# Supplementary material for: Signatures associated with homologous recombination deficiency and immune regulation to improve clinical outcomes in patients with lung adenocarcinoma
Source: Front Oncol. 2022 Sep 30;12:854999. doi: 10.3389/fonc.2022.854999 (PMC9562462; doi:10.3389/fonc.2022.854999)
Supplement: Supplementary file 1 [file DataSheet_1.xlsx]

## Sheet: HRD_score
bcr_patient_barcode	acronym	gender	vital_status	OS	OS.time	HRD_TAI	HRD_LST	HRD_LOH	HRD_Score	time	status	grou	group
TCGA-05-4249	LUAD	MALE	Alive	0	1523	4	3	3	10	1523	0	10	Low
TCGA-05-4250	LUAD	FEMALE	Dead	1	121	4	6	4	14	121	1	14
TCGA-05-4382	LUAD	MALE	Alive	0	607	16	10	7	33	607	0	33
TCGA-05-4384	LUAD	MALE	Alive	0	426	4	2	2	8	426	0	8	Low
TCGA-05-4389	LUAD	MALE	Alive	0	1369	17	16	12	45	1369	0	45	High
TCGA-05-4390	LUAD	FEMALE	Alive	0	1126	15	10	2	27	1126	0	27
TCGA-05-4396	LUAD	MALE	Dead	1	303	5	2	6	13	303	1	13
TCGA-05-4397	LUAD	MALE	Dead	1	731	17	15	11	43	731	1	43	High
TCGA-05-4398	LUAD	FEMALE	Alive	0	1431	18	16	13	47	1431	0	47	High
TCGA-05-4402	LUAD	FEMALE	Dead	1	244	10	4	7	21	244	1	21
TCGA-05-4403	LUAD	MALE	Alive	0	578	3	3	4	10	578	0	10	Low
TCGA-05-4405	LUAD	FEMALE	Alive	0	610	11	3	7	21	610	0	21
TCGA-05-4415	LUAD	MALE	Dead	1	91	13	4	7	24	91	1	24
TCGA-05-4417	LUAD	FEMALE	Alive	0	455	8	10	4	22	455	0	22
TCGA-05-4418	LUAD	MALE	Dead	1	274	2	2	1	5	274	1	5	Low
TCGA-05-4420	LUAD	MALE	Alive	0	912	19	18	9	46	912	0	46	High
TCGA-05-4422	LUAD	MALE	Alive	0	365	8	6	6	20	365	0	20
TCGA-05-4424	LUAD	MALE	Alive	0	913	14	11	4	29	913	0	29
TCGA-05-4425	LUAD	FEMALE	Alive	0	669	4	2	4	10	669	0	10	Low
TCGA-05-4426	LUAD	MALE	Alive	0	791	5	4	5	14	791	0	14
TCGA-05-4427	LUAD	FEMALE	Alive	0	791	18	11	5	34	791	0	34
TCGA-05-4430	LUAD	FEMALE	Alive	0	761	11	4	5	20	761	0	20
TCGA-05-4432	LUAD	MALE	Alive	0	761	15	10	4	29	761	0	29
TCGA-05-4433	LUAD	MALE	Alive	0	730	7	2	8	17	730	0	17
TCGA-05-4434	LUAD	FEMALE	Dead	1	457	5	9	5	19	457	1	19
TCGA-05-5423	LUAD	MALE	Alive	0	151	7	4	1	12	151	0	12
TCGA-05-5425	LUAD	MALE	Alive	0	882	14	2	5	21	882	0	21
TCGA-05-5428	LUAD	MALE	Alive	0	670	18	13	10	41	670	0	41
TCGA-05-5429	LUAD	MALE	Dead	1	275	6	2	6	14	275	1	14
TCGA-05-5715	LUAD	FEMALE	Alive	0	62	3	5	3	11	62	0	11
TCGA-35-4122	LUAD	MALE	Alive	0	225	12	14	9	35	225	0	35
TCGA-35-4123	LUAD	MALE	Alive	0	182	8	6	9	23	182	0	23
TCGA-35-5375	LUAD	MALE	Alive	0	264	16	20	9	45	264	0	45	High
TCGA-38-4625	LUAD	FEMALE	Alive	0	2973	19	12	9	40	2973	0	40
TCGA-38-4626	LUAD	FEMALE	Alive	0	3674	4	4	0	8	3674	0	8	Low
TCGA-38-4627	LUAD	FEMALE	Dead	1	1147	1	2	1	4	1147	1	4	Low
TCGA-38-4628	LUAD	FEMALE	Dead	1	1492	23	13	10	46	1492	1	46	High
TCGA-38-4631	LUAD	FEMALE	Dead	1	354	14	17	11	42	354	1	42	High
TCGA-38-4632	LUAD	MALE	Dead	1	1357	19	15	6	40	1357	1	40
TCGA-38-6178	LUAD	FEMALE	Alive	0	448	15	10	5	30	448	0	30
TCGA-38-7271	LUAD	FEMALE	Dead	1	800	1	1	0	2	800	1	2	Low
TCGA-38-A44F	LUAD	MALE	Alive	0	133	0	0	0	0	133	0	0	Low
TCGA-44-2655	LUAD	FEMALE	Alive	0	1324	3	2	0	5	1324	0	5	Low
TCGA-44-2656	LUAD	MALE	Alive	0	1429	18	18	15	51	1429	0	51	High
TCGA-44-2657	LUAD	FEMALE	Alive	0	1351	10	7	11	28	1351	0	28
TCGA-44-2659	LUAD	FEMALE	Alive	0	1367	8	2	7	17	1367	0	17
TCGA-44-2662	LUAD	MALE	Alive	0	1280	16	5	13	34	1280	0	34
TCGA-44-2665	LUAD	FEMALE	Alive	0	1301	9	7	6	22	1301	0	22
TCGA-44-2666	LUAD	MALE	Dead	1	97	1	4	3	8	97	1	8	Low
TCGA-44-2668	LUAD	MALE	Dead	1	761	10	13	10	33	761	1	33
TCGA-44-3396	LUAD	FEMALE	Alive	0	1130	5	2	3	10	1130	0	10	Low
TCGA-44-3398	LUAD	FEMALE	Alive	0	1163	1	2	0	3	1163	0	3	Low
TCGA-44-3918	LUAD	FEMALE	Alive	0	1036	18	22	18	58	1036	0	58	High
TCGA-44-3919	LUAD	FEMALE	Dead	1	1026	6	5	5	16	1026	1	16
TCGA-44-4112	LUAD	FEMALE	Dead	1	808	2	9	9	20	808	1	20
TCGA-44-5643	LUAD	MALE	Alive	0	1013	13	4	7	24	1013	0	24
TCGA-44-5644	LUAD	FEMALE	Alive	0	863	25	28	20	73	863	0	73	High
TCGA-44-5645	LUAD	FEMALE	Alive	0	852	4	4	2	10	852	0	10	Low
TCGA-44-6145	LUAD	FEMALE	Alive	0	595	3	2	3	8	595	0	8	Low
TCGA-44-6146	LUAD	MALE	Alive	0	728	4	2	5	11	728	0	11
TCGA-44-6148	LUAD	MALE	Alive	0	704	0	0	0	0	704	0	0	Low
TCGA-44-6774	LUAD	FEMALE	Alive	0	658	4	6	4	14	658	0	14
TCGA-44-6775	LUAD	FEMALE	Alive	0	705	13	6	8	27	705	0	27
TCGA-44-6776	LUAD	FEMALE	Alive	0	2616	5	5	4	14	2616	0	14
TCGA-44-6777	LUAD	FEMALE	Dead	1	987	7	1	4	12	987	1	12
TCGA-44-6778	LUAD	MALE	Alive	0	1864	20	10	8	38	1864	0	38
TCGA-44-6779	LUAD	FEMALE	Dead	1	500	12	10	11	33	500	1	33
TCGA-44-7659	LUAD	MALE	Alive	0	691	6	3	3	12	691	0	12
TCGA-44-7660	LUAD	MALE	Alive	0	592	15	11	15	41	592	0	41
TCGA-44-7661	LUAD	FEMALE	Dead	1	557	3	2	1	6	557	1	6	Low
TCGA-44-7662	LUAD	MALE	Alive	0	218	16	10	13	39	218	0	39
TCGA-44-7667	LUAD	FEMALE	Alive	0	1097	14	16	6	36	1097	0	36
TCGA-44-7669	LUAD	MALE	Dead	1	574	16	11	10	37	574	1	37
TCGA-44-7670	LUAD	FEMALE	Alive	0	882	24	15	14	53	882	0	53	High
TCGA-44-7671	LUAD	MALE	Alive	0	889	5	3	4	12	889	0	12
TCGA-44-7672	LUAD	FEMALE	Alive	0	719	13	8	7	28	719	0	28
TCGA-44-8117	LUAD	FEMALE	Alive	0	385	18	11	9	38	385	0	38
TCGA-44-8119	LUAD	MALE	Alive	0	285	14	12	9	35	285	0	35
TCGA-44-8120	LUAD	MALE	Alive	0	260	9	3	10	22	260	0	22
TCGA-44-A479	LUAD	FEMALE	Alive	0	486	11	11	9	31	486	0	31
TCGA-44-A47A	LUAD	FEMALE	Alive	0	466	7	7	2	16	466	0	16
TCGA-44-A47B	LUAD	MALE	Alive	0	287	7	4	3	14	287	0	14
TCGA-44-A47G	LUAD	FEMALE	Alive	0	351	5	14	2	21	351	0	21
TCGA-44-A4SS	LUAD	MALE	Alive	0	415	13	23	8	44	415	0	44	High
TCGA-44-A4SU	LUAD	FEMALE	Dead	1	409	8	8	13	29	409	1	29
TCGA-49-4486	LUAD	MALE	Dead	1	2318	5	2	2	9	2318	1	9	Low
TCGA-49-4487	LUAD	FEMALE	Dead	1	855	17	9	3	29	855	1	29
TCGA-49-4488	LUAD	FEMALE	Dead	1	869	30	13	16	59	869	1	59	High
TCGA-49-4490	LUAD	FEMALE	Dead	1	385	14	8	6	28	385	1	28
TCGA-49-4494	LUAD	MALE	Dead	1	1081	3	6	6	15	1081	1	15
TCGA-49-4501	LUAD	FEMALE	Dead	1	1421	12	9	7	28	1421	1	28
TCGA-49-4505	LUAD	FEMALE	Dead	1	428	13	12	5	30	428	1	30
TCGA-49-4506	LUAD	FEMALE	Dead	1	999	4	1	4	9	999	1	9	Low
TCGA-49-4507	LUAD	FEMALE	Dead	1	268	16	13	13	42	268	1	42	High
TCGA-49-4510	LUAD	FEMALE	Dead	1	896	8	6	7	21	896	1	21
TCGA-49-4512	LUAD	FEMALE	Dead	1	905	12	9	4	25	905	1	25
TCGA-49-4514	LUAD	FEMALE	Alive	0	1700	11	13	7	31	1700	0	31
TCGA-49-6742	LUAD	MALE	Dead	1	488	4	2	3	9	488	1	9	Low
TCGA-49-6743	LUAD	FEMALE	Alive	0	1621	12	10	11	33	1621	0	33
TCGA-49-6744	LUAD	FEMALE	Alive	0	1683	9	8	9	26	1683	0	26
TCGA-49-6745	LUAD	MALE	Alive	0	522	4	3	4	11	522	0	11
TCGA-49-6761	LUAD	FEMALE	Alive	0	354	9	7	8	24	354	0	24
TCGA-49-6767	LUAD	FEMALE	Alive	0	677	11	9	10	30	677	0	30
TCGA-49-AAQV	LUAD	FEMALE	Dead	1	677	15	10	12	37	677	1	37
TCGA-49-AAR0	LUAD	MALE	Alive	0	4765	10	9	19	38	4765	0	38
TCGA-49-AAR2	LUAD	MALE	Alive	0	2224	6	3	10	19	2224	0	19
TCGA-49-AAR3	LUAD	MALE	Alive	0	1893	4	7	10	21	1893	0	21
TCGA-49-AAR4	LUAD	MALE	Dead	1	879	7	4	10	21	879	1	21
TCGA-49-AAR9	LUAD	MALE	Dead	1	260	21	15	16	52	260	1	52	High
TCGA-49-AARE	LUAD	FEMALE	Dead	1	1229	15	11	9	35	1229	1	35
TCGA-49-AARN	LUAD	FEMALE	Dead	1	1135	6	4	10	20	1135	1	20
TCGA-49-AARO	LUAD	FEMALE	Alive	0	3759	16	11	10	37	3759	0	37
TCGA-49-AARQ	LUAD	FEMALE	Alive	0	6732	19	13	7	39	6732	0	39
TCGA-49-AARR	LUAD	MALE	Alive	0	4992	0	0	0	0	4992	0	0	Low
TCGA-4B-A93V	LUAD	FEMALE	Dead	1	300	15	11	10	36	300	1	36
TCGA-50-5044	LUAD	FEMALE	Dead	1	624	2	2	2	6	624	1	6	Low
TCGA-50-5045	LUAD	FEMALE	Dead	1	2174	5	4	2	11	2174	1	11
TCGA-50-5049	LUAD	MALE	Alive	0	3094	11	7	8	26	3094	0	26
TCGA-50-5051	LUAD	FEMALE	Dead	1	478	3	3	1	7	478	1	7	Low
TCGA-50-5055	LUAD	FEMALE	Dead	1	1830	1	0	1	2	1830	1	2	Low
TCGA-50-5066	LUAD	MALE	Alive	0	1442	6	5	3	14	1442	0	14
TCGA-50-5068	LUAD	FEMALE	Dead	1	1499	6	3	5	14	1499	1	14
TCGA-50-5072	LUAD	MALE	Dead	1	250	7	5	4	16	250	1	16
TCGA-50-5930	LUAD	MALE	Dead	1	282	9	2	13	24	282	1	24
TCGA-50-5931	LUAD	FEMALE	Dead	1	434	9	2	7	18	434	1	18
TCGA-50-5932	LUAD	MALE	Dead	1	1235	10	7	8	25	1235	1	25
TCGA-50-5933	LUAD	MALE	Dead	1	2393	12	7	6	25	2393	1	25
TCGA-50-5935	LUAD	FEMALE	Dead	1	653	8	3	2	13	653	1	13
TCGA-50-5936	LUAD	MALE	Dead	1	257	8	8	11	27	257	1	27
TCGA-50-5939	LUAD	MALE	Dead	1	460	12	10	13	35	460	1	35
TCGA-50-5941	LUAD	FEMALE	Alive	0	1474	15	10	4	29	1474	0	29
TCGA-50-5942	LUAD	FEMALE	Alive	0	1847	2	0	2	4	1847	0	4	Low
TCGA-50-5944	LUAD	FEMALE	Alive	0	1750	13	8	2	23	1750	0	23
TCGA-50-5946	LUAD	MALE	Alive	0	1617	15	8	9	32	1617	0	32
TCGA-50-6590	LUAD	FEMALE	Dead	1	1288	11	9	7	27	1288	1	27
TCGA-50-6591	LUAD	FEMALE	Dead	1	119	14	8	7	29	119	1	29
TCGA-50-6592	LUAD	FEMALE	Dead	1	777	12	12	9	33	777	1	33
TCGA-50-6593	LUAD	FEMALE	Dead	1	336	13	8	7	28	336	1	28
TCGA-50-6594	LUAD	FEMALE	Dead	1	370	20	12	15	47	370	1	47	High
TCGA-50-6595	LUAD	FEMALE	Dead	1	189	5	3	4	12	189	1	12
TCGA-50-6597	LUAD	FEMALE	Dead	1	1268	8	6	8	22	1268	1	22
TCGA-50-7109	LUAD	MALE	Dead	1	308	14	13	3	30	308	1	30
TCGA-50-8457	LUAD	FEMALE	Alive	0	1125	4	2	3	9	1125	0	9	Low
TCGA-50-8459	LUAD	MALE	Alive	0	1119	1	3	3	7	1119	0	7	Low
TCGA-50-8460	LUAD	MALE	Alive	0	829	4	3	1	8	829	0	8	Low
TCGA-53-7624	LUAD	FEMALE	Dead	1	1043	24	25	17	66	1043	1	66	High
TCGA-53-7626	LUAD	FEMALE	Dead	1	929	12	6	8	26	929	1	26
TCGA-53-7813	LUAD	FEMALE	Alive	0	424	9	10	5	24	424	0	24
TCGA-53-A4EZ	LUAD	MALE	Alive	0	1071	18	9	17	44	1071	0	44	High
TCGA-55-1592	LUAD	MALE	Dead	1	701	16	19	8	43	701	1	43	High
TCGA-55-1594	LUAD	MALE	Alive	0	1178	16	7	10	33	1178	0	33
TCGA-55-1595	LUAD	FEMALE	Alive	0	1479	15	16	3	34	1479	0	34
TCGA-55-1596	LUAD	MALE	Alive	0	2065	12	6	6	24	2065	0	24
TCGA-55-5899	LUAD	MALE	Alive	0	930	19	10	16	45	930	0	45	High
TCGA-55-6543	LUAD	FEMALE	Alive	0	435	2	1	1	4	435	0	4	Low
TCGA-55-6642	LUAD	MALE	Alive	0	2449	13	14	7	34	2449	0	34
TCGA-55-6712	LUAD	MALE	Dead	1	171	10	11	6	27	171	1	27
TCGA-55-6968	LUAD	MALE	Dead	1	1293	13	11	10	34	1293	1	34
TCGA-55-6969	LUAD	MALE	Alive	0	1239	13	15	10	38	1239	0	38
TCGA-55-6970	LUAD	FEMALE	Dead	1	464	7	4	5	16	464	1	16
TCGA-55-6971	LUAD	FEMALE	Alive	0	1400	7	8	3	18	1400	0	18
TCGA-55-6972	LUAD	MALE	Dead	1	1632	8	7	6	21	1632	1	21
TCGA-55-6975	LUAD	MALE	Dead	1	118	8	6	10	24	118	1	24
TCGA-55-6978	LUAD	MALE	Dead	1	176	5	2	2	9	176	1	9	Low
TCGA-55-6979	LUAD	FEMALE	Dead	1	237	4	4	3	11	237	1	11
TCGA-55-6980	LUAD	MALE	Alive	0	2109	4	1	2	7	2109	0	7	Low
TCGA-55-6981	LUAD	FEMALE	Dead	1	1379	10	7	4	21	1379	1	21
TCGA-55-6982	LUAD	FEMALE	Dead	1	995	6	4	9	19	995	1	19
TCGA-55-6983	LUAD	MALE	Alive	0	2823	1	1	0	2	2823	0	2	Low
TCGA-55-6984	LUAD	FEMALE	Dead	1	760	7	2	3	12	760	1	12
TCGA-55-6985	LUAD	FEMALE	Alive	0	1233	8	9	7	24	1233	0	24
TCGA-55-6986	LUAD	FEMALE	Alive	0	3261	2	4	3	9	3261	0	9	Low
TCGA-55-6987	LUAD	MALE	Alive	0	2137	5	7	5	17	2137	0	17
TCGA-55-7281	LUAD	FEMALE	Alive	0	872	6	1	5	12	872	0	12
TCGA-55-7283	LUAD	FEMALE	Alive	0	609	10	10	3	23	609	0	23
TCGA-55-7284	LUAD	MALE	Dead	1	243	5	4	2	11	243	1	11
TCGA-55-7570	LUAD	MALE	Alive	0	824	12	3	9	24	824	0	24
TCGA-55-7573	LUAD	FEMALE	Alive	0	487	13	9	7	29	487	0	29
TCGA-55-7574	LUAD	FEMALE	Dead	1	995	5	2	8	15	995	1	15
TCGA-55-7576	LUAD	MALE	Alive	0	670	22	21	10	53	670	0	53	High
TCGA-55-7724	LUAD	FEMALE	Alive	0	705	6	5	5	16	705	0	16
TCGA-55-7725	LUAD	FEMALE	Alive	0	442	7	4	4	15	442	0	15
TCGA-55-7726	LUAD	FEMALE	Alive	0	652	14	3	7	24	652	0	24
TCGA-55-7727	LUAD	MALE	Alive	0	119	8	9	7	24	119	0	24
TCGA-55-7728	LUAD	FEMALE	Alive	0	704	3	4	4	11	704	0	11
TCGA-55-7815	LUAD	MALE	Alive	0	773	9	10	4	23	773	0	23
TCGA-55-7903	LUAD	MALE	Alive	0	567	10	5	8	23	567	0	23
TCGA-55-7907	LUAD	MALE	Dead	1	343	15	10	7	32	343	1	32
TCGA-55-7910	LUAD	FEMALE	Alive	0	1040	16	17	9	42	1040	0	42	High
TCGA-55-7911	LUAD	FEMALE	Alive	0	537	7	3	2	12	537	0	12
TCGA-55-7913	LUAD	FEMALE	Dead	1	561	11	11	10	32	561	1	32
TCGA-55-7914	LUAD	FEMALE	Dead	1	187	9	8	9	26	187	1	26
TCGA-55-7994	LUAD	MALE	Alive	0	603	25	14	12	51	603	0	51	High
TCGA-55-7995	LUAD	FEMALE	Alive	0	889	19	16	15	50	889	0	50	High
TCGA-55-8085	LUAD	MALE	Alive	0	904	11	8	6	25	904	0	25
TCGA-55-8087	LUAD	FEMALE	Alive	0	462	5	2	2	9	462	0	9	Low
TCGA-55-8089	LUAD	MALE	Dead	1	702	10	7	7	24	702	1	24
TCGA-55-8090	LUAD	MALE	Dead	1	598	4	4	1	9	598	1	9	Low
TCGA-55-8091	LUAD	MALE	Alive	0	600	5	4	5	14	600	0	14
TCGA-55-8092	LUAD	MALE	Dead	1	154	18	13	7	38	154	1	38
TCGA-55-8094	LUAD	MALE	Alive	0	541	17	12	8	37	541	0	37
TCGA-55-8096	LUAD	FEMALE	Dead	1	719	10	7	7	24	719	1	24
TCGA-55-8097	LUAD	FEMALE	Alive	0	476	3	0	2	5	476	0	5	Low
TCGA-55-8203	LUAD	FEMALE	Alive	0	547	7	4	4	15	547	0	15
TCGA-55-8204	LUAD	FEMALE	Alive	0	515	9	3	10	22	515	0	22
TCGA-55-8205	LUAD	FEMALE	Alive	0	599	9	1	6	16	599	0	16
TCGA-55-8206	LUAD	MALE	Alive	0	888	2	1	1	4	888	0	4	Low
TCGA-55-8207	LUAD	MALE	Alive	0	977	10	8	5	23	977	0	23
TCGA-55-8208	LUAD	FEMALE	Alive	0	674	6	8	4	18	674	0	18
TCGA-55-8301	LUAD	MALE	Alive	0	534	9	6	7	22	534	0	22
TCGA-55-8302	LUAD	MALE	Alive	0	478	8	5	6	19	478	0	19
TCGA-55-8505	LUAD	MALE	Alive	0	440	2	6	5	13	440	0	13
TCGA-55-8507	LUAD	MALE	Alive	0	418	17	19	10	46	418	0	46	High
TCGA-55-8508	LUAD	FEMALE	Alive	0	617	18	11	7	36	617	0	36
TCGA-55-8510	LUAD	FEMALE	Alive	0	539	19	11	12	42	539	0	42	High
TCGA-55-8511	LUAD	FEMALE	Alive	0	552	27	22	15	64	552	0	64	High
TCGA-55-8512	LUAD	MALE	Dead	1	607	5	3	8	16	607	1	16
TCGA-55-8513	LUAD	FEMALE	Alive	0	791	0	0	0	0	791	0	0	Low
TCGA-55-8514	LUAD	FEMALE	Alive	0	520	17	13	10	40	520	0	40
TCGA-55-8614	LUAD	MALE	Alive	0	536	13	7	10	30	536	0	30
TCGA-55-8615	LUAD	MALE	Alive	0	446	28	19	9	56	446	0	56	High
TCGA-55-8616	LUAD	FEMALE	Alive	0	48	16	6	9	31	48	0	31
TCGA-55-8619	LUAD	FEMALE	Alive	0	416	0	3	0	3	416	0	3	Low
TCGA-55-8620	LUAD	MALE	Dead	1	375	13	10	12	35	375	1	35
TCGA-55-8621	LUAD	FEMALE	Alive	0	515	4	1	3	8	515	0	8	Low
TCGA-55-A48X	LUAD	FEMALE	Alive	0	689	7	5	7	19	689	0	19
TCGA-55-A48Y	LUAD	MALE	Alive	0	630	11	6	6	23	630	0	23
TCGA-55-A48Z	LUAD	FEMALE	Alive	0	651	13	9	7	29	651	0	29
TCGA-55-A490	LUAD	MALE	Dead	1	99	22	19	13	54	99	1	54	High
TCGA-55-A491	LUAD	FEMALE	Alive	0	626	16	12	11	39	626	0	39
TCGA-55-A492	LUAD	FEMALE	Alive	0	596	5	5	1	11	596	0	11
TCGA-55-A494	LUAD	FEMALE	Alive	0	481	8	11	3	22	481	0	22
TCGA-55-A4DF	LUAD	MALE	Dead	1	614	20	14	10	44	614	1	44	High
TCGA-55-A4DG	LUAD	MALE	Alive	0	608	17	10	11	38	608	0	38
TCGA-55-A57B	LUAD	FEMALE	Alive	0	546	5	8	8	21	546	0	21
TCGA-62-8394	LUAD	FEMALE	Dead	1	139	15	12	3	30	139	1	30
TCGA-62-8395	LUAD	FEMALE	Alive	0	1216	7	7	8	22	1216	0	22
TCGA-62-8397	LUAD	FEMALE	Alive	0	1289	4	5	5	14	1289	0	14
TCGA-62-8398	LUAD	MALE	Dead	1	444	8	6	5	19	444	1	19
TCGA-62-8399	LUAD	MALE	Alive	0	2696	15	13	9	37	2696	0	37
TCGA-62-8402	LUAD	FEMALE	Dead	1	1498	9	6	4	19	1498	1	19
TCGA-62-A46O	LUAD	FEMALE	Dead	1	1454	26	27	9	62	1454	1	62	High
TCGA-62-A46P	LUAD	MALE	Dead	1	594	6	4	6	16	594	1	16
TCGA-62-A46R	LUAD	FEMALE	Dead	1	1725	10	6	4	20	1725	1	20
TCGA-62-A46S	LUAD	MALE	Dead	1	1653	12	7	7	26	1653	1	26
TCGA-62-A46U	LUAD	FEMALE	Alive	0	2067	14	11	9	34	2067	0	34
TCGA-62-A46V	LUAD	FEMALE	Alive	0	2199	9	11	10	30	2199	0	30
TCGA-62-A46Y	LUAD	FEMALE	Dead	1	414	5	3	6	14	414	1	14
TCGA-62-A470	LUAD	MALE	Dead	1	1194	13	6	11	30	1194	1	30
TCGA-62-A471	LUAD	MALE	Alive	0	1246	16	4	13	33	1246	0	33
TCGA-62-A472	LUAD	MALE	Alive	0	910	8	3	4	15	910	0	15
TCGA-64-1676	LUAD	MALE	Alive	0	1728	13	8	13	34	1728	0	34
TCGA-64-1677	LUAD	FEMALE	Dead	1	628	10	14	6	30	628	1	30
TCGA-64-1679	LUAD	FEMALE	Alive	0	2488	9	7	5	21	2488	0	21
TCGA-64-1680	LUAD	MALE	Alive	0	1126	6	3	0	9	1126	0	9	Low
TCGA-64-1681	LUAD	FEMALE	Dead	1	1167	14	8	4	26	1167	1	26
TCGA-64-5774	LUAD	MALE	Alive	0	2676	18	14	10	42	2676	0	42	High
TCGA-64-5775	LUAD	MALE	Dead	1	62	9	3	4	16	62	1	16
TCGA-64-5778	LUAD	MALE	Alive	0	1305	10	6	11	27	1305	0	27
TCGA-64-5779	LUAD	MALE	Alive	0	864	20	10	14	44	864	0	44	High
TCGA-64-5781	LUAD	FEMALE	Alive	0	1559	6	3	6	15	1559	0	15
TCGA-64-5815	LUAD	MALE	Alive	0	866	12	9	10	31	866	0	31
TCGA-67-3771	LUAD	FEMALE	Alive	0	610	22	20	9	51	610	0	51	High
TCGA-67-3772	LUAD	FEMALE	Alive	0	573	7	2	3	12	573	0	12
TCGA-67-3773	LUAD	FEMALE	Alive	0	427	5	3	4	12	427	0	12
TCGA-67-3774	LUAD	FEMALE	Alive	0	385	4	2	4	10	385	0	10	Low
TCGA-67-4679	LUAD	MALE	Alive	0	448	6	8	2	16	448	0	16
TCGA-67-6215	LUAD	FEMALE	Alive	0	174	6	2	2	10	174	0	10	Low
TCGA-67-6216	LUAD	FEMALE	Alive	0	141	2	2	2	6	141	0	6	Low
TCGA-67-6217	LUAD	FEMALE	Alive	0	422	15	14	6	35	422	0	35
TCGA-69-7760	LUAD	MALE	Alive	0	202	15	12	9	36	202	0	36
TCGA-69-7761	LUAD	MALE	Alive	0	186	8	1	2	11	186	0	11
TCGA-69-7763	LUAD	MALE	Alive	0	690	9	9	5	23	690	0	23
TCGA-69-7764	LUAD	MALE	Alive	0	414	7	6	7	20	414	0	20
TCGA-69-7765	LUAD	MALE	Alive	0	165	6	3	5	14	165	0	14
TCGA-69-7973	LUAD	FEMALE	Alive	0	230	9	11	2	22	230	0	22
TCGA-69-7974	LUAD	FEMALE	Alive	0	184	12	9	6	27	184	0	27
TCGA-69-7978	LUAD	MALE	Alive	0	134	13	7	5	25	134	0	25
TCGA-69-7979	LUAD	FEMALE	Alive	0	408	27	18	11	56	408	0	56	High
TCGA-69-7980	LUAD	FEMALE	Alive	0	411	24	13	12	49	411	0	49	High
TCGA-69-8253	LUAD	FEMALE	Alive	0	426	8	3	3	14	426	0	14
TCGA-69-8254	LUAD	MALE	Alive	0	409	2	3	3	8	409	0	8	Low
TCGA-69-8255	LUAD	MALE	Alive	0	129	23	16	11	50	129	0	50	High
TCGA-71-6725	LUAD	FEMALE	Alive	0	256	21	14	7	42	256	0	42	High
TCGA-73-4658	LUAD	FEMALE	Dead	1	1600	8	5	4	17	1600	1	17
TCGA-73-4659	LUAD	MALE	Dead	1	711	10	3	3	16	711	1	16
TCGA-73-4662	LUAD	FEMALE	Alive	0	2515	17	9	10	36	2515	0	36
TCGA-73-4666	LUAD	FEMALE	Alive	0	800	8	3	6	17	800	0	17
TCGA-73-4668	LUAD	FEMALE	Alive	0	467	17	5	13	35	467	0	35
TCGA-73-4670	LUAD	FEMALE	Alive	0	131	13	5	9	27	131	0	27
TCGA-73-4675	LUAD	MALE	Dead	1	922	6	5	2	13	922	1	13
TCGA-73-4676	LUAD	MALE	Dead	1	281	10	3	7	20	281	1	20
TCGA-73-7498	LUAD	FEMALE	Alive	0	1189	4	3	3	10	1189	0	10	Low
TCGA-73-7499	LUAD	FEMALE	Dead	1	1531	16	9	10	35	1531	1	35
TCGA-73-A9RS	LUAD	MALE	Dead	1	340	17	17	11	45	340	1	45	High
TCGA-75-5125	LUAD	MALE	Dead	1	2027	12	8	8	28	2027	1	28
TCGA-75-5146	LUAD	MALE	Alive	0	2368	5	5	8	18	2368	0	18
TCGA-75-5147	LUAD	FEMALE	Alive	0	1333	13	7	8	28	1333	0	28
TCGA-75-6206	LUAD	MALE	Alive	0	2590	7	1	6	14	2590	0	14
TCGA-75-6212	LUAD	FEMALE	Dead	1	1516	0	0	0	0	1516	1	0	Low
TCGA-75-6214	LUAD	FEMALE	Dead	1	1115	19	12	10	41	1115	1	41
TCGA-75-7025	LUAD	MALE	Alive	0	3305	3	3	1	7	3305	0	7	Low
TCGA-75-7027	LUAD	MALE	Alive	0	3059	7	1	2	10	3059	0	10	Low
TCGA-78-7145	LUAD	FEMALE	Dead	1	826	12	9	5	26	826	1	26
TCGA-78-7146	LUAD	FEMALE	Dead	1	173	22	17	11	50	173	1	50	High
TCGA-78-7147	LUAD	FEMALE	Dead	1	586	17	12	11	40	586	1	40
TCGA-78-7148	LUAD	MALE	Dead	1	626	3	1	2	6	626	1	6	Low
TCGA-78-7149	LUAD	MALE	Alive	0	3940	7	4	3	14	3940	0	14
TCGA-78-7150	LUAD	MALE	Dead	1	666	24	15	16	55	666	1	55	High
TCGA-78-7152	LUAD	MALE	Dead	1	1215	5	6	7	18	1215	1	18
TCGA-78-7153	LUAD	FEMALE	Alive	0	3635	4	1	1	6	3635	0	6	Low
TCGA-78-7154	LUAD	MALE	Dead	1	593	21	15	13	49	593	1	49	High
TCGA-78-7155	LUAD	MALE	Dead	1	1171	29	27	22	78	1171	1	78	High
TCGA-78-7156	LUAD	MALE	Dead	1	976	6	2	4	12	976	1	12
TCGA-78-7158	LUAD	FEMALE	Dead	1	179	2	1	2	5	179	1	5	Low
TCGA-78-7159	LUAD	FEMALE	Alive	0	1974	16	8	3	27	1974	0	27
TCGA-78-7160	LUAD	MALE	Dead	1	697	5	2	4	11	697	1	11
TCGA-78-7161	LUAD	FEMALE	Dead	1	291	21	31	8	60	291	1	60	High
TCGA-78-7162	LUAD	MALE	Dead	1	3169	4	3	2	9	3169	1	9	Low
TCGA-78-7163	LUAD	MALE	Alive	0	7248	6	4	2	12	7248	0	12
TCGA-78-7166	LUAD	MALE	Dead	1	258	5	4	3	12	258	1	12
TCGA-78-7167	LUAD	MALE	Dead	1	2681	15	14	8	37	2681	1	37
TCGA-78-7220	LUAD	FEMALE	Dead	1	807	21	10	10	41	807	1	41
TCGA-78-7535	LUAD	MALE	Dead	1	949	11	2	8	21	949	1	21
TCGA-78-7536	LUAD	MALE	Dead	1	244	21	35	10	66	244	1	66	High
TCGA-78-7537	LUAD	MALE	Dead	1	1622	2	1	2	5	1622	1	5	Low
TCGA-78-7539	LUAD	FEMALE	Alive	0	791	16	20	6	42	791	0	42	High
TCGA-78-7540	LUAD	FEMALE	Dead	1	1197	6	5	6	17	1197	1	17
TCGA-78-7542	LUAD	MALE	Dead	1	321	16	6	9	31	321	1	31
TCGA-78-7633	LUAD	MALE	Dead	1	1528	6	1	1	8	1528	1	8	Low
TCGA-78-8640	LUAD	MALE	Alive	0	7062	18	24	7	49	7062	0	49	High
TCGA-78-8655	LUAD	FEMALE	Alive	0	2360	12	5	3	20	2360	0	20
TCGA-78-8660	LUAD	MALE	Dead	1	321	9	8	7	24	321	1	24
TCGA-78-8662	LUAD	FEMALE	Dead	1	3361	27	24	17	68	3361	1	68	High
TCGA-80-5608	LUAD	FEMALE	Alive	0	2832	12	6	8	26	2832	0	26
TCGA-80-5611	LUAD	MALE	Alive	0	2595	19	19	16	54	2595	0	54	High
TCGA-83-5908	LUAD	FEMALE	Alive	0	824	5	5	6	16	824	0	16
TCGA-86-6562	LUAD	MALE	Dead	1	376	8	3	5	16	376	1	16
TCGA-86-6851	LUAD	FEMALE	Alive	0	179	16	11	11	38	179	0	38
TCGA-86-7701	LUAD	MALE	Alive	0	947	8	12	6	26	947	0	26
TCGA-86-7711	LUAD	MALE	Dead	1	1046	13	16	14	43	1046	1	43	High
TCGA-86-7713	LUAD	MALE	Alive	0	1157	14	13	8	35	1157	0	35
TCGA-86-7714	LUAD	FEMALE	Dead	1	625	1	0	1	2	625	1	2	Low
TCGA-86-7953	LUAD	FEMALE	Alive	0	997	15	9	15	39	997	0	39
TCGA-86-7954	LUAD	FEMALE	Alive	0	605	14	17	1	32	605	0	32
TCGA-86-7955	LUAD	MALE	Alive	0	1072	22	8	11	41	1072	0	41
TCGA-86-8054	LUAD	MALE	Alive	0	1148	16	10	7	33	1148	0	33
TCGA-86-8055	LUAD	MALE	Dead	1	124	12	6	6	24	124	1	24
TCGA-86-8056	LUAD	FEMALE	Alive	0	139	4	5	7	16	139	0	16
TCGA-86-8073	LUAD	MALE	Alive	0	740	7	4	11	22	740	0	22
TCGA-86-8075	LUAD	FEMALE	Dead	1	694	16	6	7	29	694	1	29
TCGA-86-8076	LUAD	MALE	Alive	0	993	2	2	0	4	993	0	4	Low
TCGA-86-8278	LUAD	FEMALE	Alive	0	944	5	3	7	15	944	0	15
TCGA-86-8279	LUAD	MALE	Alive	0	949	21	12	7	40	949	0	40
TCGA-86-8280	LUAD	FEMALE	Alive	0	701	12	4	3	19	701	0	19
TCGA-86-8358	LUAD	MALE	Alive	0	653	23	27	20	70	653	0	70	High
TCGA-86-8359	LUAD	MALE	Dead	1	444	17	17	10	44	444	1	44	High
TCGA-86-8585	LUAD	MALE	Alive	0	353	22	15	15	52	353	0	52	High
TCGA-86-8668	LUAD	FEMALE	Alive	0	423	5	10	4	19	423	0	19
TCGA-86-8669	LUAD	MALE	Alive	0	938	18	15	6	39	938	0	39
TCGA-86-8671	LUAD	FEMALE	Alive	0	839	1	0	0	1	839	0	1	Low
TCGA-86-8673	LUAD	MALE	Alive	0	862	20	20	13	53	862	0	53	High
TCGA-86-8674	LUAD	MALE	Alive	0	806	3	0	2	5	806	0	5	Low
TCGA-86-A456	LUAD	FEMALE	Alive	0	896	7	8	10	25	896	0	25
TCGA-86-A4JF	LUAD	MALE	Dead	1	737	11	4	4	19	737	1	19
TCGA-86-A4P7	LUAD	FEMALE	Alive	0	415	11	15	6	32	415	0	32
TCGA-86-A4P8	LUAD	FEMALE	Alive	0	805	0	0	0	0	805	0	0	Low
TCGA-91-6828	LUAD	MALE	Alive	0	323	12	7	3	22	323	0	22
TCGA-91-6829	LUAD	MALE	Dead	1	1258	23	20	16	59	1258	1	59	High
TCGA-91-6830	LUAD	FEMALE	Alive	0	60	6	5	8	19	60	0	19
TCGA-91-6831	LUAD	MALE	Alive	0	310	16	15	8	39	310	0	39
TCGA-91-6835	LUAD	FEMALE	Alive	0	79	7	10	6	23	79	0	23
TCGA-91-6836	LUAD	FEMALE	Alive	0	417	16	15	11	42	417	0	42	High
TCGA-91-6840	LUAD	FEMALE	Alive	0	372	19	9	11	39	372	0	39
TCGA-91-6847	LUAD	FEMALE	Alive	0	842	12	6	6	24	842	0	24
TCGA-91-6848	LUAD	MALE	Alive	0	224	22	25	16	63	224	0	63	High
TCGA-91-7771	LUAD	MALE	Alive	0	492	18	13	5	36	492	0	36
TCGA-91-8496	LUAD	FEMALE	Alive	0	505	4	8	1	13	505	0	13
TCGA-91-8497	LUAD	FEMALE	Dead	1	434	5	9	6	20	434	1	20
TCGA-91-A4BC	LUAD	MALE	Alive	0	44	18	22	12	52	44	0	52	High
TCGA-91-A4BD	LUAD	MALE	Alive	0	603	2	0	2	4	603	0	4	Low
TCGA-93-7347	LUAD	FEMALE	Alive	0	683	3	3	4	10	683	0	10	Low
TCGA-93-7348	LUAD	FEMALE	Alive	0	531	6	4	5	15	531	0	15
TCGA-93-8067	LUAD	MALE	Alive	0	186	19	14	7	40	186	0	40
TCGA-93-A4JN	LUAD	MALE	Alive	0	718	6	6	11	23	718	0	23
TCGA-93-A4JP	LUAD	MALE	Alive	0	578	17	11	4	32	578	0	32
TCGA-93-A4JQ	LUAD	MALE	Alive	0	526	22	30	9	61	526	0	61	High
TCGA-95-7039	LUAD	FEMALE	Alive	0	1272	21	23	3	47	1272	0	47	High
TCGA-95-7043	LUAD	FEMALE	Dead	1	503	25	14	15	54	503	1	54	High
TCGA-95-7562	LUAD	MALE	Dead	1	87	9	9	5	23	87	1	23
TCGA-95-7567	LUAD	MALE	Alive	0	568	21	10	11	42	568	0	42	High
TCGA-95-7944	LUAD	MALE	Alive	0	377	9	6	6	21	377	0	21
TCGA-95-7947	LUAD	MALE	Alive	0	477	13	8	14	35	477	0	35
TCGA-95-7948	LUAD	FEMALE	Alive	0	476	8	10	7	25	476	0	25
TCGA-95-8039	LUAD	MALE	Alive	0	830	7	6	6	19	830	0	19
TCGA-95-8494	LUAD	MALE	Alive	0	84	17	12	10	39	84	0	39
TCGA-95-A4VK	LUAD	FEMALE	Alive	0	651	11	3	3	17	651	0	17
TCGA-95-A4VN	LUAD	FEMALE	Alive	0	553	12	11	6	29	553	0	29
TCGA-95-A4VP	LUAD	FEMALE	Alive	0	605	9	9	6	24	605	0	24
TCGA-97-7546	LUAD	FEMALE	Alive	0	1285	5	2	4	11	1285	0	11
TCGA-97-7547	LUAD	FEMALE	Alive	0	1965	8	2	4	14	1965	0	14
TCGA-97-7552	LUAD	MALE	Alive	0	1932	1	2	1	4	1932	0	4	Low
TCGA-97-7553	LUAD	FEMALE	Alive	0	1870	8	3	5	16	1870	0	16
TCGA-97-7554	LUAD	FEMALE	Alive	0	775	16	15	6	37	775	0	37
TCGA-97-7937	LUAD	MALE	Alive	0	564	11	5	5	21	564	0	21
TCGA-97-7941	LUAD	FEMALE	Alive	0	484	2	0	1	3	484	0	3	Low
TCGA-97-8171	LUAD	MALE	Alive	0	568	4	7	1	12	568	0	12
TCGA-97-8172	LUAD	FEMALE	Alive	0	545	5	0	2	7	545	0	7	Low
TCGA-97-8174	LUAD	MALE	Dead	1	164	10	13	9	32	164	1	32
TCGA-97-8175	LUAD	FEMALE	Alive	0	551	4	2	5	11	551	0	11
TCGA-97-8176	LUAD	MALE	Dead	1	468	7	2	4	13	468	1	13
TCGA-97-8177	LUAD	FEMALE	Alive	0	499	11	11	10	32	499	0	32
TCGA-97-8179	LUAD	MALE	Alive	0	435	9	2	8	19	435	0	19
TCGA-97-8547	LUAD	FEMALE	Alive	0	657	9	11	11	31	657	0	31
TCGA-97-8552	LUAD	FEMALE	Alive	0	626	9	10	7	26	626	0	26
TCGA-97-A4LX	LUAD	MALE	Alive	0	614	6	12	9	27	614	0	27
TCGA-97-A4M0	LUAD	FEMALE	Alive	0	652	10	8	8	26	652	0	26
TCGA-97-A4M1	LUAD	FEMALE	Alive	0	601	10	8	2	20	601	0	20
TCGA-97-A4M2	LUAD	MALE	Alive	0	624	1	2	0	3	624	0	3	Low
TCGA-97-A4M3	LUAD	FEMALE	Alive	0	540	11	11	9	31	540	0	31
TCGA-97-A4M5	LUAD	MALE	Alive	0	634	5	7	9	21	634	0	21
TCGA-97-A4M6	LUAD	FEMALE	Alive	0	568	7	5	6	18	568	0	18
TCGA-97-A4M7	LUAD	MALE	Alive	0	629	6	9	5	20	629	0	20
TCGA-99-7458	LUAD	FEMALE	Alive	0	747	3	3	6	12	747	0	12
TCGA-99-8025	LUAD	FEMALE	Alive	0	1060	23	12	9	44	1060	0	44	High
TCGA-99-8028	LUAD	FEMALE	Alive	0	1118	5	7	1	13	1118	0	13
TCGA-99-8032	LUAD	MALE	Alive	0	44	8	8	6	22	44	0	22
TCGA-99-8033	LUAD	FEMALE	Dead	1	656	10	13	8	31	656	1	31
TCGA-99-AA5R	LUAD	FEMALE	Alive	0	658	0	0	0	0	658	0	0	Low
TCGA-J2-8192	LUAD	FEMALE	Alive	0	739	9	6	5	20	739	0	20
TCGA-J2-8194	LUAD	FEMALE	Alive	0	724	3	2	2	7	724	0	7	Low
TCGA-J2-A4AD	LUAD	FEMALE	Dead	1	550	8	8	7	23	550	1	23
TCGA-J2-A4AE	LUAD	FEMALE	Alive	0	1079	5	7	4	16	1079	0	16
TCGA-J2-A4AG	LUAD	FEMALE	Alive	0	988	4	2	2	8	988	0	8	Low
TCGA-L4-A4E5	LUAD	FEMALE	Alive	0	578	16	11	20	47	578	0	47	High
TCGA-L9-A443	LUAD	FEMALE	Dead	1	193	13	9	8	30	193	1	30
TCGA-L9-A444	LUAD	FEMALE	Alive	0	307	20	11	15	46	307	0	46	High
TCGA-L9-A50W	LUAD	MALE	Dead	1	442	6	5	10	21	442	1	21
TCGA-L9-A5IP	LUAD	FEMALE	Dead	1	58	14	6	12	32	58	1	32
TCGA-L9-A743	LUAD	MALE	Alive	0	664	28	18	5	51	664	0	51	High
TCGA-L9-A7SV	LUAD	MALE	Alive	0	565	21	17	10	48	565	0	48	High
TCGA-L9-A8F4	LUAD	FEMALE	Alive	0	476	16	7	14	37	476	0	37
TCGA-MN-A4N1	LUAD	MALE	Alive	0	827	28	21	15	64	827	0	64	High
TCGA-MN-A4N4	LUAD	MALE	Alive	0	1175	24	19	8	51	1175	0	51	High
TCGA-MN-A4N5	LUAD	MALE	Alive	0	84	18	8	13	39	84	0	39
TCGA-MP-A4SV	LUAD	MALE	Dead	1	2620	21	16	5	42	2620	1	42	High
TCGA-MP-A4SW	LUAD	MALE	Dead	1	1778	14	14	11	39	1778	1	39
TCGA-MP-A4SY	LUAD	MALE	Dead	1	1501	3	9	4	16	1501	1	16
TCGA-MP-A4T7	LUAD	FEMALE	Dead	1	167	7	6	5	18	167	1	18
TCGA-MP-A4T8	LUAD	MALE	Dead	1	161	16	9	7	32	161	1	32
TCGA-MP-A4T9	LUAD	FEMALE	Dead	1	1265	13	13	11	37	1265	1	37
TCGA-MP-A4TA	LUAD	FEMALE	Dead	1	950	7	10	13	30	950	1	30
TCGA-MP-A4TC	LUAD	MALE	Dead	1	74	10	1	12	23	74	1	23
TCGA-MP-A4TE	LUAD	MALE	Dead	1	896	8	5	3	16	896	1	16
TCGA-MP-A4TF	LUAD	FEMALE	Dead	1	336	22	19	11	52	336	1	52	High
TCGA-MP-A4TH	LUAD	FEMALE	Alive	0	741	6	6	4	16	741	0	16
TCGA-MP-A4TI	LUAD	MALE	Dead	1	429	13	19	12	44	429	1	44	High
TCGA-MP-A4TK	LUAD	FEMALE	Dead	1	582	23	17	21	61	582	1	61	High
TCGA-MP-A5C7	LUAD	FEMALE	Alive	0	2248	7	2	5	14	2248	0	14
TCGA-NJ-A4YF	LUAD	FEMALE	Alive	0	2161	28	22	13	63	2161	0	63	High
TCGA-NJ-A4YG	LUAD	MALE	Alive	0	2261	7	2	3	12	2261	0	12
TCGA-NJ-A4YP	LUAD	MALE	Alive	0	50	4	1	3	8	50	0	8	Low
TCGA-NJ-A4YQ	LUAD	FEMALE	Alive	0	1432	12	14	14	40	1432	0	40
TCGA-NJ-A55R	LUAD	MALE	Alive	0	603	8	7	3	18	603	0	18
TCGA-NJ-A7XG	LUAD	MALE	Alive	0	617	6	10	1	17	617	0	17
TCGA-O1-A52J	LUAD	FEMALE	Dead	1	1798	12	8	9	29	1798	1	29
TCGA-S2-AA1A	LUAD	FEMALE	Alive	0	513	3	4	5	12	513	0	12
