# Supplementary material for: Signatures associated with homologous recombination deficiency and immune regulation to improve clinical outcomes in patients with lung adenocarcinoma
Source: Front Oncol. 2022 Sep 30;12:854999. doi: 10.3389/fonc.2022.854999 (PMC9562462; doi:10.3389/fonc.2022.854999)
Supplement: Supplementary file 2 [file DataSheet_2.xlsx]

## Sheet: methylation_DEG
gene	TCGA.38.A44F.01A	TCGA.44.6148.01A	TCGA.49.AARR.01A	TCGA.55.8513.01A	TCGA.75.6212.01A	TCGA.86.A4P8.01A	TCGA.99.AA5R.01A	TCGA.86.8671.01A	TCGA.38.7271.01A	TCGA.50.5055.01A	TCGA.55.6983.01A	TCGA.86.7714.01A	TCGA.55.8619.01A	TCGA.97.7941.01A	TCGA.97.A4M2.01A	TCGA.50.5942.01A	TCGA.55.6543.01A	TCGA.55.8206.01A	TCGA.86.8076.01A	TCGA.91.A4BD.01A	TCGA.97.7552.01A	TCGA.55.8097.01A	TCGA.78.7158.01A	TCGA.78.7537.01A	TCGA.86.8674.01A	TCGA.44.7661.01A	TCGA.50.5044.01A	TCGA.67.6216.01A	TCGA.78.7148.01A	TCGA.78.7153.01A	TCGA.50.5051.01A	TCGA.50.8459.01A	TCGA.55.6980.01A	TCGA.75.7025.01A	TCGA.97.8172.01A	TCGA.J2.8194.01A	TCGA.05.4384.01A	TCGA.44.2666.01A	TCGA.44.6145.01A	TCGA.50.8460.01A	TCGA.55.8621.01A	TCGA.69.8254.01A	TCGA.78.7633.01A	TCGA.J2.A4AG.01A	TCGA.NJ.A4YP.01A	TCGA.49.6742.01A	TCGA.50.8457.01A	TCGA.55.6978.01A	TCGA.55.6986.01A
cg00035220	0.705006	0.782932	0.690242	0.849931	0.788635	0.816811	0.737636	0.724506	0.678677	0.726499	0.746282	0.832953	0.831837	0.820765	0.814658	0.799498	0.522649	0.839588	0.750415	0.751179	0.764989	0.847969	0.903853	0.890829	0.760163	0.513876	0.756925	0.829814	0.803456	0.836687	0.743762	0.81073	0.677828	0.807884	0.814705	0.861549	0.786735	0.856722	0.760088	0.799459	0.712704	0.78054	0.861104	0.498131	0.815401	0.818559	0.816707	0.579654	0.844597
cg00124993	0.502151	0.494309	0.49617	0.52954	0.48402	0.488448	0.503466	0.458508	0.259836	0.454571	0.473521	0.620756	0.0681392	0.529255	0.255123	0.397849	0.692158	0.514307	0.516059	0.0826717	0.0996922	0.49456	0.769787	0.156139	0.126248	0.0405542	0.495674	0.520453	0.534943	0.484063	0.448345	0.461014	0.509817	0.401479	0.0912548	0.47194	0.445464	0.602567	0.511461	0.485646	0.570977	0.577706	0.686101	0.511941	0.550475	0.0456242	0.462608	0.428946	0.579119
cg00189989	0.713022	0.751503	0.645645	0.709252	0.754041	0.640509	0.612318	0.721713	0.705815	0.729558	0.74135	0.816645	0.632235	0.74003	0.728109	0.762973	0.833529	0.762949	0.616463	0.63366	0.668639	0.808044	0.827116	0.87115	0.747117	0.735766	0.692391	0.726431	0.781854	0.671309	0.73683	0.653719	0.790139	0.785391	0.766849	0.686475	0.599803	0.751177	0.74729	0.765584	0.646313	0.755586	0.73692	0.714448	0.743924	0.71547	0.757595	0.746658	0.765816
cg00292636	0.777482	0.809063	0.821657	0.821504	0.81604	0.808101	0.806726	0.742493	0.779078	0.767468	0.75862	0.859199	0.78804	0.798186	0.857181	0.860658	0.883659	0.706685	0.788551	0.850976	0.694754	0.805627	0.756363	0.887391	0.811713	0.834365	0.797596	0.842647	0.803013	0.852237	0.652995	0.763687	0.61113	0.811902	0.719025	0.783828	0.807073	0.84669	0.749536	0.824469	0.771122	0.820889	0.861309	0.604816	0.819144	0.626547	0.805079	0.704703	0.793435
cg00394358	0.0431534	0.0271204	0.0166067	0.0334858	0.030722	0.0335186	0.0531508	0.0502585	0.0768125	0.0294594	0.0513892	0.0481588	0.0419842	0.03726	0.0308598	0.0228335	0.0283801	0.018727	0.026394	0.0550149	0.0289409	0.0347242	0.0343275	0.033088	0.0362277	0.0419776	0.429549	0.0201111	0.0349662	0.11805	0.0389007	0.0396679	0.0366319	0.0432812	0.0376786	0.0471422	0.0313559	0.0917076	0.0440601	0.0502077	0.0943077	0.0644418	0.0319667	0.0326377	0.0896453	0.0317432	0.0446181	0.0250645	0.0400492
cg00405190	0.796945	0.781531	0.827367	0.800774	0.755809	0.78904	0.796008	0.851659	0.806354	0.805472	0.802202	0.777565	0.708992	0.814131	0.753704	0.851655	0.819872	0.754964	0.69849	0.746555	0.817265	0.789286	0.622227	0.882253	0.736503	0.77045	0.709309	0.845599	0.77971	0.866496	0.572804	0.764203	0.634721	0.823355	0.866515	0.663204	0.809868	0.790571	0.765849	0.806064	0.74966	0.822246	0.846086	0.763468	0.732493	0.788963	0.84811	0.78794	0.84626
cg00493429	0.773504	0.834134	0.699223	0.788819	0.819744	0.720585	0.869053	0.707097	0.688179	0.777556	0.805248	0.848364	0.739993	0.803683	0.74551	0.825444	0.841071	0.798354	0.754211	0.77306	0.72735	0.738644	0.935651	0.879868	0.744271	0.707865	0.764735	0.851575	0.761877	0.859534	0.812313	0.768595	0.641617	0.801398	0.720475	0.544469	0.75856	0.839351	0.734565	0.788201	0.774008	0.7743	0.840307	0.763387	0.774573	0.657816	0.839713	0.730734	0.742224
cg00545469	0.815706	0.840797	0.894369	0.877265	0.806586	0.873585	0.85779	0.84571	0.823472	0.77663	0.854907	0.837791	0.864252	0.854138	0.857067	0.902934	0.789891	0.900349	0.818507	0.856198	0.77264	0.848557	0.906663	0.923919	0.839827	0.587217	0.851279	0.865846	0.725492	0.863097	0.49725	0.842969	0.623916	0.865379	0.811267	0.861353	0.855768	0.855051	0.672988	0.836089	0.833338	0.885676	0.916038	0.72608	0.811441	0.779902	0.81408	0.725394	0.87362
cg00662647	0.104186	0.0634953	0.117705	0.0482054	0.0439653	0.0531517	0.0675215	0.0779366	0.0601227	0.100042	0.0628899	0.0467161	0.080449	0.0345994	0.0473426	0.0428367	0.0609217	0.0399105	0.0306882	0.0529678	0.0786807	0.0171493	0.0232786	0.0490649	0.0310028	0.0253769	0.056345	0.0455696	0.0399491	0.03	0.0451881	0.408753	0.0436442	0.0966277	0.0425786	0.0203937	0.0430523	0.0189786	0.0496774	0.0705471	0.0502373	0.0436146	0.0188088	0.0586609	0.0770457	0.00838518	0.0661486	0.123559	0.0485951
cg00750630	0.764201	0.817575	0.72817	0.814871	0.751341	0.619401	0.709487	0.702525	0.505322	0.689966	0.74905	0.805423	0.70211	0.792608	0.790377	0.853504	0.876248	0.809656	0.761159	0.79374	0.718562	0.792987	0.894859	0.91294	0.784115	0.708808	0.662833	0.816107	0.870278	0.873079	0.535832	0.754874	0.714867	0.792955	0.790544	0.733737	0.749814	0.819524	0.781095	0.799185	0.675763	0.816324	0.74849	0.754676	0.873985	0.679579	0.724736	0.709316	0.769992
cg00767642	0.0888446	0.0413462	0.0411004	0.0204638	0.0399901	0.0271949	0.0530013	0.0721461	0.0526219	0.0545476	0.0382533	0.0464672	0.0362886	0.0297905	0.0430207	0.0344448	0.311666	0.0191539	0.0255526	0.254979	0.0234601	0.0424998	0.00382452	0.0269015	0.0180886	0.0223688	0.0385623	0.055824	0.0472103	0.0777061	0.0208693	0.0449456	0.0372546	0.0836897	0.0561251	0.00981397	0.0429448	0.025556	0.034089	0.157987	0.0406921	0.0603504	0.00185676	0.0261474	0.0478178	0.0312933	0.179242	0.0392126	0.0302348
cg00781378	0.843993	0.879586	0.863713	0.856913	0.847915	0.887866	0.881113	0.850383	0.856463	0.814485	0.844623	0.863246	0.863818	0.853222	0.891454	0.873285	0.899332	0.878932	0.843685	0.865027	0.906749	0.804229	0.924729	0.92481	0.852476	0.76895	0.828427	0.887617	0.809379	0.89127	0.841426	0.842709	0.692064	0.893619	0.878803	0.705013	0.881121	0.882744	0.780612	0.840601	0.900083	0.873345	0.821671	0.81813	0.808004	0.684483	0.867549	0.798651	0.87058
cg00798431	0.708958	0.432381	0.620463	0.682059	0.478611	0.789956	0.700828	0.753908	0.773855	0.727891	0.804737	0.826354	0.806595	0.662512	0.7668	0.846856	0.41704	0.778945	0.721171	0.843479	0.67702	0.817373	0.84852	0.567132	0.841263	0.779437	0.753868	0.87297	0.71177	0.815879	0.419343	0.604638	0.606638	0.747812	0.795623	0.460231	0.634799	0.770851	0.729376	0.809212	0.665705	0.60256	0.730002	0.637831	0.718895	0.646207	0.801598	0.681526	0.83257
cg00846483	0.159392	0.0384774	0.0339957	0.0485257	0.0292217	0.043462	0.0590889	0.085968	0.0693187	0.0432892	0.0586858	0.13189	0.0399746	0.0317373	0.0560714	0.0194399	0.51964	0.0209213	0.0256203	0.0413231	0.0932107	0.150286	0.1038	0.0347981	0.0262114	0.03578	0.0846367	0.0793617	0.0369722	0.112877	0.0231474	0.0312462	0.0564557	0.0488991	0.0458794	0.0200934	0.0269991	0.10823	0.0306166	0.0461218	0.0409583	0.0519147	0.0143016	0.162698	0.0608137	0.0277993	0.145973	0.0636743	0.0611826
cg00910924	0.904426	0.870669	0.897838	0.876772	0.863113	0.90762	0.858167	0.902135	0.903192	0.834366	0.876807	0.82259	0.903158	0.882241	0.895717	0.900951	0.895322	0.911496	0.839215	0.892357	0.860592	0.966278	0.913816	0.893872	0.86992	0.943925	0.836705	0.888597	0.912499	0.823312	0.828377	0.900058	0.829046	0.871256	0.896559	0.903842	0.912688	0.922954	0.856609	0.869619	0.878085	0.870967	0.909413	0.87332	0.885262	0.883746	0.902413	0.865953	0.89538
cg00915214	0.757795	0.812487	0.798609	0.834106	0.804735	0.836071	0.802655	0.751529	0.777666	0.735273	0.781583	0.843556	0.814303	0.850225	0.831212	0.852294	0.856834	0.82198	0.751809	0.817409	0.779856	0.842873	0.8711	0.869526	0.778008	0.769761	0.774256	0.830325	0.789355	0.825825	0.842413	0.779896	0.80921	0.805373	0.794593	0.863343	0.872621	0.807971	0.799595	0.804505	0.809827	0.795366	0.854399	0.822301	0.818887	0.765034	0.815067	0.697496	0.837924
cg00932677	0.880915	0.894325	0.899651	0.8773	0.88237	0.914537	0.87136	0.858485	0.843836	0.825781	0.868211	0.866166	0.841086	0.884225	0.849996	0.894354	0.882318	0.912706	0.819769	0.881931	0.891136	0.928909	0.923313	0.898907	0.888185	0.845963	0.887228	0.880027	0.866756	0.869288	0.660443	0.853437	0.854127	0.881398	0.888653	0.923333	0.87598	0.869206	0.856676	0.869142	0.882667	0.814873	0.914814	0.877009	0.883147	0.919144	0.858253	0.8585	0.868199
cg00968640	0.814421	0.795725	0.712662	0.856167	0.871607	0.829689	0.948027	0.85575	0.929086	0.743004	0.861262	0.855789	0.795627	0.832569	0.751001	0.910907	0.79602	0.910877	0.836682	0.852147	0.867847	0.895448	0.932845	0.902736	0.920421	0.875107	0.679682	0.887544	0.771078	0.900126	0.729243	0.642291	0.833927	0.866283	0.898224	0.853183	0.817307	0.832947	0.789553	0.821437	0.875075	0.854683	0.90531	0.877755	0.673445	0.845263	0.817599	0.702386	0.89236
cg01202150	0.168631	0.0542573	0.0892857	0.0839677	0.0454601	0.0707831	0.0620893	0.174521	0.181283	0.155659	0.213539	0.105689	0.147727	0.105997	0.0618973	0.0358966	0.144143	0.0919182	0.116343	0.0926724	0.280888	0.033495	0.198621	0.253329	0.0546755	0.0948696	0.186322	0.175403	0.0764828	0.324798	0.218218	0.213694	0.222699	0.0810266	0.251405	0.223615	0.0485584	0.185003	0.196018	0.237199	0.117427	0.207919	0.0194235	0.140249	0.147257	0.124224	0.167488	0.0408678	0.101957
cg01357135	0.333546	0.205052	0.212787	0.232383	0.284797	0.299728	0.330347	0.358995	0.40881	0.432239	0.432236	0.401438	0.385658	0.212938	0.39016	0.621309	0.112874	0.495297	0.441897	0.414133	0.297862	0.168636	0.864467	0.7427	0.648222	0.450066	0.376546	0.567995	0.426054	0.679739	0.556708	0.19619	0.211341	0.459767	0.507022	0.4966	0.403476	0.592917	0.475669	0.45154	0.377288	0.165451	0.112909	0.485584	0.612688	0.575509	0.56387	0.406707	0.36298
cg01375651	0.836089	0.855796	0.675052	0.798217	0.847494	0.886594	0.731692	0.781633	0.807869	0.679399	0.798028	0.912809	0.814508	0.897553	0.849281	0.870085	0.898084	0.852704	0.832961	0.864493	0.771047	0.903031	0.899288	0.91921	0.823038	0.842784	0.824558	0.853094	0.806357	0.887028	0.882618	0.79239	0.651228	0.835225	0.839666	0.499479	0.772159	0.850269	0.725914	0.81369	0.862916	0.859827	0.904322	0.784593	0.75872	0.872891	0.787453	0.78121	0.869726
cg01414194	0.846407	0.806919	0.862007	0.762297	0.840229	0.835113	0.835697	0.833364	0.85204	0.835868	0.614678	0.77185	0.688473	0.527688	0.770607	0.61049	0.801481	0.809809	0.52981	0.85306	0.867591	0.757332	0.28803	0.601423	0.549699	0.852428	0.796672	0.848186	0.716377	0.824843	0.86253	0.805064	0.846976	0.477478	0.759112	0.854062	0.619969	0.440465	0.831692	0.858988	0.846904	0.814981	0.748359	0.856127	0.504816	0.616416	0.845224	0.852786	0.635959
cg01473249	0.810364	0.796543	0.786022	0.777917	0.798524	0.804475	0.786704	0.771594	0.797673	0.759495	0.773475	0.866378	0.737221	0.793319	0.802098	0.865255	0.854376	0.838895	0.743159	0.836993	0.774938	0.865005	0.892621	0.86507	0.608509	0.761802	0.721946	0.834128	0.822893	0.866019	0.83638	0.785692	0.758591	0.793614	0.827481	0.883463	0.798286	0.818284	0.782083	0.811546	0.806948	0.842844	0.854184	0.827457	0.749632	0.757449	0.8319	0.782072	0.80839
cg01547654	0.822589	0.864527	0.862587	0.850416	0.897523	0.888181	0.898975	0.901007	0.895713	0.908431	0.776656	0.764808	0.855538	0.639655	0.891704	0.909036	0.902584	0.909036	0.70143	0.898229	0.733394	0.94804	0.911491	0.918538	0.808095	0.933654	0.926731	0.782127	0.642831	0.923456	0.921807	0.704214	0.879563	0.583641	0.88787	0.8362	0.57567	0.473976	0.793037	0.892981	0.930488	0.754082	0.770258	0.747757	0.602797	0.662861	0.901644	0.89786	0.723512
cg01556799	0.592146	0.588771	0.631067	0.693656	0.664359	0.678407	0.606829	0.622374	0.534828	0.595742	0.689382	0.819689	0.691921	0.627234	0.729188	0.69838	0.405874	0.409514	0.716929	0.571514	0.473998	0.557797	0.814839	0.855961	0.728749	0.726903	0.691525	0.786899	0.633271	0.839069	0.427849	0.578312	0.53461	0.663817	0.608705	0.438617	0.729909	0.815273	0.526321	0.764746	0.723352	0.644766	0.846163	0.57819	0.728213	0.408566	0.695377	0.598656	0.763978
cg01769521	0.824914	0.677319	0.792777	0.831897	0.84333	0.825023	0.836918	0.858201	0.867044	0.858506	0.829993	0.841014	0.856419	0.688982	0.800835	0.812838	0.709191	0.796095	0.712413	0.715232	0.493861	0.811927	0.615555	0.653195	0.707972	0.869017	0.836429	0.839618	0.77263	0.709213	0.834088	0.855885	0.816513	0.619094	0.850771	0.833231	0.743409	0.783726	0.84491	0.871273	0.839527	0.828191	0.664254	0.827776	0.710402	0.678278	0.845993	0.871974	0.739225
cg01781974	0.28015	0.187184	0.041984	0.07071	0.0696553	0.053977	0.189628	0.297854	0.382178	0.138201	0.52578	0.246274	0.191819	0.325232	0.0641658	0.104984	0.306653	0.0908323	0.181334	0.0379417	0.327862	0.101979	0.534724	0.0986557	0.0462528	0.283626	0.348536	0.220668	0.118781	0.658801	0.558193	0.158747	0.242376	0.0965358	0.371974	0.29404	0.0898715	0.11438	0.10455	0.134504	0.271093	0.236296	0.239404	0.210231	0.426409	0.0344679	0.191795	0.293065	0.487241
cg01826337	0.750605	0.597055	0.684539	0.741337	0.801796	0.818856	0.784366	0.773559	0.797022	0.74176	0.725754	0.846389	0.719548	0.792482	0.814207	0.848613	0.651667	0.860625	0.712116	0.846487	0.804381	0.856941	0.907115	0.862451	0.737082	0.825609	0.738968	0.846628	0.59375	0.773684	0.788187	0.767279	0.795429	0.778449	0.809207	0.797494	0.755212	0.81681	0.746364	0.845945	0.7606	0.788506	0.846382	0.741732	0.793862	0.634921	0.792215	0.759242	0.824981
cg01832218	0.808382	0.731094	0.80607	0.75011	0.599236	0.831576	0.795767	0.833202	0.811817	0.816731	0.642738	0.371275	0.708665	0.597125	0.677986	0.475263	0.844353	0.839463	0.659389	0.809281	0.718054	0.648941	0.433114	0.480111	0.517244	0.828747	0.741793	0.534478	0.561946	0.569111	0.838348	0.712457	0.854701	0.603973	0.645046	0.810138	0.510375	0.45409	0.675829	0.668969	0.818671	0.514304	0.424167	0.717982	0.545548	0.483925	0.754951	0.839507	0.624624
cg01832346	0.816105	0.802883	0.833059	0.826314	0.817037	0.831741	0.806864	0.824926	0.815152	0.832184	0.825821	0.84924	0.78769	0.832155	0.812035	0.855785	0.833319	0.828433	0.749553	0.825938	0.837253	0.845235	0.862242	0.870225	0.790296	0.834918	0.8063	0.79014	0.747547	0.849479	0.725807	0.824764	0.805797	0.825451	0.831095	0.632459	0.791134	0.801068	0.833711	0.786178	0.857679	0.79059	0.805109	0.843524	0.82878	0.771036	0.824389	0.754551	0.870344
cg01981445	0.78755	0.705384	0.757644	0.724259	0.722527	0.779967	0.760087	0.770686	0.803219	0.79541	0.677398	0.634531	0.63305	0.762447	0.730463	0.524206	0.829182	0.797028	0.535457	0.805501	0.772422	0.63167	0.26133	0.615057	0.783201	0.792912	0.650376	0.771546	0.803058	0.774911	0.797615	0.643844	0.798467	0.603216	0.726549	0.815549	0.79381	0.43694	0.762469	0.742891	0.806955	0.761827	0.831101	0.80396	0.495458	0.777036	0.78866	0.763127	0.623423
cg02002538	0.859019	0.855245	0.488995	0.898519	0.83439	0.931263	0.876306	0.885472	0.903231	0.858755	0.867885	0.879846	0.850454	0.949699	0.912431	0.868926	0.843514	0.930671	0.892527	0.915798	0.938418	0.935311	0.891009	0.912967	0.913514	0.867435	0.895842	0.84927	0.822368	0.92588	0.866143	0.867082	0.844101	0.824832	0.929712	0.940152	0.882148	0.876189	0.702615	0.864015	0.900193	0.92082	0.907747	0.871406	0.821757	0.880272	0.843133	0.878526	0.922516
cg02006756	0.814009	0.828317	0.677213	0.776524	0.869876	0.857627	0.830907	0.868686	0.832535	0.808037	0.800337	0.887449	0.800209	0.845152	0.888588	0.899895	0.833621	0.861513	0.814424	0.851207	0.780953	0.89117	0.921751	0.85533	0.816695	0.836979	0.826655	0.86549	0.848699	0.862308	0.599675	0.777777	0.795861	0.842588	0.844105	0.768018	0.876207	0.918356	0.758672	0.866103	0.885904	0.776568	0.903945	0.732941	0.786265	0.589358	0.831931	0.674382	0.895037
cg02025435	0.974983	0.971092	0.980806	0.950967	0.976004	0.983041	0.98125	0.982497	0.975569	0.96813	0.970383	0.983462	0.955639	0.982475	0.971542	0.982232	0.964749	0.966121	0.980738	0.983454	0.976001	0.927035	0.938838	0.97918	0.611171	0.97773	0.968387	0.968407	0.914944	0.982876	0.712293	0.987256	0.953666	0.940672	0.973955	0.710914	0.95667	0.981594	0.965283	0.980407	0.986265	0.971014	0.972219	0.978851	0.971255	0.910545	0.959012	0.956611	0.977804
cg02058608	0.831027	0.858044	0.817766	0.901529	0.88218	0.903415	0.836777	0.815726	0.837718	0.829207	0.850613	0.875483	0.873049	0.835488	0.896733	0.887621	0.875859	0.813291	0.881644	0.89162	0.849106	0.858251	0.914301	0.877041	0.897137	0.853066	0.856425	0.820551	0.703674	0.862657	0.596641	0.867377	0.632433	0.838515	0.820534	0.892471	0.796995	0.87802	0.836981	0.893108	0.876858	0.812489	0.917155	0.739994	0.741852	0.829439	0.820564	0.750357	0.866375
cg02074956	0.571225	0.354764	0.585213	0.596522	0.472763	0.529462	0.546285	0.648237	0.652415	0.635546	0.453597	0.368063	0.655617	0.387737	0.509104	0.34095	0.342625	0.372485	0.50212	0.470689	0.573693	0.407784	0.245946	0.39003	0.409799	0.535714	0.502545	0.46132	0.298247	0.52826	0.430172	0.583554	0.549908	0.429339	0.505965	0.42187	0.410973	0.418709	0.56779	0.47685	0.606655	0.462388	0.288653	0.515392	0.311484	0.374499	0.452967	0.690135	0.504261
cg02077669	0.892202	0.870304	0.882019	0.914907	0.906028	0.883507	0.898026	0.928531	0.946558	0.907253	0.813934	0.85725	0.935758	0.849738	0.921252	0.872354	0.883304	0.916209	0.934718	0.918585	0.92433	0.948574	0.925612	0.887078	0.936523	0.904118	0.891472	0.909048	0.931377	0.936221	0.547002	0.858474	0.862403	0.828958	0.903791	0.923631	0.876059	0.897109	0.908249	0.902387	0.926734	0.877831	0.928093	0.906261	0.911947	0.912723	0.87208	0.834367	0.928665
cg02101833	0.422726	0.439078	0.33618	0.341367	0.148921	0.272868	0.326113	0.328165	0.38409	0.232869	0.265227	0.205956	0.266525	0.30964	0.331573	0.177259	0.129907	0.21709	0.201038	0.172512	0.221193	0.262796	0.185893	0.196288	0.497047	0.226047	0.224816	0.11901	0.137803	0.613841	0.571036	0.316802	0.454768	0.291262	0.4664	0.604762	0.225383	0.240381	0.19624	0.17845	0.404381	0.251878	0.144362	0.300072	0.333983	0.235595	0.276914	0.252944	0.261997
cg02149532	0.806346	0.87506	0.803146	0.866133	0.865044	0.822085	0.811979	0.828875	0.831905	0.822379	0.803168	0.888087	0.872953	0.839934	0.857479	0.828556	0.646427	0.87528	0.858831	0.856027	0.786575	0.897341	0.921273	0.886232	0.854143	0.861809	0.792395	0.868831	0.81554	0.882507	0.854715	0.845862	0.806027	0.851814	0.849728	0.797991	0.853924	0.855965	0.832018	0.863001	0.823993	0.846409	0.867486	0.816187	0.78974	0.697961	0.88974	0.840371	0.856887
cg02172150	0.322717	0.12369	0.0969953	0.260724	0.146872	0.0997314	0.169657	0.397472	0.370236	0.229825	0.140645	0.0853844	0.411331	0.104764	0.221196	0.124323	0.153896	0.123075	0.308354	0.130299	0.400113	0.0737187	0.0597158	0.141758	0.143761	0.135866	0.158678	0.216614	0.0717711	0.663544	0.238426	0.422365	0.148649	0.107824	0.139674	0.359881	0.307558	0.28215	0.376946	0.176467	0.248486	0.216598	0.103725	0.173239	0.372519	0.0648391	0.177741	0.469368	0.231366
cg02299971	0.780298	0.822332	0.809766	0.80167	0.823077	0.805167	0.783485	0.789238	0.77625	0.764794	0.795721	0.888398	0.815032	0.843875	0.831688	0.788362	0.868199	0.830484	0.72347	0.823716	0.771772	0.873519	0.838206	0.8416	0.793564	0.736649	0.791493	0.797329	0.858603	0.829872	0.670155	0.817888	0.7403	0.808033	0.811221	0.642608	0.681131	0.863815	0.765445	0.839114	0.735677	0.788845	0.504111	0.748899	0.776963	0.859367	0.75659	0.736196	0.799446
cg02333758	0.684149	0.483688	0.579764	0.637801	0.792747	0.688509	0.701293	0.768412	0.747334	0.723236	0.696393	0.869043	0.794268	0.681636	0.731872	0.74438	0.815326	0.762587	0.717273	0.759343	0.652071	0.688303	0.821035	0.831087	0.736842	0.592952	0.676909	0.811952	0.700401	0.843517	0.773126	0.6126	0.726392	0.708858	0.757697	0.791382	0.724409	0.809228	0.708121	0.786816	0.695511	0.702009	0.795607	0.637467	0.772389	0.523984	0.770434	0.635529	0.794187
cg02367850	0.0819654	0.0649398	0.0691373	0.0488028	0.0273623	0.0735586	0.0775233	0.0528874	0.0390698	0.0491543	0.0566001	0.0523902	0.0590989	0.0686437	0.0483554	0.0252737	0.0291166	0.0279304	0.029526	0.0434729	0.0661125	0.0364953	0.0285545	0.0209192	0.021225	0.0404448	0.47452	0.0628545	0.0167449	0.0323086	0.0341834	0.444577	0.0338799	0.12861	0.0462602	0.0301372	0.05824	0.12286	0.0237603	0.0320703	0.0549649	0.528795	0.0201861	0.0434958	0.0363636	0.0339352	0.0429174	0.0274167	0.0430351
cg02427230	0.0800568	0.154384	0.0397824	0.171206	0.0582729	0.0319761	0.0653482	0.0850673	0.247212	0.0538343	0.35507	0.0467825	0.0762246	0.0349184	0.0551686	0.0433192	0.0376805	0.0412768	0.304035	0.080728	0.210794	0.0224129	0.250109	0.0673829	0.0670644	0.0404088	0.157935	0.0447419	0.0617138	0.478297	0.570093	0.126981	0.103935	0.0408222	0.3125	0.246104	0.274481	0.0403956	0.037613	0.0657459	0.0662191	0.0488741	0.299283	0.0518541	0.359449	0.0647788	0.115741	0.279865	0.0668199
cg02463513	0.712688	0.84165	0.82657	0.80461	0.831704	0.873578	0.855945	0.779993	0.815143	0.75742	0.785625	0.802361	0.770157	0.81848	0.865161	0.856557	0.710766	0.833322	0.792426	0.866663	0.726728	0.651595	0.908511	0.851682	0.793226	0.797868	0.586076	0.814082	0.808809	0.841612	0.844693	0.49399	0.627393	0.803613	0.831272	0.860546	0.613913	0.83983	0.7731	0.861945	0.80355	0.807577	0.889931	0.777626	0.762402	0.846822	0.845099	0.624451	0.822399
cg02547269	0.138839	0.099005	0.0370295	0.0472818	0.0513715	0.0446791	0.0722867	0.142205	0.1592	0.169905	0.312119	0.314244	0.101108	0.0503264	0.11638	0.0621711	0.0363524	0.0300077	0.100188	0.0701361	0.172124	0.304439	0.146407	0.15625	0.0805009	0.364123	0.0659282	0.085629	0.0547872	0.546913	0.396044	0.237236	0.0754042	0.0885487	0.0787037	0.353857	0.049887	0.356526	0.206058	0.128847	0.109213	0.12092	0.0359891	0.0887873	0.491435	0.0585457	0.10878	0.276549	0.051062
cg02554051	0.813943	0.807283	0.766157	0.792946	0.868303	0.767705	0.790962	0.849744	0.747906	0.802334	0.819334	0.834385	0.820089	0.831799	0.803073	0.900214	0.876732	0.905783	0.880911	0.840103	0.818644	0.900246	0.891189	0.909925	0.857039	0.88322	0.796628	0.872732	0.711384	0.931545	0.874833	0.806636	0.650719	0.882944	0.820901	0.852524	0.769685	0.844701	0.618137	0.786197	0.779541	0.799598	0.844036	0.688246	0.775312	0.78742	0.781596	0.838726	0.838315
cg02581587	0.674941	0.771737	0.716524	0.75414	0.747221	0.702944	0.656575	0.653469	0.700081	0.610698	0.699536	0.834524	0.716238	0.750342	0.724664	0.780655	0.811314	0.789132	0.623296	0.770103	0.70614	0.795175	0.801968	0.817489	0.722532	0.721603	0.672722	0.7412	0.799071	0.813464	0.80945	0.723923	0.66475	0.798954	0.75249	0.789911	0.762659	0.818417	0.699411	0.799887	0.721386	0.720395	0.819038	0.730113	0.770435	0.745758	0.743003	0.68705	0.717217
cg02623718	0.766266	0.770329	0.779106	0.791175	0.806682	0.804716	0.788537	0.69968	0.705839	0.747148	0.825223	0.821216	0.820239	0.859901	0.736923	0.843709	0.750437	0.868296	0.713719	0.870074	0.695348	0.899127	0.840335	0.724756	0.704178	0.847817	0.788353	0.847081	0.80926	0.899749	0.609161	0.725832	0.697978	0.785593	0.714906	0.627704	0.661323	0.65909	0.836204	0.811043	0.804968	0.801663	0.427111	0.752927	0.811429	0.565583	0.80391	0.623394	0.836386
cg02757667	0.619919	0.725996	0.72128	0.706749	0.743826	0.684058	0.704792	0.602714	0.680042	0.656058	0.728724	0.824794	0.587795	0.817089	0.711225	0.831975	0.779322	0.789169	0.649957	0.757479	0.58473	0.778681	0.898244	0.797265	0.749314	0.707235	0.665015	0.70935	0.721679	0.806364	0.779227	0.591998	0.711225	0.728923	0.711286	0.8353	0.790405	0.802545	0.653972	0.746185	0.75092	0.730306	0.857685	0.688002	0.734689	0.72794	0.768803	0.696226	0.734309
cg02768721	0.591681	0.646722	0.465222	0.627759	0.626276	0.611101	0.616456	0.521305	0.439401	0.311013	0.614973	0.813093	0.565916	0.73146	0.604415	0.796417	0.804321	0.749813	0.504599	0.751588	0.499244	0.812477	0.864899	0.815217	0.733333	0.312463	0.543975	0.623386	0.776578	0.789601	0.718867	0.552406	0.483552	0.640733	0.6751	0.723531	0.752953	0.790866	0.566492	0.713312	0.57986	0.712392	0.890124	0.447116	0.62382	0.501296	0.675556	0.447305	0.710138
cg02879136	0.871161	0.900081	0.887405	0.907689	0.88684	0.929384	0.880716	0.888715	0.892643	0.879753	0.879918	0.9072	0.886884	0.881311	0.904852	0.89713	0.928702	0.918698	0.875373	0.901319	0.91343	0.927528	0.929149	0.922358	0.806373	0.885739	0.861013	0.887191	0.826927	0.901765	0.909782	0.802329	0.728081	0.878844	0.899257	0.834893	0.884944	0.900118	0.847349	0.878994	0.883866	0.914804	0.916351	0.894374	0.81963	0.898186	0.894453	0.722576	0.908794
cg02905744	0.71788	0.581985	0.64672	0.683136	0.695932	0.636859	0.684458	0.783956	0.794214	0.794208	0.797958	0.811612	0.716315	0.77197	0.75201	0.834238	0.341773	0.907452	0.8307	0.671631	0.674871	0.755398	0.806333	0.916868	0.868336	0.663644	0.738903	0.86023	0.749752	0.843482	0.668882	0.858587	0.675974	0.855349	0.741962	0.546742	0.837912	0.803731	0.803374	0.833269	0.689267	0.795209	0.815208	0.709792	0.758209	0.701163	0.84352	0.639432	0.79812
cg02942591	0.71986	0.788474	0.839043	0.833409	0.767943	0.692941	0.731968	0.737408	0.748599	0.692961	0.784472	0.843433	0.791527	0.758586	0.819259	0.799472	0.573815	0.786692	0.723056	0.807715	0.807098	0.848927	0.860763	0.878644	0.798458	0.779906	0.763869	0.822101	0.840639	0.852926	0.686208	0.839656	0.537884	0.783456	0.844752	0.769331	0.791614	0.835442	0.61325	0.832912	0.759084	0.763152	0.892675	0.758561	0.741051	0.466516	0.798502	0.667414	0.794425
cg02962521	0.58981	0.386507	0.704115	0.654411	0.438297	0.641786	0.561351	0.613618	0.684911	0.589671	0.700797	0.544995	0.563595	0.531987	0.614309	0.450253	0.847039	0.543291	0.604852	0.673386	0.511112	0.563363	0.171294	0.463904	0.512956	0.716269	0.624928	0.553391	0.548389	0.885857	0.801863	0.517423	0.722321	0.545806	0.576577	0.679413	0.536559	0.558372	0.738315	0.487409	0.707288	0.46945	0.851315	0.742296	0.778524	0.53447	0.795341	0.661815	0.695534
cg02989080	0.800723	0.816556	0.770718	0.825446	0.843209	0.802967	0.772997	0.759283	0.79906	0.800119	0.811702	0.845612	0.749009	0.862202	0.857821	0.864854	0.845683	0.87305	0.859537	0.877612	0.785846	0.88759	0.77159	0.889574	0.850215	0.881659	0.816247	0.813019	0.838506	0.870577	0.600797	0.815667	0.769742	0.831672	0.830235	0.815115	0.82494	0.854218	0.760515	0.742518	0.824263	0.780916	0.887303	0.789916	0.764324	0.758276	0.82266	0.676682	0.799858
cg03106852	0.842337	0.79808	0.683266	0.864834	0.86327	0.879276	0.844628	0.862943	0.898455	0.894376	0.775551	0.757886	0.873561	0.826826	0.842508	0.884354	0.791581	0.875303	0.825953	0.879468	0.816867	0.900734	0.855834	0.871375	0.828864	0.792886	0.680422	0.834675	0.7713	0.798711	0.686291	0.819569	0.632652	0.842075	0.835614	0.732787	0.725838	0.819417	0.819973	0.855925	0.852712	0.80104	0.843294	0.835623	0.636767	0.828485	0.844197	0.721244	0.845994
cg03113878	0.179437	0.479882	0.265176	0.110976	0.0216724	0.0530165	0.0195173	0.0445166	0.39998	0.0443632	0.0446053	0.149007	0.0544693	0.189912	0.0982082	0.0548192	0.0273566	0.0236372	0.506371	0.0604407	0.104448	0.0311096	0.0316663	0.0356607	0.18845	0.423136	0.470376	0.0390869	0.0276113	0.622191	0.573068	0.0886669	0.0316917	0.185428	0.0735226	0.0716099	0.0366308	0.138817	0.0411704	0.0431459	0.102613	0.0686347	0.0182098	0.032168	0.390446	0.0848447	0.0323532	0.0788933	0.0469805
cg03114255	0.140878	0.0669295	0.0460251	0.126209	0.0696392	0.0434453	0.289442	0.262028	0.400607	0.224997	0.267133	0.435489	0.121373	0.448822	0.113618	0.0686194	0.0328204	0.0554951	0.37175	0.0839943	0.301451	0.0412174	0.44628	0.222944	0.0534512	0.073463	0.400145	0.401926	0.0322908	0.600309	0.503929	0.272577	0.0472212	0.0933884	0.22769	0.488459	0.0418876	0.241292	0.073634	0.198248	0.160495	0.27478	0.194717	0.100448	0.474756	0.0135477	0.207822	0.631459	0.519101
cg03130530	0.696786	0.793198	0.756896	0.776716	0.731422	0.739787	0.694122	0.63065	0.64943	0.666605	0.751944	0.839763	0.773907	0.808115	0.73453	0.799247	0.765518	0.772896	0.712998	0.763014	0.706973	0.82884	0.880217	0.831143	0.790501	0.626684	0.742576	0.737167	0.733415	0.814471	0.768467	0.583215	0.57003	0.768034	0.745844	0.40445	0.869044	0.801867	0.632489	0.768657	0.706444	0.734992	0.829592	0.518337	0.796098	0.414546	0.735617	0.518504	0.794929
cg03183058	0.212424	0.10988	0.116657	0.225485	0.138331	0.157135	0.142976	0.183789	0.15165	0.104394	0.130012	0.117573	0.224329	0.237553	0.180738	0.129409	0.27502	0.0904485	0.130369	0.311052	0.139886	0.241514	0.0735472	0.161159	0.12304	0.258859	0.202405	0.434498	0.0628539	0.47224	0.164186	0.146163	0.141053	0.17924	0.269394	0.287006	0.279112	0.206087	0.180934	0.153337	0.174265	0.172488	0.187043	0.238075	0.247007	0.142154	0.245619	0.20017	0.233534
cg03228985	0.955324	0.945388	0.978031	0.963894	0.968047	0.963018	0.958494	0.961655	0.957364	0.950648	0.959109	0.95252	0.941431	0.957455	0.95692	0.974871	0.972527	0.972474	0.964047	0.969231	0.916809	0.968317	0.967783	0.955558	0.6718	0.965162	0.947009	0.969994	0.857821	0.958637	0.960782	0.973581	0.952328	0.933344	0.956902	0.675378	0.932508	0.924446	0.959486	0.938919	0.947241	0.94833	0.843649	0.968039	0.95037	0.912106	0.94965	0.949931	0.956975
cg03230711	0.34724	0.0880484	0.234333	0.275184	0.0961859	0.14595	0.12161	0.189297	0.260978	0.255364	0.141698	0.325028	0.199567	0.38562	0.155703	0.214153	0.0571827	0.347946	0.395659	0.167255	0.175201	0.0704974	0.139768	0.259589	0.144747	0.103687	0.445355	0.431127	0.058848	0.471077	0.377732	0.213504	0.114921	0.266285	0.111325	0.155984	0.0738906	0.425583	0.379425	0.149578	0.181746	0.31584	0.206805	0.36733	0.322202	0.0728274	0.285237	0.606002	0.169183
cg03323292	0.0397375	0.0309142	0.0142472	0.0342069	0.0230909	0.0274941	0.0290552	0.0358474	0.284813	0.195448	0.161129	0.0301222	0.0945147	0.0203843	0.0284071	0.0195848	0.020406	0.0168806	0.0216533	0.043568	0.406157	0.0159546	0.605705	0.0541774	0.0244411	0.0182388	0.0350243	0.0353609	0.0461482	0.620827	0.593413	0.505307	0.0428035	0.0406315	0.0425753	0.0178637	0.0292891	0.0516272	0.0131646	0.0384762	0.219576	0.0643283	0.0108635	0.0192437	0.0719376	0.0206006	0.0330537	0.446121	0.0222472
cg03364874	0.845696	0.829653	0.772439	0.868214	0.853139	0.834587	0.782105	0.84322	0.883012	0.865857	0.877487	0.848532	0.840005	0.87077	0.891248	0.830747	0.867115	0.870887	0.872402	0.86501	0.887878	0.870208	0.932339	0.895798	0.825462	0.856665	0.816817	0.859011	0.81182	0.877213	0.680851	0.81977	0.782595	0.8217	0.861696	0.84778	0.837094	0.837155	0.798265	0.849541	0.730872	0.883139	0.855337	0.846046	0.832324	0.818501	0.859528	0.802801	0.872478
cg03388679	0.483804	0.38795	0.463496	0.540264	0.575043	0.551017	0.507586	0.552719	0.461281	0.435243	0.444656	0.693397	0.48402	0.575732	0.567239	0.680255	0.668624	0.713371	0.504234	0.606563	0.450088	0.637943	0.391296	0.754483	0.597662	0.559417	0.524328	0.549663	0.595362	0.688265	0.413459	0.471683	0.607134	0.6169	0.477099	0.384169	0.652452	0.661553	0.538137	0.60658	0.498716	0.551456	0.467784	0.477122	0.506051	0.447534	0.594306	0.468451	0.62088
cg03396005	0.937452	0.968234	0.957515	0.920225	0.94523	0.934536	0.934114	0.887318	0.853942	0.901371	0.9092	0.937905	0.928178	0.920086	0.94467	0.968429	0.968518	0.97062	0.926824	0.943103	0.905553	0.946667	0.948264	0.948201	0.861269	0.933063	0.899452	0.891363	0.77164	0.93711	0.391642	0.93256	0.934083	0.896357	0.903851	0.512563	0.815724	0.951976	0.936485	0.909694	0.874771	0.913521	0.972385	0.930507	0.867071	0.954834	0.920709	0.660159	0.945465
cg03419885	0.0957343	0.0617874	0.163066	0.124194	0.0567816	0.046895	0.0636947	0.0673955	0.243888	0.0859036	0.0916345	0.262964	0.0876712	0.265616	0.0850392	0.371818	0.0319555	0.0720536	0.17392	0.0675474	0.233173	0.0446813	0.70238	0.0875	0.0387664	0.057718	0.0663095	0.0950815	0.0124543	0.588224	0.523006	0.189997	0.0426189	0.0959912	0.0611076	0.0801176	0.0353336	0.453461	0.0719108	0.055858	0.201414	0.133587	0.459594	0.313547	0.303223	0.0281657	0.0952707	0.355583	0.47636
cg03568607	0.726378	0.839169	0.712973	0.773045	0.804644	0.746812	0.758286	0.725038	0.728201	0.709561	0.682025	0.742025	0.7816	0.773071	0.806402	0.856309	0.621421	0.780005	0.69321	0.690447	0.774034	0.718843	0.821879	0.799485	0.781832	0.70203	0.736303	0.735156	0.728961	0.842633	0.819682	0.665584	0.592674	0.659908	0.764818	0.733676	0.522783	0.79778	0.687209	0.839894	0.755853	0.735057	0.767683	0.644862	0.710269	0.612798	0.752589	0.653346	0.751912
cg03570035	0.0691106	0.151774	0.0569011	0.19654	0.0530483	0.0386437	0.0342466	0.0920032	0.268393	0.0747696	0.302874	0.0546856	0.0863214	0.0387419	0.0547646	0.0386799	0.0556107	0.077601	0.363647	0.0999737	0.167847	0.0190344	0.293472	0.0933095	0.369608	0.0513928	0.162668	0.0495429	0.0487174	0.472434	0.476531	0.157243	0.0414942	0.0369889	0.313459	0.281363	0.313326	0.0258174	0.199582	0.0532316	0.0812917	0.0338096	0.297028	0.0483743	0.450786	0.0838144	0.247611	0.307858	0.0440595
cg03591690	0.734058	0.779598	0.791719	0.806575	0.839857	0.792082	0.80824	0.822966	0.831279	0.817362	0.823413	0.835282	0.82206	0.804901	0.825192	0.851676	0.865507	0.872241	0.842666	0.878532	0.788317	0.84013	0.866771	0.910662	0.826087	0.785775	0.763393	0.870125	0.847906	0.882062	0.831929	0.748175	0.648624	0.788092	0.830974	0.820976	0.83519	0.831491	0.767245	0.812309	0.729294	0.793458	0.900163	0.766987	0.779125	0.576289	0.805917	0.744868	0.798578
cg03695591	0.794399	0.834262	0.728288	0.839352	0.783422	0.857445	0.836006	0.856161	0.825303	0.822465	0.877788	0.85382	0.831907	0.901972	0.800214	0.796928	0.777907	0.821693	0.737926	0.90562	0.841392	0.713592	0.908753		0.752012	0.861125	0.853959	0.857653	0.808435	0.792609	0.347976	0.773454	0.574547	0.719374	0.817647	0.570342	0.848548	0.835044	0.776285	0.849416	0.862321	0.837948	0.921514	0.852253	0.765995	0.894229	0.794715	0.788717	0.823927
cg03742763	0.537205	0.442956	0.503737	0.539014	0.598604	0.58826	0.539196	0.48264	0.501359	0.481057	0.545202	0.694521	0.504422	0.584853	0.567139	0.704155	0.466281	0.616097	0.483833	0.409573	0.503732	0.675537	0.59308	0.607459	0.580632	0.469482	0.562652	0.621766	0.54916	0.659504	0.427303	0.497723	0.53166	0.584305	0.639912	0.604671	0.445604	0.67538	0.488925	0.588449	0.501643	0.640806	0.669609	0.47439	0.610917	0.613429	0.536398	0.485963	0.597415
cg03875156	0.126645	0.159904	0.0894161	0.0791187	0.0789391	0.12182	0.147038	0.102535	0.37766	0.107719	0.116266	0.443128	0.139087	0.120318	0.0860512	0.0782441	0.111262	0.0566179	0.088941	0.105342	0.100509	0.0658429	0.0958904	0.0867304	0.120269	0.465309	0.412002	0.14573	0.053784	0.308356	0.599532	0.136559	0.0998813	0.111936	0.0870936	0.0763052	0.0987201	0.46133	0.0838539	0.091672	0.207126	0.106086	0.0746367	0.103955	0.133424	0.0932275	0.0992843	0.0918304	0.486339
cg03985351	0.87495	0.863372	0.875449	0.893198	0.863244	0.876322	0.863802	0.874166	0.893176	0.872528	0.876329	0.875234	0.88906	0.884036	0.87303	0.900964	0.85415	0.904465	0.903137	0.879889	0.898808	0.91633	0.935483	0.903816	0.898118	0.843462	0.822736	0.895084	0.792228	0.906527	0.645524	0.89518	0.879041	0.853714	0.871203	0.861003	0.895423	0.856854	0.764517	0.885477	0.845513	0.831197	0.858066	0.861174	0.829273	0.745993	0.887246	0.709488	0.881966
cg04004744	0.764738	0.758188	0.520707	0.788946	0.705442	0.803322	0.750193	0.775406	0.728833	0.641121	0.750564	0.848974	0.748409	0.809031	0.821796	0.836859	0.741913	0.86364	0.742249	0.88426	0.658695	0.89542	0.872177	0.908336	0.806649	0.702441	0.769364	0.848029	0.787327	0.84443	0.642395	0.705383	0.796713	0.840981	0.81538	0.921703	0.760904	0.835384	0.746779	0.785455	0.820755	0.729405	0.876251	0.806909	0.733629	0.784525	0.755003	0.490529	0.808942
cg04013166	0.804535	0.779166	0.770837	0.79251	0.804299	0.754273	0.773997	0.760888	0.769483	0.787632	0.712033	0.497601	0.769403	0.612689	0.703023	0.806528	0.850545	0.793414	0.555713	0.827695	0.808651	0.805784	0.853792	0.449836	0.543748	0.819096	0.752945	0.850196	0.47868	0.827138	0.763386	0.769674	0.775463	0.758894	0.788142	0.806156	0.542885	0.809846	0.637638	0.814861	0.763073	0.829056	0.592587	0.770361	0.599887	0.759154	0.771952	0.770301	0.709592
cg04014062	0.0885791	0.0425213	0.132285	0.0411698	0.038383	0.0583226	0.283437	0.125833	0.0781609	0.0633598	0.0709588	0.0329993	0.0339813	0.0377962	0.0512972	0.0341185	0.0383357	0.0278036	0.029324	0.4715	0.0222717	0.0320617	0.030525	0.0252173	0.0442724	0.0374771	0.036604	0.0315615	0.0423412	0.0278138	0.472969	0.0420964	0.0511439	0.0550487	0.0642583	0.46974	0.0374633	0.29911	0.0302403	0.0708812	0.0289462	0.101711	0.0283537	0.0689541	0.0551606	0.041378	0.0878627	0.0968526	0.0544291
cg04034767	0.0544996	0.0420277	0.0205011	0.245114	0.0378742	0.0889371	0.116841	0.0613819	0.47429	0.0834532	0.414935	0.0988005	0.166131	0.0327288	0.0510959	0.103803	0.137493	0.0264886	0.386404	0.369993	0.0532029	0.0984804	0.601091	0.241904	0.0815438	0.409392	0.410291	0.298316	0.0667955	0.685608	0.735083	0.124074	0.0926948	0.0611388	0.592016	0.48038	0.0521403	0.476931	0.558593	0.0644544	0.338365	0.172808	0.0540895	0.167679	0.603946	0.0449788	0.123268	0.369968	0.406296
cg04043795	0.0955931	0.0567141	0.0663073	0.0792958	0.0443428	0.0403087	0.0803928	0.076779	0.136132	0.060478	0.071959	0.174147	0.18766	0.0432975	0.0717845	0.0455462	0.0634065	0.00490777	0.0320326	0.0856004	0.183681	0.0775434	0.202961	0.0763359	0.0717682	0.154611	0.130003	0.216905	0.0547173	0.452062	0.0397605	0.205416	0.0350877	0.0486254	0.101604	0.21744	0.0624511	0.048493	0.0729305	0.0463875	0.101925	0.163804	0.0453564	0.131014	0.0767652	0.0222296	0.0743547	0.123765	0.0594901
cg04168675	0.736474	0.846731	0.57016	0.827387	0.837062	0.676969	0.716524	0.501318	0.496797	0.436516	0.675864	0.761218	0.831513	0.867083	0.780741	0.895758	0.810665	0.856608	0.620513	0.8896	0.498958	0.903829	0.941377	0.813919	0.907341	0.833788	0.771495	0.742243	0.892298	0.875298	0.859667	0.756451	0.631882	0.774461	0.688278	0.905176	0.811518	0.859817	0.609843	0.696147	0.71954	0.714691	0.920629	0.800546	0.663591	0.779566	0.698869	0.582737	0.794329
cg04209911	0.140947	0.0503298	0.0259081	0.101293	0.0838606	0.0969277	0.202541	0.171901	0.426948	0.297155	0.122945	0.488189	0.295105	0.0734429	0.116185	0.238307	0.0276685	0.0319399	0.0787522	0.106054	0.237886	0.0307211	0.342585	0.319371	0.129382	0.191731	0.262598	0.0762799	0.0540399	0.188008	0.459154	0.12809	0.0756473	0.319959	0.251523	0.397734	0.0521991	0.170375	0.0978412	0.163113	0.180835	0.132389	0.0355403	0.276503	0.361433	0.0372473	0.268583	0.17562	0.321943
cg04229487	0.793575	0.817831	0.811556	0.793668	0.79811	0.784218	0.770551	0.775037	0.700948	0.709908	0.756026	0.850613	0.80565	0.790775	0.805933	0.828566	0.880152	0.815773	0.769035	0.819584	0.779922	0.849278	0.908417	0.868409	0.711269	0.758643	0.727198	0.806543	0.58226	0.846682	0.495189	0.753932	0.769607	0.854499	0.784713	0.542262	0.739384	0.842679	0.704766	0.810443	0.755871	0.800427	0.7537	0.744293	0.789854	0.716447	0.788164	0.687162	0.803878
cg04461197	0.62515	0.662064	0.718538	0.776638	0.800285	0.698558	0.619148	0.667621	0.637182	0.722292	0.741663	0.859912	0.698659	0.67913	0.798489	0.848274	0.867963	0.805795	0.741233	0.831541	0.635947	0.676255	0.891219	0.908234	0.810242	0.778894	0.75152	0.830812	0.633369	0.816451	0.778357	0.571706	0.607759	0.783333	0.669185	0.592387	0.825245	0.851901	0.66925	0.782213	0.712927	0.746039	0.851044	0.687429	0.763282	0.707745	0.749827	0.647045	0.783621
cg04547675	0.208644	0.0785025	0.0937604	0.15028	0.176056	0.151297	0.149898	0.239812	0.26049	0.229084	0.160198	0.104307	0.208617	0.120111	0.146451	0.15094	0.0866429	0.0949594	0.130417	0.179271	0.123537	0.108876	0.0937123	0.148314	0.129099	0.154517	0.357519	0.38727	0.0978665	0.127264	0.144666	0.185204	0.149141	0.167579	0.16942	0.244071	0.0745535	0.180123	0.131963	0.204677	0.196295	0.199228	0.0843688	0.166972	0.151022	0.10674	0.244068	0.318482	0.1554
cg04552531	0.0726674	0.108999	0.0254876	0.0350328	0.0287072	0.0544623	0.0666628	0.108	0.166437	0.0484071	0.0328533	0.0275763	0.0463658	0.0274903	0.0210866	0.0118562	0.0189048	0.0269684	0.0314548	0.0564117	0.0407669	0.0207689	0.0148621	0.0409233	0.0412776	0.0558135	0.0378355	0.0229837	0.0361457	0.039963	0.0327229	0.0955376	0.0315435	0.0376208	0.0496814	0.0067389	0.0256335	0.0304519	0.0189198	0.0306023	0.0272851	0.0641042	0.0153453	0.0365485	0.144593	0.0265786	0.0421472	0.0420538	0.0315076
cg04632671	0.0425033	0.0273704	0.0420788	0.0365499	0.0249107	0.0375088	0.0297468	0.0592909	0.105569	0.0413886	0.363109	0.0303117	0.0368237	0.0210543	0.0443068	0.0201135	0.02368	0.0105514	0.0151515	0.0423077	0.0459387	0.216432	0.066032	0.0131887	0.0369258	0.0163863	0.0373875	0.0249629	0.0265242	0.331155	0.624036	0.0290118	0.042739	0.026942	0.0799507	0.0111537	0.0247634	0.0260556	0.0527536	0.0407154	0.101249	0.0464024	0.0132972	0.0405768	0.0591267	0.0197179	0.0226614	0.0228731	0.0377687
cg04673666	0.791654	0.834258	0.764746	0.725782	0.842434	0.812983	0.833194	0.77039	0.812049	0.75452	0.82257	0.689023	0.737935	0.804071	0.769927	0.793643	0.794132	0.908205	0.805894	0.702812	0.759959	0.861998	0.760119	0.867259	0.768109	0.714954	0.789943	0.808661	0.821685	0.799993	0.506327	0.837807	0.601429	0.682104	0.829507	0.864303	0.761676	0.764437	0.717019	0.790469	0.792828	0.836041	0.82001	0.65718	0.757781	0.805857	0.779591	0.669437	0.83493
cg04691781	0.0911732	0.0738404	0.0647169	0.0901558	0.0759017	0.0749177	0.074665	0.0785413	0.146213	0.054427	0.0572558	0.092487	0.0827812	0.375424	0.0912389	0.232275	0.0733338	0.457172	0.095619	0.084124	0.0683931	0.0501111	0.180553	0.0938277	0.0960405	0.072029	0.0884336	0.0759611	0.0637885	0.212645	0.330929	0.0730846	0.0771646	0.110585	0.195173	0.0449629	0.0657351	0.392186	0.094726	0.0852212	0.0879764	0.202177	0.0824859	0.0834366	0.141585	0.0715499	0.251112	0.0923938	0.207274
cg04705952	0.693821	0.699135	0.668161	0.629151	0.584714	0.645672	0.620671	0.744307	0.780104	0.794869	0.765148	0.727656	0.672964	0.710999	0.621175	0.731158	0.58057	0.5714	0.500394	0.558747	0.690608	0.725259	0.792517	0.782977	0.549994	0.724842	0.685163	0.699368	0.672606	0.792518	0.721616	0.6144	0.691226	0.743005	0.800851	0.712825	0.408157	0.712276	0.542257	0.759175	0.665348	0.757784	0.578198	0.774479	0.485656	0.42818	0.767746	0.748047	0.730955
cg04710056	0.850913	0.751187	0.726425	0.810274	0.91154	0.929245	0.868039	0.85543	0.815655	0.804053	0.767311	0.85571	0.819851	0.846953	0.891755	0.876335	0.872787	0.908205	0.835492	0.883871	0.785282	0.926903	0.911596	0.917897	0.897141	0.831719	0.861546	0.899728	0.841735	0.905851	0.866538	0.859032	0.813981	0.815647	0.848681	0.801927	0.905939	0.85154	0.829413	0.826158	0.876767	0.840026	0.943407	0.769564	0.812372	0.782476	0.853233	0.682861	0.932527
cg04749316	0.749906	0.853628	0.777444	0.784596	0.732375	0.79976	0.737898	0.703378	0.68572	0.628107	0.809333	0.835066	0.747191	0.827325	0.752942	0.877036	0.836408	0.842768	0.718876	0.805962	0.710821	0.860544	0.91984	0.892381	0.794607	0.670008	0.766435	0.817167	0.832134	0.882759	0.625504	0.807947	0.696066	0.82417	0.829869	0.834902	0.795216	0.811907	0.648642	0.833257	0.757898	0.845804	0.889641	0.638675	0.84174	0.749563	0.83169	0.637982	0.827845
cg04812049	0.094101	0.0612539	0.0381834	0.077236	0.0761383	0.0777019	0.148264	0.129192	0.138786	0.103123	0.0947555	0.0800783	0.218917	0.0748055	0.0697904	0.0881001	0.283825	0.0730736	0.0839033	0.0798957	0.130417	0.0648699	0.148034	0.0803484	0.0659157	0.0658065	0.075992	0.0704927	0.0603815	0.0990418	0.0803645	0.110053	0.0933637	0.115906	0.0959376	0.0800337	0.0559521	0.114524	0.0952486	0.0854054	0.112257	0.144662	0.0653074	0.0794846	0.064176	0.0694298	0.0882746	0.122545	0.0881598
cg04817300	0.75039	0.545253	0.5364	0.664353	0.791564	0.798356	0.789159	0.770978	0.78487	0.738705	0.732079	0.814842	0.775002	0.693828	0.774244	0.793434	0.833126	0.786139	0.734834	0.759265	0.749198	0.725303	0.850425	0.863636	0.786776	0.776288	0.719987	0.782532	0.841419	0.800556	0.760517	0.727116	0.558488	0.759013	0.60491	0.814846	0.836047	0.797412	0.744596	0.766724	0.750279	0.710249	0.849071	0.777751	0.80367	0.758423	0.745987	0.717366	0.801231
cg04881095	0.731591	0.825797	0.752645	0.819352	0.773817	0.743546	0.737361	0.674098	0.702232	0.670532	0.730888	0.830826	0.787148	0.80407	0.796758	0.825258	0.850701	0.800711	0.683372	0.763627	0.705862	0.822317	0.864644	0.801716	0.774384	0.749653	0.725147	0.783507	0.813501	0.856386	0.797021	0.792738	0.757559	0.792542	0.757347	0.797948	0.842509	0.831374	0.663367	0.736653	0.777579	0.752028	0.826611	0.746134	0.769087	0.761665	0.749846	0.663597	0.762481
cg04883293	0.832485	0.833204	0.735377	0.817034	0.84304	0.845775	0.865155	0.863083	0.825616	0.821297	0.823362	0.854376	0.831618	0.893596	0.815433	0.909432	0.805844	0.918003	0.862368	0.859536	0.789153	0.873942	0.877902	0.925812	0.831138	0.856961	0.847436	0.85192	0.741705	0.877545	0.527361	0.732536	0.705531	0.887028	0.807832	0.507129	0.825918	0.854544	0.757037	0.822078	0.876199	0.812176	0.862565	0.852781	0.788935	0.814365	0.879912	0.689933	0.867335
cg04932340	0.167983	0.0640185	0.0550839	0.0667289	0.0832328	0.0680985	0.130189	0.110306	0.212469	0.15997	0.122168	0.147323	0.102754	0.316263	0.0930282	0.112983	0.0650246	0.225458	0.214103	0.106699	0.213128	0.0858935	0.160305	0.113739	0.0811906	0.0626432	0.258261	0.308168	0.0420409	0.526096	0.0472136	0.145457	0.0904594	0.0803528	0.261501	0.126095	0.104165	0.306358	0.264801	0.136601	0.0813114	0.348975	0.0860172	0.07612	0.251517	0.0611342	0.137083	0.296592	0.342908
cg04972436	0.762963	0.740138	0.83914	0.758291	0.813491	0.666735	0.672623	0.816023	0.860227	0.820109	0.734855	0.841318	0.765415	0.490028	0.731863	0.837971	0.913858	0.786299	0.646316	0.786248	0.766224	0.869005	0.866291	0.819043	0.500626	0.758932	0.71483	0.738429	0.495468	0.850226	0.698562	0.703803	0.768716	0.419128	0.785378	0.806127	0.685944	0.60189	0.905353	0.844847	0.697224	0.772786	0.441117	0.859381	0.694556	0.395123	0.812044	0.785749	0.547703
cg05019479	0.804401	0.626596	0.761345	0.709011	0.8602	0.780224	0.783083	0.79589	0.82849	0.788974	0.779287	0.881668	0.842522	0.784248	0.790932	0.685849	0.873933	0.858347	0.758574	0.681768	0.788461	0.741221	0.882567	0.906332	0.831938	0.774237	0.822812	0.690901	0.660085	0.937153	0.676312	0.774679	0.659473	0.8465	0.800774	0.477037	0.687184	0.80089	0.826987	0.661339	0.761889	0.799922	0.845953	0.793427	0.689543	0.492683	0.86755	0.738732	0.837202
cg05088704	0.82241	0.837712	0.841163	0.775088	0.874493	0.90143	0.752993	0.932325	0.945322	0.849968	0.833891	0.816572	0.801004	0.87195	0.828047	0.897242	0.822786	0.902574	0.837456	0.868195	0.780473	0.896601	0.890271	0.894505	0.890979	0.731331	0.856468	0.851945	0.713602	0.878146	0.766749	0.81015	0.81205	0.859367	0.866712	0.881647	0.820023	0.819114	0.828659	0.865656	0.918973	0.804986	0.899389	0.817139	0.740028	0.603779	0.858004	0.736588	0.854425
cg05121379	0.784752	0.820986	0.825732	0.860558	0.826455	0.871968	0.826395	0.819024	0.832644	0.778799	0.820053	0.868556	0.883331	0.844144	0.886323	0.84575	0.896661	0.849552	0.791957	0.839656	0.767296	0.843388	0.87716	0.881576	0.646431	0.839619	0.792637	0.836194	0.837659	0.868764	0.738457	0.821073	0.805994	0.836523	0.796183	0.591781	0.864223	0.809575	0.781455	0.845242	0.8515	0.799568	0.879951	0.860338	0.806423	0.84789	0.826558	0.768604	0.813483
cg05133179	0.229907	0.110547	0.116143	0.151693	0.12265	0.173812	0.27138	0.367319	0.38386	0.304334	0.196418	0.0734156	0.128609	0.113125	0.267659	0.255885	0.0963773	0.146661	0.141789	0.523055	0.205034	0.119042	0.33764	0.333281	0.0949379	0.279885	0.32544	0.254609	0.0808383	0.624038	0.168928	0.200595	0.151509	0.150296	0.393021	0.486313	0.0499491	0.456788	0.172055	0.207623	0.259668	0.29114	0.0552471	0.213314	0.410205	0.0750938	0.23243	0.435866	0.499053
cg05154454	0.80884	0.802116	0.810082	0.887434	0.854325	0.87049	0.827925	0.862258	0.877682	0.835509	0.853677	0.808873	0.857846	0.781555	0.86545	0.87525	0.888873	0.834965	0.848727	0.872362	0.882923	0.849906	0.880814	0.895383	0.824703	0.796712	0.88281	0.860385	0.799052	0.885344	0.725865	0.758693	0.801267	0.729851	0.844945	0.820111	0.819061	0.838947	0.821288	0.888577	0.847049	0.836553	0.881849	0.805212	0.760599	0.805487	0.889697	0.75388	0.831826
cg05301794	0.797226	0.846477	0.756215	0.84382	0.638447	0.803205	0.798753	0.770993	0.855027	0.794947	0.841974	0.863595	0.828597	0.846215	0.838939	0.87505	0.854471	0.849942	0.888387	0.879333	0.816026	0.875	0.89379	0.822534	0.864747	0.763072	0.805313	0.894208	0.889089	0.871521	0.697703	0.744718	0.81342	0.790508	0.799839	0.877589	0.742029	0.855934	0.817465	0.831369	0.753096	0.83373	0.822213	0.713841	0.792416	0.665064	0.827993	0.685199	0.834912
cg05302386	0.182825	0.111608	0.0704854	0.0529859	0.05208	0.0647165	0.264652	0.429937	0.403423	0.177495	0.131584	0.0530854	0.100456	0.0765664	0.0516166	0.0615782	0.0725129	0.0265816	0.126963	0.0469813	0.0812543	0.0148789	0.324338	0.101025	0.0281742	0.361531	0.419467	0.142218	0.0591362	0.712266	0.453972	0.0783068	0.0372187	0.0679301	0.574969	0.487074	0.0426453	0.438491	0.219215	0.0900432	0.301094	0.075282	0.527388	0.289194	0.063316	0.0186544	0.156375	0.459294	0.626286
cg05381290	0.841811	0.867943	0.893844	0.865017	0.840368	0.870581	0.940682	0.879179	0.848477	0.859947	0.844734	0.879423	0.881408	0.854476	0.855118	0.909819	0.87695	0.885394	0.845716	0.851293	0.838088	0.884235	0.878234	0.882705	0.906004	0.833894	0.839517	0.883396	0.779976	0.909165	0.830313	0.730919	0.845479	0.816525	0.868512	0.925061	0.83782	0.873349	0.837027	0.818899	0.889079	0.890567	0.924944	0.822384	0.859967	0.728454	0.904798	0.810171	0.893599
cg05388492	0.126076	0.0641618	0.0744311	0.102012	0.0625094	0.0818574	0.22788	0.183032	0.12333	0.1451	0.10511	0.533052	0.294071	0.0528485	0.105146	0.0668367	0.114732	0.02881	0.0748031	0.0958133	0.125311	0.0507989	0.455955	0.133694	0.0680896	0.285373	0.0738864	0.185957	0.0474936	0.326055	0.337106	0.331831	0.0620069	0.0732822	0.0558245	0.435622	0.0749874	0.209663	0.12111	0.112804	0.154362	0.0959376	0.118243	0.106873	0.109563	0.0544983	0.0830411	0.0853867	0.117195
cg05421677	0.799128	0.854087	0.890779	0.87511	0.83069	0.900716	0.826355	0.79891	0.834547	0.74235	0.835723	0.843736	0.842155	0.880139	0.862318	0.898439	0.874299	0.867725	0.843765	0.888175	0.765534	0.892619	0.912352	0.905865	0.87292	0.777682	0.819136	0.866304	0.876011	0.880519	0.851255	0.785044	0.795172	0.85318	0.829034	0.897266	0.845294	0.818899	0.831748	0.817522	0.845917	0.832158	0.925904	0.847373	0.846072	0.877742	0.843647	0.758742	0.873805
cg05460329	0.76354	0.831936	0.692713	0.763658	0.819999	0.718469	0.667246	0.752234	0.803122	0.793856	0.749923	0.846394	0.766535	0.811109	0.771455	0.77013	0.866587	0.838395	0.71203	0.825983	0.781171	0.839892	0.848763	0.872413	0.802707	0.646229	0.742904	0.803294	0.744896	0.80796	0.787047	0.763274	0.82355	0.850579	0.837413	0.770191	0.739213	0.794125	0.771316	0.796776	0.715968	0.793004	0.741293	0.783178	0.803169	0.703685	0.777521	0.757217	0.830619
cg05497616	0.0347161	0.0278054	0.0189573	0.0441198	0.0278495	0.109611	0.0270005	0.0242143	0.225572	0.0133707	0.0870806	0.0671234	0.0277447	0.0273568	0.029366	0.0252551	0.241346	0.00992303	0.014821	0.0673253	0.0657483	0.0198967	0.492772	0.0281663	0.0232283	0.0268886	0.0276968	0.257581	0.0266591	0.371964	0.028416	0.210975	0.0313637	0.0229004	0.0295242	0.0206073	0.0271403	0.0924577	0.0221912	0.0193277	0.0385363	0.0672163	0.0235948	0.0449288	0.088015	0.0121633	0.0614958	0.0290609	0.0296996
cg05498726	0.73277	0.764976	0.600632	0.712333	0.763791	0.626649	0.65025	0.722089	0.798366	0.766455	0.750156	0.794438	0.628955	0.700419	0.696631	0.804258	0.798645	0.746383	0.63574	0.755226	0.770832	0.799202	0.816904	0.838058	0.742721	0.695815	0.650209	0.780005	0.738357	0.698377	0.752572	0.727424	0.768169	0.771165	0.772872	0.670082	0.682196	0.735468	0.742395	0.740191	0.654345	0.744734	0.688447	0.722272	0.770968	0.716738	0.752896	0.763417	0.723199
cg05509777	0.419271	0.558198	0.405504	0.386191	0.463347	0.350648	0.400233	0.393893	0.316541	0.319558	0.425504	0.511606	0.372828	0.484503	0.391237	0.624765	0.277396	0.511615	0.297479	0.490554	0.395815	0.590451	0.536472	0.536041	0.504917	0.302643	0.387495	0.473694	0.343849	0.523473	0.239408	0.445265	0.401287	0.457409	0.45964	0.253861	0.474499	0.529923	0.229017	0.424152	0.424788	0.471917	0.561471	0.313571	0.302425	0.484654	0.393646	0.329855	0.450755
cg05755497	0.790931	0.797122	0.812148	0.816326	0.832269	0.798804	0.777043	0.775004	0.755108	0.734894	0.841573	0.873885	0.790801	0.871488	0.850557	0.884479	0.834844	0.839739	0.802168	0.806455	0.749448	0.878637	0.894613	0.895187	0.868122	0.858525	0.831098	0.82954	0.807925	0.889057	0.814016	0.852025	0.69436	0.822784	0.814367	0.915868	0.814031	0.846294	0.797199	0.845879	0.813079	0.799012	0.886551	0.759823	0.767731	0.809057	0.782786	0.730353	0.820002
cg05802452	0.0743528	0.0726363	0.038055	0.0331778	0.0442733	0.0279041	0.0565321	0.032644	0.342406	0.0399931	0.0671515	0.0493494	0.0339878	0.0357804	0.02954	0.0108632	0.0457774	0.0198596	0.080139	0.0347132	0.0251015	0.0223352	0.0145528	0.0362804	0.02146	0.0428128	0.0612048	0.0391573	0.0293744	0.490044	0.135018	0.0374717	0.0459647	0.0292497	0.0273571	0.0539451	0.088661	0.0389659	0.0281633	0.0448451	0.042722	0.0373955	0.0280374	0.19456	0.0901237	0.00303455	0.0778858	0.0885693	0.0303907
cg05875302	0.552401	0.496311	0.588084	0.579767	0.496052	0.580899	0.645092	0.676425	0.632443	0.676945	0.471623	0.371777	0.575409	0.643116	0.650253	0.274732	0.344156	0.478051	0.585053	0.768535	0.595212	0.499743	0.21719	0.327205	0.402131	0.552286	0.629348	0.477521	0.274283	0.357996	0.726012	0.6412	0.561622	0.778889	0.500545	0.558314	0.43999	0.611364	0.564314	0.617748	0.515554	0.598266	0.776599	0.530434	0.49737	0.373273	0.548842	0.639247	0.497403
cg05893674	0.8837	0.830644	0.817121	0.820929	0.890296	0.860988	0.893303	0.87815	0.847125	0.878813	0.851574	0.89975	0.861775	0.892634	0.88319	0.95486	0.911001	0.87903	0.886399	0.900849	0.8593	0.913031	0.925372	0.930585	0.885179	0.815949	0.894518	0.900778	0.879706	0.900554	0.914689	0.875914	0.823093	0.873503	0.861322	0.871199	0.915357	0.812368	0.873263	0.855912	0.845163	0.89084	0.88763	0.831346	0.779556	0.584487	0.942426	0.849911	0.848585
cg06007850	0.819312	0.575814	0.792098	0.806159	0.865375	0.893725	0.877817	0.888759	0.919524	0.887387	0.814404	0.835783	0.792614	0.681618	0.905055	0.851537	0.724507	0.911386	0.798568	0.882293	0.783859	0.922644	0.852326	0.65266	0.848406	0.872345	0.855243	0.908148	0.717459	0.93784	0.83997	0.701216	0.896569	0.830322	0.807123	0.885098	0.74985	0.873844	0.69713	0.873715	0.905371	0.862839	0.870047	0.855036	0.588794	0.719342	0.819651	0.883433	0.875947
cg06072769	0.770507	0.793937	0.800138	0.833939	0.78981	0.80446	0.782032	0.768737	0.754424	0.745545	0.796854	0.82859	0.800723	0.827059	0.819396	0.804052	0.845918	0.801486	0.757708	0.798508	0.790496	0.837816	0.849134	0.847184	0.765297	0.588986	0.729902	0.770673	0.767239	0.812157	0.510725	0.775469	0.76669	0.834665	0.790241	0.836215	0.7836	0.814269	0.652438	0.782146	0.77973	0.778246	0.82284	0.76881	0.800906	0.562771	0.823366	0.583163	0.796229
cg06145565	0.847425	0.873426	0.748305	0.807034	0.869427	0.866402	0.821988	0.831663	0.868492	0.838002	0.849092	0.917217	0.867189	0.854791	0.831394	0.890625	0.853831	0.868694	0.829579	0.888535	0.897971	0.946671	0.922522	0.911689	0.949838	0.884246	0.839734	0.904702	0.850079	0.875809	0.662126	0.814686	0.825892	0.853918	0.877819	0.904363	0.844595	0.870227	0.777602	0.868892	0.888937	0.841659	0.890688	0.872052	0.784295	0.766829	0.870424	0.72179	0.863417
cg06176815	0.805763	0.836271	0.810692	0.899903	0.847466	0.851902	0.813381	0.817792	0.805717	0.773937	0.828592	0.899043	0.868869	0.87505	0.890047	0.886615	0.877236	0.876457	0.82259	0.862207	0.816406	0.857133	0.928941	0.891638	0.90074	0.859604	0.834198	0.87612	0.867807	0.904119	0.866525	0.861437	0.717401	0.865747	0.858182	0.899544	0.903516	0.889135	0.844809	0.849088	0.853504	0.825651	0.914579	0.825918	0.875384	0.842453	0.85421	0.742429	0.872659
cg06201680	0.285932	0.0313928	0.142083	0.200999	0.0876388	0.167914	0.309559	0.191561	0.148586	0.160063	0.435642	0.181642	0.171756	0.0700649	0.0937873	0.1104	0.038564	0.0756541	0.0835097	0.129472	0.111505	0.06391	0.0512185	0.290862	0.123526	0.220411	0.180273	0.0639255	0.0533859	0.201725	0.164696	0.191931	0.547576	0.136581	0.185991	0.0766034	0.094877	0.24045	0.113998	0.0569701	0.318676	0.203893	0.127676	0.190729	0.20343	0.218607	0.224358	0.257599	0.281857
cg06387459	0.263852	0.202678	0.205064	0.229273	0.211926	0.197562	0.28914	0.27571	0.297096	0.233401	0.240365	0.176354	0.262499	0.235113	0.225646	0.227682	0.444057	0.18167	0.172499	0.210407	0.18002	0.172333	0.279355	0.240726	0.222621	0.448276	0.214113	0.344845	0.17738	0.43373	0.553646	0.204922	0.194448	0.187671	0.227161	0.476112	0.187469	0.388492	0.227725	0.333316	0.231671	0.486707	0.209847	0.208209	0.222468	0.186928	0.22234	0.197649	0.246063
cg06537131	0.802335	0.827616	0.787405	0.848399	0.801619	0.76573	0.722204	0.852874	0.817374	0.817946	0.817219	0.882824	0.806144	0.808559	0.806745	0.853657	0.860083	0.881483	0.861905	0.85624	0.825918	0.876617	0.863014	0.884468	0.826106	0.824723	0.698954	0.836992	0.843568	0.857858	0.834636	0.846037	0.750786	0.838247	0.872323	0.867112	0.795249	0.851024	0.848941	0.829396	0.745404	0.841028	0.846931	0.835463	0.837975	0.784928	0.835952	0.647518	0.839257
cg06641593	0.669167	0.545944	0.701573	0.683343	0.813969	0.734666	0.730441	0.838446	0.856627	0.812363	0.792338	0.615156	0.702938	0.483599	0.820823	0.679482	0.830013	0.88161	0.648432	0.797408	0.656457	0.756987	0.87633	0.547059	0.719596	0.784672	0.749185	0.536591	0.460301	0.86444	0.849347	0.633964	0.761884	0.606269	0.842535	0.743552	0.638144	0.525361	0.692619	0.764869	0.790728	0.59086	0.779414	0.854167	0.559606	0.434593	0.851308	0.821722	0.684648
cg06646494	0.929348	0.893633	0.936984	0.879178	0.978389	0.973768	0.976315	0.951964	0.958398	0.96479	0.927418	0.97223	0.854784	0.738469	0.957382	0.968149	0.974932	0.968784	0.825292	0.958516	0.818641	0.979026	0.960235	0.956939	0.792519	0.928868	0.947143	0.96521	0.740369	0.928965	0.97067	0.87267	0.953968	0.925329	0.940484	0.976375	0.902523	0.876365	0.677531	0.961803	0.953599	0.94579	0.950708	0.961501	0.718178	0.641998	0.973717	0.949976	0.791899
cg06650115	0.0398919	0.03041	0.0281283	0.0426901	0.0237811	0.0239691	0.0319422	0.0516745	0.103067	0.0456001	0.0576746	0.0415017	0.0305872	0.0315321	0.0323136	0.0620477	0.0289655	0.0183056	0.0422818	0.0330569	0.167247	0.0390273	0.228607	0.0459236	0.0208273	0.166383	0.29287	0.0725067	0.0450383	0.397777	0.0429577	0.275016	0.0528809	0.0493733	0.0393432	0.0500191	0.0501983	0.0907531	0.0373302	0.0281933	0.0554901	0.0551759	0.0163518	0.0653172	0.0362939	0.0315293	0.0698033	0.120055	0.0292015
cg06654691	0.087859	0.100977	0.12029	0.0679077	0.048043	0.0843061	0.194958	0.167716	0.232023	0.0692174	0.0896899	0.0463177	0.0590392	0.0460466	0.166504	0.0319881	0.0317153	0.148889	0.0440041	0.0549337	0.0822738	0.0389886	0.0809426	0.0693991	0.148535	0.220418	0.0808629	0.037177	0.0336739	0.654494	0.54284	0.0571744	0.168689	0.0948789	0.152966	0.456472	0.0995518	0.0684774	0.0765077	0.0960101	0.236203	0.0646599	0.447054	0.214703	0.114501	0.0769915	0.0538837	0.271772	0.0782025
cg06780216	0.790752	0.968302	0.801958	0.694876	0.676669	0.644816	0.62283	0.87422	0.8656	0.929478	0.881305	0.482363	0.837503	0.75356	0.653589	0.395743	0.930985	0.934583	0.624057	0.904734	0.816117	0.92596	0.179881	0.9054	0.917258	0.851159	0.707512	0.972066	0.573686	0.584582	0.839929	0.908421	0.941214	0.94525	0.670771	0.665769	0.849784	0.625009	0.750718	0.690652	0.815083	0.854086	0.366501	0.935966	0.948561	0.43478	0.959715	0.893909	0.82664
cg06782686	0.281224	0.223554	0.0450252	0.0993452	0.091821	0.0663677	0.196046	0.276159	0.330355	0.165176	0.456914	0.199259	0.264509	0.232098	0.0880217	0.108649	0.280184	0.0929101	0.281959	0.0787281	0.242082	0.132082	0.481502	0.100277	0.0748052	0.365515	0.324318	0.246752	0.108113	0.591606	0.509933	0.146907	0.21078	0.118528	0.288926	0.387384	0.247132	0.170489	0.0996193	0.202738	0.223158	0.30193	0.364875	0.336644	0.467179	0.066376	0.228042	0.267454	0.449663
cg07002498	0.783411	0.848303	0.795577	0.827024	0.843912	0.854576	0.777774	0.76729	0.773608	0.685479	0.783531	0.887449	0.811645	0.802692	0.811121	0.866466	0.910178	0.853074	0.78747	0.817532	0.776952	0.866312	0.891193	0.879062	0.884909	0.866253	0.825656	0.827306	0.854193	0.8097	0.899972	0.807362	0.554632	0.807171	0.783478	0.88485	0.827725	0.849908	0.730875	0.849385	0.856288	0.79261	0.909123	0.769484	0.808563	0.854079	0.771779	0.814264	0.834948
cg07105947	0.336512	0.0836522	0.180208	0.140997	0.150044	0.149029	0.127927	0.228657	0.36433	0.158501	0.304688	0.165662	0.314586	0.36918	0.153841	0.475124	0.0718665	0.306287	0.132971	0.122995	0.336621	0.13199	0.117514	0.0817759	0.119531	0.40824	0.266407	0.30634	0.0977729	0.236576	0.475187	0.403034	0.130657	0.0776953	0.354914	0.336714	0.122375	0.259612	0.180177	0.055766	0.153087	0.469673	0.0471137	0.372206	0.312839	0.132522	0.101917	0.397729	0.235735
cg07166601	0.937766	0.960743	0.958633	0.953168	0.950578	0.954383	0.941275	0.928002	0.928483	0.8869	0.899695	0.95442	0.95263	0.943503	0.955513	0.962722	0.957166	0.981742	0.93817	0.949334	0.953235	0.967583	0.971873	0.947746	0.938448	0.944481	0.890782	0.935917	0.959852	0.954901	0.920377	0.940197	0.913779	0.94024	0.939391	0.975102	0.970902	0.924491	0.921169	0.93859	0.957393	0.938082	0.954171	0.960695	0.924774	0.774493	0.923145	0.916539	0.939972
cg07167168	0.153549	0.0598253	0.113038	0.0629216	0.0544402	0.0550035	0.219689	0.279709	0.201351	0.104934	0.47533	0.0234767	0.120616	0.0371209	0.114411	0.0171975	0.0211238	0.0296379	0.445633	0.0808351	0.0831043	0.0182699	0.0419961	0.0545981	0.122899	0.0328042	0.060977	0.0643607	0.0421898	0.592542	0.430695	0.369851	0.0328908	0.0608615	0.0748084	0.0708749	0.0967193	0.0412124	0.130183	0.108547	0.242098	0.165288	0.0242954	0.0764424	0.427842	0.0140119	0.132692	0.290365	0.0446975
cg07236221	0.837208	0.877796	0.861825	0.897318	0.87186	0.891982	0.875886	0.867586	0.896054	0.825751	0.86234	0.885829	0.89038	0.919984	0.878539	0.903933	0.910989	0.892942	0.8392	0.883121	0.842029	0.880629	0.919764	0.914418	0.889954	0.909191	0.851476	0.872096	0.904634	0.906498	0.9021	0.86327	0.787516	0.878399	0.861607	0.874538	0.850135	0.879764	0.829867	0.884935	0.868432	0.87038	0.913778	0.817891	0.814082	0.883869	0.892467	0.812515	0.869626
cg07267782	0.409555	0.162513	0.228882	0.318475	0.266556	0.408195	0.383375	0.516091	0.488718	0.427687	0.275718	0.222335	0.342213	0.170596	0.339265	0.194973	0.459407	0.196629	0.357252	0.268434	0.463067	0.199321	0.0905465	0.22993	0.241345	0.313544	0.272904	0.29388	0.130131	0.22069	0.733224	0.327399	0.326542	0.295513	0.366032	0.692468	0.1574	0.261308	0.408455	0.345105	0.36854	0.388507	0.0908613	0.37065	0.43643	0.126104	0.368975	0.384694	0.329172
cg07293406	0.650782	0.798215	0.784121	0.857444	0.744945	0.772673	0.668757	0.533109	0.557365	0.601248	0.757207	0.846571	0.78676	0.765806	0.790602	0.761344	0.538643	0.66886	0.676831	0.771896	0.571498	0.870453	0.86616	0.828198	0.803621	0.796346	0.762238	0.799512	0.590984	0.861062	0.813817	0.762791	0.497529	0.735601	0.727429	0.475367	0.829222	0.865005	0.606987	0.770437	0.790782	0.662832	0.910029	0.6457	0.750569	0.777173	0.747196	0.595263	0.808894
cg07298940	0.790984	0.835747	0.799528	0.833013	0.714555	0.845082	0.798301	0.864123	0.81525	0.766806	0.811935	0.862406	0.790986	0.851891	0.881009	0.87474	0.913567	0.783958	0.79746	0.885535	0.776504	0.855729	0.896451	0.901733	0.879672	0.771812	0.810644	0.849434	0.849522	0.863458	0.856959	0.787526	0.613192	0.847598	0.839606	0.863447	0.850436	0.850178	0.755674	0.850336	0.842187	0.820841	0.861336	0.837063	0.820693	0.816402	0.857344	0.829194	0.833947
cg07385220	0.791379	0.741082	0.937969	0.827874	0.939734	0.847452	0.875013	0.922935	0.915321	0.889487	0.726596	0.931165	0.795294	0.779623	0.872282	0.936746	0.938607	0.927657	0.712222	0.926704	0.860185	0.925516	0.963908	0.951876	0.776461	0.926043	0.909319	0.949067	0.528962	0.923931		0.709067	0.826304	0.863836	0.78139	0.855632	0.639042	0.851432	0.87957	0.922802	0.87012	0.89505	0.493102	0.913054	0.916609	0.855752	0.909588	0.898629	0.845916
cg07458308	0.213373	0.210753	0.134368	0.120685	0.0532038	0.163291	0.122668	0.147748	0.200148	0.165088	0.123385	0.111651	0.172429	0.142289	0.116683	0.118868	0.0802533	0.136965	0.120628	0.0673575	0.1481	0.141473	0.0450237	0.154547	0.140699	0.0999526	0.15295	0.105352	0.0552421	0.300824	0.111184	0.233159	0.250501	0.191345	0.180103	0.0584993	0.0621118	0.198073	0.146054	0.0979985	0.160314	0.120504	0.0593464	0.215213	0.1787	0.078901	0.198764	0.343065	0.100567
cg07568588	0.716216	0.81625	0.711039	0.763815	0.733359	0.757687	0.694361	0.64471	0.611703	0.576984	0.72571	0.840393	0.764228	0.819849	0.786353	0.839158	0.862853	0.831436	0.673784	0.790226	0.626386	0.877208	0.89538	0.839262	0.826393	0.717248	0.709535	0.737009	0.852275	0.826878	0.834978	0.749852	0.569655	0.786606	0.728054	0.840516	0.802423	0.853416	0.705097	0.761089	0.755771	0.77526	0.902506	0.719112	0.762094	0.862665	0.721597	0.634549	0.791516
cg07601093	0.833503	0.865686	0.820433	0.84318	0.79487	0.825474	0.833328	0.862025	0.837979	0.76336	0.817742	0.81805	0.834403	0.854269	0.858329	0.87388	0.870891	0.867474	0.818018	0.820822	0.732982	0.872053	0.906905	0.889364	0.888646	0.87041	0.837154	0.846171	0.838957	0.875751	0.785998	0.752447	0.631067	0.836326	0.851845	0.910303	0.848528	0.856259	0.724622	0.821624	0.878171	0.802401	0.917139	0.843332	0.822216	0.859277	0.859115	0.83437	0.867471
cg07648698	0.805484	0.828899	0.839455	0.846784	0.808541	0.863478	0.824885	0.849922	0.857049	0.818295	0.83312	0.854261	0.874937	0.864425	0.861232	0.825386	0.850606	0.862477	0.851909	0.869795	0.865067	0.883286	0.864217	0.871432	0.858492	0.785974	0.805541	0.825187	0.856209	0.868606	0.716502	0.79518	0.780398	0.828641	0.827019	0.864566	0.843814	0.852889	0.827419	0.864375	0.861397	0.827678	0.889713	0.853736	0.852283	0.660445	0.873419	0.832057	0.870284
cg07677598	0.689808	0.841368	0.806788	0.760702	0.798453	0.761246	0.703921	0.691497	0.646506	0.664537	0.758345	0.831763	0.79899	0.781214	0.805827	0.834997	0.85183	0.780023	0.75317	0.797275	0.695163	0.604358	0.872031	0.883484	0.783697	0.816134	0.803369	0.799648	0.818689	0.816218	0.794548	0.657991	0.620356	0.782805	0.731504	0.614399	0.810874	0.793583	0.664151	0.778959	0.737272	0.765042	0.877416	0.666785	0.705282	0.817879	0.774719	0.729085	0.770169
cg07682578	0.043909	0.0265742	0.0472337	0.0697342	0.0491618	0.0659856	0.208287	0.0223964	0.400408	0.0223417	0.0875043	0.061423	0.289044	0.0167771	0.0383481	0.206889	0.0343638	0.0245518	0.0539176	0.102158	0.0254512	0.0200318	0.0844908	0.0368504	0.03138	0.0228278	0.0317553	0.0323414	0.0329135	0.363847	0.039718	0.15497	0.0284148	0.0157256	0.0370496	0.271727	0.0316703	0.237995	0.0299046	0.0551831	0.0647385	0.0288335	0.0211227	0.142948	0.0552275	0.0223677	0.0336668	0.0385387	0.0300931
cg07753939	0.868375	0.97493	0.862109	0.761927	0.680987	0.732392	0.6902	0.81786	0.920953	0.946154	0.890116	0.490093	0.863277	0.792895	0.714469	0.429278	0.933835	0.963959	0.679122	0.911973	0.881356	0.935852	0.283448	0.653285	0.813356	0.896269	0.808216	0.974161	0.673873	0.630703	0.915029	0.944009	0.946298	0.919434	0.668526	0.618164	0.857966	0.61194	0.889703	0.617343	0.850251	0.88471	0.384078	0.95143	0.962848	0.598089	0.956328	0.928829	0.852401
cg07759223	0.769284	0.71979	0.602121	0.804249	0.796084	0.717411	0.786975	0.785202	0.756238	0.761486	0.782049	0.85406	0.802316	0.801788	0.727994	0.88637	0.876038	0.862688	0.657477	0.833481	0.782012	0.827475	0.869484	0.888718	0.746963	0.783469	0.816446	0.809506	0.637619	0.858665	0.803049	0.777	0.831844	0.857655	0.763353	0.554936	0.54596	0.835528	0.671251	0.803301	0.732839	0.78302	0.501675	0.749631	0.734222	0.585689	0.837817	0.701392	0.824961
cg07760544	0.809276	0.827507	0.675711	0.825174	0.8795	0.823362	0.752612	0.815616	0.793807	0.738969	0.738751	0.814565	0.718049	0.790928	0.781104	0.879802	0.778821	0.900493	0.701546	0.838134	0.801458	0.862164	0.905188	0.668506	0.808239	0.78954	0.778089	0.770552	0.819884	0.86016	0.701796	0.716774	0.635106	0.745408	0.77397	0.874791	0.72407	0.818831	0.786781	0.769316	0.864758	0.777838	0.769158	0.752552	0.704536	0.847827	0.821984	0.583904	0.81496
cg07790615	0.267673	0.0682219	0.0695348	0.0920712	0.0602598	0.0452522	0.252065	0.239293	0.39423	0.26604	0.269442	0.0217345	0.313042	0.0563354	0.0744681	0.0661024	0.620704	0.0414896	0.0532199	0.0541148	0.438978	0.0290366	0.357553	0.0566997	0.0382334	0.219485	0.0587672	0.0844986	0.0369181	0.429199	0.169912	0.401946	0.0468452	0.0632817	0.413815	0.50191	0.0570671	0.0691408	0.287483	0.0588759	0.220791	0.134026	0.193684	0.328817	0.644313	0.0422904	0.324472	0.341508	0.0666565
cg07810677	0.77653	0.739129	0.775784	0.855065	0.874839	0.836085	0.815171	0.856172	0.840872	0.824137	0.790948	0.677545	0.819275	0.79928	0.823232	0.884823	0.810977	0.854068	0.739115	0.857859	0.858335	0.902989	0.891098	0.846477	0.855986	0.854112	0.817227	0.804607	0.821182	0.85099	0.805533	0.787572	0.620464	0.803155	0.828837	0.799766	0.745458	0.809797	0.865117	0.846707	0.796197	0.75192	0.439332	0.828999	0.757093	0.851121	0.81291	0.734184	0.846237
cg07927909	0.801357	0.789185	0.769149	0.516896	0.826884	0.638128	0.734676	0.779873	0.75012		0.723019	0.864509	0.777209		0.744066	0.854904	0.859062	0.785647	0.760846	0.733539	0.742885	0.861966	0.821804	0.912387	0.860647	0.782237		0.900404	0.599163	0.826518	0.851478	0.761851	0.661296	0.854178	0.802203	0.767531	0.754626	0.84936		0.782392	0.808492	0.776447	0.920913		0.865245	0.655461		0.423565	0.907352
cg07960450	0.123228	0.0615987	0.0366875	0.376989	0.0554949	0.0868628	0.0583753	0.232816	0.286325	0.301626	0.112071	0.0765865	0.359538	0.0805116	0.0999611	0.055816	0.49189	0.0748498	0.0802567	0.0697452	0.312978	0.0777079	0.262413	0.168476	0.100044	0.0774136	0.0916569	0.0783244	0.0981651	0.523864	0.439911	0.348224	0.0874949	0.100671	0.134971	0.113821	0.0493419	0.31119	0.0483901	0.0957775	0.304098	0.162567	0.0595426	0.0692371	0.0753686	0.0623434	0.0948965	0.265688	0.0908969
cg08037922	0.746592	0.668037	0.797994	0.806984	0.771643	0.783268	0.727904	0.641542	0.790829	0.687261	0.807593	0.878914	0.810575	0.718838	0.770734	0.805483	0.631922	0.708249	0.747703	0.789893	0.775026	0.846208	0.612431	0.83627	0.829379	0.739209	0.83001	0.804252	0.827998	0.859987	0.79929	0.798918	0.639856	0.752308	0.836768	0.855564	0.77243	0.764466	0.723508	0.789903	0.792316	0.770696	0.721728	0.563241	0.73284	0.786393	0.78173	0.679778	0.800397
cg08151051	0.83419	0.871362	0.84641	0.87257	0.723726	0.83916	0.814184	0.845592	0.762635	0.801136	0.816091	0.878118	0.866181	0.853221	0.788813	0.880803	0.765896	0.894935	0.709417	0.856109	0.852265	0.889117	0.907178	0.877298	0.678572	0.55617	0.759793	0.829898	0.720944	0.85362	0.701009	0.837653	0.578127	0.863101	0.801495	0.458053	0.731127	0.869598	0.838521	0.839259	0.752097	0.814987	0.788829	0.622861	0.782766	0.483471	0.840435	0.584137	0.853165
cg08165971	0.160445	0.0925096	0.0690249	0.109982	0.0825769	0.181106	0.312939	0.319083	0.536749	0.19659	0.630803	0.0569093	0.258805	0.091277	0.133759	0.117065	0.228684	0.0645198	0.19438	0.106132	0.18706	0.0956197	0.253501	0.584588	0.0995185	0.0579901	0.0999254	0.32285	0.252969	0.580101	0.521103	0.142671	0.120828	0.132148	0.63517	0.520253	0.249535	0.510463	0.117563	0.14527	0.491736	0.240644	0.161791	0.20288	0.531858	0.0580658	0.345435	0.520394	0.129926
cg08176081	0.876319	0.888098	0.83514	0.923633	0.878819	0.906149	0.882324	0.82432	0.886632	0.906924	0.876146	0.884382	0.86061	0.889098	0.881402	0.846634	0.87509	0.762394	0.842866	0.892573	0.898613	0.92531	0.92183	0.927307	0.91397	0.89095	0.840774	0.901791	0.866973	0.916843	0.607182	0.89962	0.766997	0.886182	0.907075	0.490704	0.852852	0.873875	0.796688	0.908638	0.895707	0.848054	0.90376	0.861633	0.885283	0.505132	0.908598	0.799165	0.916546
cg08274518	0.886855	0.878581	0.869098	0.886202	0.761584	0.846706	0.88014	0.869948	0.901663	0.899079	0.879926	0.67256	0.903805	0.719989	0.867417	0.65139	0.879758	0.834105	0.867378	0.902086	0.898344	0.923273	0.704672	0.93179	0.873716	0.875623	0.859175	0.880053	0.741159	0.911733	0.796254	0.893288	0.846495	0.818785	0.878577	0.885479	0.819325	0.723071	0.748752	0.893023	0.901763	0.884985	0.850006	0.916857	0.832541	0.810751	0.913929	0.872605	0.892442
cg08408994	0.172587	0.0799199	0.0530042	0.107092	0.0980714	0.0863371	0.168406	0.251365	0.310645	0.173258	0.200946	0.394524	0.0722185	0.052504	0.0814107	0.115263	0.131587	0.0579099	0.0820951	0.243753	0.27789	0.0514462	0.320085	0.331646	0.0503713	0.381424	0.315589	0.195256	0.0299797	0.604289	0.430305	0.387783	0.0470918	0.291495	0.258721	0.239791	0.21083	0.513641	0.246149	0.413816	0.262131	0.436335	0.0548855	0.164776	0.365385	0.0526957	0.184628	0.475563	0.514617
cg08413157	0.198693	0.103256	0.172194	0.192186	0.105091	0.0488992	0.225435	0.191687	0.14724	0.121404	0.593111	0.0199546	0.107669	0.0238971	0.110366	0.0253856	0.0174361	0.0828837	0.372877	0.0657721	0.189565	0.0408434	0.0404221	0.0771506	0.116364	0.0813602	0.0457753	0.0641646	0.0426275	0.651613	0.48487	0.443045	0.0294523	0.0507562	0.0742657	0.140883	0.136348	0.093841	0.0920569	0.131644	0.238583	0.201277	0.0206739	0.0931364	0.598429	0.0270048	0.169109	0.422124	0.0460749
cg08471835	0.0608204	0.104759	0.022617	0.138093	0.0610969	0.0443676	0.0471503	0.0757219	0.233091	0.0561994	0.345304	0.0459092	0.0676123	0.0574203	0.0554141	0.0449953	0.0807908	0.0474616	0.0643968	0.075829	0.0457791	0.0298667	0.115412	0.126378	0.0576881	0.0647306	0.0879526	0.0580017	0.0484109	0.459862	0.236748	0.0664851	0.0676108	0.0839375	0.261819	0.0865919	0.0676754	0.0701919	0.077407	0.0508304	0.0797205	0.0494716	0.0927289	0.0560452	0.31587	0.049748	0.200688	0.109212	0.0542153
cg08478685	0.45878	0.491531	0.404461	0.379935	0.207583	0.32847	0.370052	0.389342	0.449349	0.286858	0.325586	0.27237	0.308807	0.376434	0.372063	0.250972	0.179332	0.324374	0.239466	0.2225	0.301666	0.343974	0.200412	0.212581	0.390229	0.282195	0.225111	0.130989	0.146407	0.55031	0.590287	0.425074	0.514457	0.371994	0.519361	0.618854	0.321644	0.319289	0.23492	0.228726	0.428057	0.284171	0.233651	0.373624	0.270702	0.250026	0.347577	0.348528	0.311048
cg08491641	0.826076	0.897268	0.848451	0.887511	0.869341	0.891868	0.854261	0.88177	0.902238	0.839639	0.85377	0.90936	0.876284	0.884578	0.854768	0.85615	0.817126	0.88358	0.858577	0.883674	0.820395	0.895869	0.911391	0.919979	0.880759	0.886151	0.867728	0.908581	0.837747	0.922671	0.640482	0.748676	0.756469	0.844004	0.864143	0.692957	0.826409	0.907552	0.803017	0.895041	0.852474	0.859513	0.91868	0.745966	0.797176	0.578273	0.85579	0.800768	0.895681
cg08494545	0.0420132	0.0261963	0.028192	0.0908908	0.0198479	0.0209366	0.142421	0.0267867	0.345362	0.0211353	0.259806	0.0223585	0.0233523	0.0129388	0.0201637	0.0983463	0.0373573	0.00850913	0.0118673	0.0282752	0.0184751	0.0155532	0.19964	0.0280544	0.029978	0.0160034	0.0230313	0.0270441	0.0178232	0.356328	0.0919274	0.0249182	0.0271841	0.0447486	0.0364164	0.242258	0.0371944	0.0759625	0.0111704	0.0288606	0.0287413	0.052825	0.0141204	0.0343332	0.044651	0.0202906	0.0390382	0.0151448	0.018412
cg08546120	0.865116	0.868583	0.851124	0.899461	0.772558	0.903363	0.811178	0.819054	0.829828	0.821046	0.8364	0.927102	0.924044	0.882886	0.883977	0.887015	0.879024	0.914538	0.807565	0.896493	0.881647	0.92154	0.905194	0.877565	0.891455	0.7044	0.804923	0.875304	0.79655	0.892943	0.791843	0.813249	0.720134	0.846274	0.805042	0.662248	0.930431	0.890852	0.832689	0.845759	0.829976	0.834328	0.907613	0.665475	0.801587	0.784085	0.843364	0.724876	0.877469
cg08578491	0.825057	0.728021	0.822939	0.7882	0.831982	0.83231	0.807801	0.85102	0.820137	0.83157	0.784599	0.880653	0.71684	0.727606	0.836875	0.876262	0.862635	0.850788	0.799635	0.885404	0.803911	0.777712	0.877448	0.910666	0.54585	0.832428	0.811326	0.874079	0.531661	0.827003	0.867621	0.733595	0.856729	0.639135	0.849528	0.5044	0.800654	0.84501	0.87569	0.868335	0.840673	0.868667	0.694735	0.858064	0.565858	0.805367	0.872964	0.854578	0.805936
cg08584868	0.870838	0.871496	0.854989	0.909436	0.881246	0.890055	0.852193	0.864789	0.908575	0.858472	0.86571	0.898127	0.875161	0.880048	0.896181	0.844877	0.881985	0.874197	0.850576	0.893004	0.778718	0.839425	0.898501	0.867779	0.771367	0.854869	0.799633	0.844769	0.860328	0.843979	0.816992	0.833091	0.851168	0.825483	0.846768	0.580388	0.850703	0.865213	0.860854	0.859684	0.899207	0.836169	0.91559	0.88477	0.812694	0.826545	0.87366	0.812734	0.869101
cg08615699	0.850073	0.853353	0.878788	0.887152	0.847303	0.841643	0.888156	0.866241	0.835406	0.853199	0.849771	0.885649	0.888435	0.864296	0.861461	0.840474	0.883773	0.873874	0.813478	0.859549	0.83968	0.884254	0.901062	0.892538	0.826782	0.807575	0.814967	0.791865	0.903468	0.882112	0.870505	0.875942	0.732835	0.864946	0.853049	0.774144	0.860706	0.83734	0.807446	0.883881	0.853744	0.849149	0.878145	0.793688	0.85624	0.814956	0.885907	0.800365	0.86502
cg08641973	0.776956	0.882815	0.844435	0.787035	0.824431	0.817492	0.786945	0.82039	0.792945	0.768965	0.823522	0.862192	0.839973	0.865719	0.865076	0.885862	0.892986	0.854435	0.79869	0.855308	0.755683	0.88677	0.900432	0.900103	0.844044	0.804065	0.772795	0.866162	0.828104	0.85838	0.589598	0.61488	0.837667	0.861609	0.82566	0.640711	0.863849	0.874669	0.816666	0.84364	0.813477	0.820664	0.885283	0.815363	0.856204	0.455961	0.862403	0.668843	0.848667
cg08687515	0.0287165	0.0438139	0.0195748	0.0212478	0.0184901	0.00883274	0.0126624	0.251394	0.0978823	0.108628	0.265941	0.225585	0.0159938	0.0936874	0.0445946	0.191011	0.0137127	0.325763	0.16879	0.170411	0.0949205	0.0171066	0.726368	0.567419	0.0800791	0.275581	0.167551	0.129374	0.0631388	0.486528	0.041349	0.094498	0.147674	0.0664536	0.415572	0.329528	0.361836	0.124383	0.0803336	0.20191	0.112732	0.161225	0.292328	0.159885	0.302429	0.0374111	0.0205631	0.101775	0.22964
cg08729447	0.800349	0.819104	0.828059	0.815875	0.825433	0.798897	0.858262	0.768129	0.794845	0.717012	0.811839	0.865132	0.829307	0.822568	0.835599	0.887116	0.823043	0.867242	0.846002	0.848514	0.845468	0.763051	0.829353	0.911232	0.877774	0.841838	0.804045	0.796494	0.827584	0.835215	0.755355	0.854242	0.727225	0.823086	0.816151	0.861897	0.870757	0.713204	0.763261	0.850265	0.840758	0.787608	0.872841	0.786733	0.809728	0.881003	0.757538	0.739881	0.832305
cg08795557	0.496956	0.76015	0.670463	0.615103	0.696807	0.563645	0.568848	0.406646	0.495675	0.437042	0.634888	0.804648	0.627066	0.70211	0.603709	0.814615	0.815219	0.717084	0.445461	0.566102	0.455084	0.750275	0.892135	0.797304	0.513382	0.412685	0.520828	0.735147	0.35956	0.745422	0.665519	0.495735	0.470836	0.749368	0.654745	0.406619	0.451491	0.774815	0.415144	0.639944	0.515081	0.573606	0.300363	0.619826	0.372469	0.235919	0.660412	0.384921	0.705832
cg08824840	0.773795	0.8459	0.80282	0.839829	0.773561	0.808095	0.743426	0.653688	0.745778	0.725715	0.787949	0.881022	0.820131	0.793154	0.848083	0.874414	0.781514	0.826416	0.712588	0.807389	0.797018	0.867176	0.846977	0.846506	0.544411	0.695685	0.783163	0.839836	0.675395	0.881154	0.437664	0.796958	0.636746	0.826744	0.800411	0.852074	0.716688	0.830958	0.648518	0.8282	0.805557	0.710361	0.879355	0.591501	0.668908	0.895217	0.806541	0.630762	0.852139
cg08826840	0.684742	0.747006	0.68037	0.704669	0.71111	0.672323	0.591734	0.547197	0.529551	0.561875	0.696803	0.861018	0.667471	0.699183	0.754472	0.835192	0.769022	0.749307	0.577566	0.616987	0.488703	0.759183	0.843102	0.823427	0.782643	0.603856	0.664364	0.742595	0.720044	0.831483	0.767582	0.636533	0.523421	0.733188	0.676792	0.756159	0.776154	0.81921	0.485099	0.717022	0.694894	0.749647	0.87112	0.698824	0.699896	0.427379	0.679629	0.472064	0.751595
cg08844365	0.729093	0.55596	0.72617	0.739419	0.763346	0.683093	0.653567	0.748818	0.787771	0.754216	0.770227	0.835343	0.746115	0.642321	0.773194	0.829484	0.8462	0.802615	0.766406	0.79961	0.701188	0.742928	0.845505	0.826145	0.786046	0.747926	0.696623	0.832506	0.730842	0.824305	0.763974	0.578756	0.570634	0.755123	0.763731	0.545315	0.752232	0.74247	0.749315	0.776477	0.674378	0.7848	0.76087	0.721442	0.761908	0.687116	0.7888	0.733484	0.767582
cg08879111	0.703327	0.82227	0.671027	0.726933	0.68423	0.71024	0.663757	0.686934	0.610203	0.600721	0.713032	0.809557	0.719	0.814484	0.743076	0.83821	0.835965	0.77706	0.681974	0.665236	0.683856	0.801251	0.872243	0.809921	0.727148	0.701495	0.688317	0.722547	0.820618	0.829484	0.78152	0.726928	0.704382	0.755966	0.701544	0.572769	0.772757	0.838242	0.709663	0.741896	0.700131	0.723339	0.834358	0.520457	0.747561	0.777502	0.714369	0.616425	0.779242
cg08904961	0.832256	0.810942	0.798163	0.850812	0.812851	0.856088	0.814934	0.808956	0.840778	0.80796	0.817593	0.819149	0.838779	0.830204	0.838085	0.843046	0.809781	0.856819	0.801894	0.837144	0.836529	0.85479	0.847541	0.878507	0.806693	0.561976	0.777108	0.818402	0.810412	0.852294	0.82252	0.834141	0.583164	0.842552	0.817245	0.651242	0.837936	0.797717	0.75577	0.844411	0.825496	0.825763	0.817482	0.793556	0.75564	0.672553	0.806308	0.555609	0.846153
cg08934319	0.724293	0.646808	0.621449	0.697875	0.579492	0.735854	0.766733	0.674222	0.759798	0.749093	0.778819	0.722227	0.79448	0.76252	0.74806	0.652226	0.628943	0.507462	0.757047	0.614738	0.69443	0.589224	0.928641	0.7078	0.814414	0.741364	0.650894	0.7662	0.742035	0.850018	0.61353	0.575001	0.623106	0.654307	0.824302	0.390627	0.611374	0.790939	0.659352	0.703147	0.700161	0.767112	0.802176	0.732843	0.747377	0.366994	0.823208	0.754021	0.790216
cg08967764	0.630858	0.778537	0.675528	0.700897	0.707283	0.643507	0.59191	0.710836	0.65942	0.608456	0.6951	0.804751	0.686985	0.697287	0.757366	0.785965	0.86885	0.728578	0.565704	0.715928	0.638548	0.761167	0.874573	0.833672	0.762291	0.700257	0.592491	0.779097	0.802941	0.804587	0.683217	0.622363	0.535994	0.685701	0.729983	0.732302	0.54548	0.793142	0.706376	0.754448	0.6664	0.737452	0.830793	0.777982	0.723304	0.710244	0.710912	0.657311	0.66653
cg09023965	0.772387	0.798122		0.812203	0.798125	0.843681	0.7881	0.720246	0.650667	0.627525	0.778626	0.79161	0.800197	0.837161	0.768855	0.865329	0.713497	0.892344	0.745075	0.787449	0.695202	0.862889	0.907821	0.802441	0.870661	0.773727	0.749606	0.799968	0.722487	0.906729	0.52103	0.700683	0.807432	0.779054	0.765009	0.878252	0.863306	0.860112	0.756157	0.731813	0.779183	0.797419	0.894401	0.77698	0.671589	0.791663	0.713803	0.663698	0.837124
cg09101796	0.0413402	0.0439863	0.0111185	0.0310538	0.0475892	0.0165262	0.0145525	0.0192066	0.185594	0.0277178	0.0480993	0.0179867	0.0244922	0.0211094	0.0066426	0.025087	0.0446368	0.0126272	0.0160631	0.0347657	0.0409935	0.0055276	0.0830112	0.05116	0.0202989	0.0442682	0.141457	0.0369276	0.0325707	0.104888	0.635553	0.0407367	0.0217015	0.0429011	0.0389205	0.0177976	0.0447657	0.0252219	0.0380967	0.0379844	0.0162591	0.0310376	0.0235381	0.0321042	0.0539854	0.0307981	0.013414	0.0146104	0.0261165
cg09111484	0.822348	0.85489	0.878923	0.85404	0.720034	0.83815	0.747958	0.832238	0.811438	0.818106	0.801535	0.876242	0.852906	0.868584	0.871988	0.897143	0.824982	0.772372	0.805797	0.808526	0.835139	0.748023	0.944144	0.926429	0.85949	0.844679	0.824597	0.872627	0.752879	0.901186	0.885028	0.852133	0.604056	0.855565	0.831402	0.873848	0.847543	0.878564	0.852921	0.871057	0.864641	0.821474	0.92078	0.803843	0.825672	0.838642	0.88014	0.706032	0.863636
cg09130077	0.0620494	0.0258643	0.0710441	0.0556962	0.0544245	0.0309386	0.121333	0.212827	0.267766	0.0851597	0.113518	0.230796	0.078673	0.21755	0.0982394	0.0934449	0.0622884	0.08198	0.0911048	0.365547	0.22986	0.464373	0.0721013	0.0381381	0.0537313	0.0359943	0.267874	0.228798	0.0688083	0.403909	0.591174	0.127108	0.0453419	0.155818	0.136252	0.0511945	0.0843122	0.173246	0.0228823	0.0623588	0.0589674	0.372103	0.0453733	0.0435472	0.219727	0.0257643	0.0804631	0.0960714	0.286058
cg09130288	0.109022	0.0346416	0.0217643	0.0598251	0.0538877	0.0368788	0.059362	0.128581	0.246352	0.102555	0.0690344	0.0296211	0.07784	0.0410687	0.0405672	0.0275203	0.0253746	0.0270062	0.04524	0.0495415	0.116254	0.0235315	0.0314383	0.0655665	0.0418229	0.0296645	0.0634223	0.0568966	0.0292929	0.0690343	0.0384658	0.124776	0.0480904	0.0562343	0.0486817	0.0332496	0.0322035	0.0441345	0.0472234	0.0841717	0.0619588	0.103677	0.0201271	0.097457	0.0270993	0.0250532	0.0940322	0.0433004	0.0397785
cg09188595	0.825004	0.812549	0.66724	0.848486	0.909034	0.851054	0.86229	0.84124	0.845426	0.79475	0.834269	0.875632	0.86562	0.832999	0.85984	0.896727	0.832834	0.874098	0.87722	0.915634	0.857325	0.828544	0.906123	0.91597	0.847444	0.818806	0.854776	0.912522	0.800616	0.892709	0.760742	0.847482	0.561844	0.821503	0.81192	0.882916	0.84147	0.881648	0.803442	0.861186	0.79488	0.789388	0.894498	0.667421	0.727466	0.831609	0.83439	0.674849	0.851645
cg09256131	0.058317	0.0534769	0.0557823	0.00464602	0.0419401	0.0205508	0.0719935	0.0487503	0.157175	0.0524038	0.0536209	0.0381986	0.0327613	0.0388416	0.025953	0.0301433	0.0451533	0.0301993	0.0254894	0.05	0.0375212	0.0156193	0.042971	0.0518072	0.0176791	0.0206163	0.0537912	0.0556489	0.0219327	0.0268987	0.0890514	0.0277126	0.0492424	0.0775343	0.0714027	0.0890389	0.0612245	0.0183778	0.0421988	0.0471165	0.0589928	0.0465776	0.0825305	0.0546814	0.0541245	0.0366291	0.0560311	0.283679	0.028181
cg09306188	0.819161	0.617191	0.9334	0.734188	0.69647	0.796188	0.788519	0.921126	0.855035	0.816758	0.557983	0.409587	0.808992	0.42564	0.734603	0.4192	0.457454	0.581244	0.643816	0.546591	0.735986	0.43493	0.262121	0.437402	0.557362	0.818551	0.674662	0.50577	0.390925	0.595591	0.782858	0.797711	0.733854	0.471117	0.656979	0.612015	0.528847	0.526441	0.685437	0.660953	0.835194	0.646194	0.450631	0.819686	0.559559	0.536183	0.612578	0.861808	0.64942
cg09400092	0.0989436	0.100421	0.0423437	0.0875637	0.0804954	0.0732673	0.115297	0.123755	0.317301	0.165841	0.0865668	0.0772239	0.0748252	0.050548	0.0763295	0.0574599	0.0773881	0.124473	0.127762	0.1048	0.0918748	0.0672225	0.0489234	0.0782874	0.0690909	0.108473	0.0976194	0.165971	0.0500321	0.0649052	0.0599364	0.086417	0.0838216	0.0990938	0.502865	0.0550158	0.0560189	0.229628	0.105496	0.0707981	0.105637	0.108494	0.0389643	0.379918	0.140088	0.0627641	0.225867	0.146713	0.0733823
cg09414426	0.669676	0.819174	0.7618	0.694427	0.735431	0.695648	0.679221	0.693607	0.704731	0.704434	0.752546	0.749882	0.729554	0.795303	0.713099	0.797687	0.779324	0.771811	0.712193	0.731023	0.720936	0.707311	0.870854	0.840793	0.742928	0.692942	0.676538	0.750876	0.702928	0.811586	0.704552	0.725381	0.53517	0.776372	0.785732	0.442509	0.753899	0.761719	0.755223	0.800574	0.671771	0.738222	0.768464	0.720711	0.716882	0.773383	0.766593	0.705698	0.763962
cg09503311	0.827803	0.843639	0.83466	0.838854	0.85906	0.841717	0.851963	0.836491	0.862363	0.844994	0.835633	0.853486	0.781302	0.807742	0.835196	0.884408	0.838628	0.83887	0.819409	0.861385	0.85242	0.861204	0.845119	0.872628	0.58588	0.857968	0.801411	0.87379	0.763209	0.860998	0.82473	0.817724	0.838825	0.84195	0.827527	0.605342	0.860156	0.819203	0.839864	0.85361	0.87722	0.830432	0.639574	0.838934	0.8371	0.785387	0.826163	0.813892	0.864865
cg09505340	0.843454	0.810177	0.767217	0.83934	0.845799	0.845972	0.737551	0.792901	0.879611	0.823682	0.890377	0.860946	0.829831	0.880781	0.833024	0.890395	0.873548	0.90985	0.834122	0.894209	0.804591	0.899286	0.894596	0.907253	0.569961	0.860604	0.879743	0.858642	0.773629	0.913306	0.500877	0.808213	0.713302	0.81802	0.833172	0.445791	0.526315	0.943729	0.872155	0.864151	0.821793	0.834672	0.812282	0.668028	0.863176	0.614553	0.853086	0.743224	0.863991
cg09528265	0.0487805	0.0646938	0.0201929	0.038663	0.0307544	0.0207455	0.0630793	0.0311893	0.224345	0.0386668	0.04384	0.0359697	0.0356499	0.0286058	0.0278204	0.0192285	0.0183595	0.0131646	0.0290996	0.0370954	0.0494197	0.0234492	0.0427777	0.0250706	0.0217337	0.294373	0.0284954	0.0303254	0.0377483	0.234651	0.0352734	0.0362766	0.0366303	0.0346462	0.0430382	0.036543	0.0211782	0.0370674	0.0161642	0.0494877	0.0429358	0.233373	0.0178111	0.0243286	0.0620092	0.0192443	0.0493304	0.0499531	0.0247399
cg09529093	0.796905	0.716015	0.813694	0.835958	0.828352	0.784874	0.787997	0.831685	0.802692	0.81689	0.777879	0.822623	0.815945	0.79994	0.771547	0.84776	0.870751	0.770794	0.743156	0.85554	0.879936	0.536256	0.806823	0.821862	0.714567	0.809831	0.768115	0.839661	0.759297	0.854378	0.625653	0.519789	0.604225	0.837751	0.771371	0.831148	0.560831	0.846589	0.803644	0.85644	0.813508	0.809515	0.740112	0.742593	0.67741	0.65359	0.819094	0.747807	0.833944
cg09568252	0.748255	0.777886	0.618389	0.804339	0.851767	0.852327	0.784407	0.853457	0.865966	0.84922	0.796756	0.827206	0.844995	0.88114	0.799648	0.887166	0.776998	0.918961	0.857512	0.865312	0.82745	0.82276	0.915138	0.841044	0.712005	0.813772	0.868744	0.872094	0.71715	0.91648	0.843817	0.774829	0.693277	0.783612	0.841506	0.435083	0.796006	0.880594	0.697485	0.77284	0.823827	0.847282	0.859426	0.808816	0.773545	0.71749	0.809544	0.67484	0.860872
cg09575280	0.0674383	0.0371681	0.0397939	0.0545839	0.0431259	0.0355076	0.0419126	0.130689	0.347717	0.0641785	0.104764	0.128113	0.0416238	0.0320964	0.0867457	0.0368478	0.0213347	0.0550676	0.141654	0.0751513	0.0790954	0.0327381	0.0428431	0.0389314	0.0468637	0.0494893	0.0790756	0.0569572	0.0336475	0.398788	0.447549	0.0778465	0.0786419	0.103049	0.155067	0.0205244	0.0363379	0.095165	0.0290836	0.0857988	0.0404808	0.442978	0.0379262	0.045165	0.0507051	0.0715181	0.149172	0.390915	0.10416
cg09682051	0.861757	0.606253	0.745068	0.737754	0.91898	0.941316	0.88541	0.863407	0.880721	0.839243	0.848441	0.944347	0.871658	0.847781	0.925952	0.915837	0.930946	0.922539	0.919779	0.901783	0.743931	0.690707	0.954699	0.903712	0.87909	0.890992	0.820297	0.928542	0.823713	0.939038	0.83378	0.817703	0.654035	0.777231	0.701974	0.848022	0.949943	0.908268	0.808504	0.920408	0.888621	0.843778	0.968128	0.873597	0.705865	0.801067	0.921357	0.805953	0.933517
cg09690449	0.712154	0.801767	0.634033	0.707118	0.778797	0.671059	0.638114	0.66731	0.667956	0.604771	0.81578	0.826909	0.692311	0.80924	0.628037	0.846865	0.782153	0.802711	0.551462	0.777205	0.710525	0.836658	0.908733	0.859673	0.690991	0.679039	0.648879	0.76486	0.688424	0.867167	0.777264	0.751075	0.681219	0.795158	0.78604	0.648014	0.802464	0.768316	0.668238	0.768154	0.683512	0.803845	0.851766	0.666088	0.733416	0.567895	0.753423	0.646524	0.838692
cg09845093	0.740794	0.697279	0.684728	0.756634	0.790532	0.821567	0.81564	0.697125	0.7254	0.649057	0.737899	0.854217	0.794547	0.803809	0.821086	0.84004	0.846209	0.854631	0.74597	0.835021	0.706141	0.842595	0.90816	0.861546	0.76258	0.681723	0.735329	0.773478	0.848166	0.831862	0.841626	0.612095	0.645913	0.765859	0.791301	0.841048	0.878862	0.857735	0.720237	0.768423	0.766779	0.7609	0.85374	0.787762	0.791829	0.787895	0.747531	0.634678	0.812472
cg09889291	0.0256941	0.0416031	0.0227966	0.0322964	0.0322726	0.00947558	0.0130173	0.0302361	0.104357	0.0246488	0.0497063	0.0315831	0.028178	0.0277438	0.0241961	0.0202691	0.0271368	0.00411047	0.0148692	0.0348009	0.0271704	0.0125722	0.0388705	0.0233231	0.0185005	0.0221435	0.0643424	0.0211143	0.046332	0.0575925	0.602517	0.021341	0.0440885	0.0351184	0.0400167	0.0176335	0.043187	0.0181862	0.0190678	0.0253385	0.0184123	0.0499947	0.024187	0.0447739	0.046567	0.0216643	0.028721	0.0322694	0.0254678
cg09916030	0.808249	0.83248	0.804602	0.824008	0.764351	0.799876	0.768254	0.788266	0.767414	0.743691	0.787909	0.832448	0.814477	0.814456	0.827948	0.823358	0.847797	0.828924	0.761657	0.816115	0.812909	0.827987	0.843692	0.875426	0.788716	0.728404	0.742453	0.811277	0.772035	0.84152	0.82254	0.817388	0.745377	0.825527	0.788559	0.669267	0.708334	0.84501	0.735281	0.824561	0.806641	0.790326	0.844813	0.719037	0.805548	0.751796	0.797632	0.766688	0.812734
cg10036895	0.847614	0.888616	0.871563	0.878802	0.868874	0.907651	0.889653	0.879607	0.915248	0.890223	0.887511	0.913989	0.887397	0.862779	0.906126	0.929035	0.923693	0.905203	0.905266	0.909697	0.690937	0.92099	0.90483	0.939818	0.607773	0.657266	0.843739	0.898133	0.647317	0.891734	0.862075	0.774982	0.894827	0.870017	0.893696	0.914315	0.835026	0.890712	0.691584	0.874122	0.940687	0.90028	0.899569	0.892829	0.874363	0.482461	0.883538	0.874658	0.904261
cg10085741	0.693075	0.786441	0.726798	0.785375	0.69932	0.707799	0.62685	0.602551	0.612367	0.600642	0.683217	0.804066	0.695899	0.763734	0.745365	0.784138	0.816868	0.744283	0.63793	0.770928	0.631341	0.780786	0.822525	0.812883	0.734733	0.722161	0.694186	0.723227	0.786369	0.788209	0.613825	0.720405	0.729197	0.753516	0.658531	0.463736	0.801061	0.774431	0.62421	0.675732	0.752551	0.67451	0.507382	0.697813	0.78615	0.717731	0.647686	0.555626	0.739931
cg10093265	0.582846	0.344443	0.571342	0.511262	0.43762	0.573618	0.616463	0.781077	0.771135	0.726879	0.581019	0.572074	0.777778	0.338353	0.606985	0.330935	0.857188	0.338935	0.765092	0.447889	0.534102	0.373864	0.183975	0.418882	0.35001	0.650738	0.682011	0.792361	0.237216	0.782829	0.359422	0.660143	0.75807	0.574789	0.623512	0.587473	0.503994	0.606484	0.762004	0.738992	0.655983	0.403808	0.26167	0.662085	0.562752	0.271283	0.614267	0.809008	0.695366
cg10210594	0.270306	0.069134	0.432014	0.471483	0.114706	0.484753	0.36774	0.494569	0.550008	0.134011	0.128699	0.087824	0.331349	0.550926	0.192612	0.0955371	0.0654332	0.195352	0.247803	0.186613	0.187838	0.131656	0.377194	0.0722924	0.108957	0.383491	0.492679	0.0518947	0.0307344	0.768578	0.583645	0.0993622	0.187031	0.0758915	0.204713	0.301479	0.307497	0.195473	0.0752406	0.25498	0.371503	0.592986	0.116991	0.201333	0.693922	0.214847	0.139782	0.424402	0.532731
cg10236452	0.105993	0.016485	0.217796	0.209757	0.0674007	0.190753	0.180855	0.200843	0.369515	0.0856029	0.102235	0.0290932	0.0783907	0.316128	0.0242535	0.0532773	0.0326493	0.0655709	0.145117	0.0627164	0.070779	0.0290366	0.226113	0.0310097	0.0496593	0.110183	0.382831	0.0265553	0.0242671	0.482453	0.438458	0.0361551	0.0525759	0.0318791	0.170526	0.122825	0.144784	0.0838765	0.0212307	0.0823934	0.154094	0.25208	0.060389	0.100037	0.42469	0.099768	0.130742	0.300785	0.288872
cg10285337	0.183053	0.118256	0.0818117	0.131429	0.162703	0.11828	0.25	0.284227	0.304422	0.17801	0.126749	0.104546	0.279382	0.0734954	0.139235	0.106191	0.141543	0.0945109	0.113197	0.217295	0.313424	0.113788	0.16647	0.259352	0.132082	0.151568	0.0912369	0.159829	0.125126	0.255811	0.546262	0.25471	0.154782	0.17075	0.16617	0.191208	0.0797444	0.297326	0.142956	0.20893	0.193399	0.153597	0.0981085	0.158337	0.0940807	0.100081	0.166887	0.219451	0.156934
cg10303487	0.189286	0.0714286	0.154461	0.174275	0.103425	0.111255	0.309671	0.279104	0.408456	0.303187	0.45438	0.56134	0.402495	0.462364	0.40821	0.208837	0.539987	0.365673	0.379958	0.137479	0.379302	0.432227	0.790894	0.439776	0.0586309	0.100676	0.305145	0.523989	0.0541407	0.664948	0.583895	0.48151	0.11255	0.104838	0.524198	0.578086	0.0942387	0.48073	0.26571	0.249205	0.24385	0.51031	0.267717	0.259245	0.414826	0.0245054	0.362413	0.315638	0.463764
cg10313167	0.641483	0.69857	0.685823	0.632477	0.676282	0.586501	0.572677	0.516407	0.60139	0.587182	0.628347	0.723163	0.519538	0.654772	0.638576	0.749647	0.639471	0.65547	0.626983	0.689876	0.609886	0.669172	0.723702	0.756529	0.681611	0.577035	0.589042	0.655208	0.615605	0.668686	0.585765	0.639242	0.48853	0.651477	0.578958	0.620783	0.516554	0.668235	0.458396	0.659259	0.595881	0.643264	0.719661	0.647447	0.637805	0.620003	0.644905	0.372574	0.604394
cg10417386	0.704985	0.812811	0.68805	0.745822	0.70006	0.672742	0.688572	0.591013	0.636107	0.609671	0.648828	0.799322	0.568698	0.785437	0.663893	0.790678	0.570226	0.843094	0.515876	0.795835	0.682626	0.803938	0.899239	0.705771	0.518499	0.600152	0.612556	0.702816	0.551834	0.804386	0.671758	0.66081	0.582207	0.701048	0.731831	0.511539	0.645481	0.799515	0.474102	0.742762	0.671678	0.720495	0.33789	0.615214	0.562915	0.606621	0.766381	0.560909	0.761996
cg10466968	0.852496	0.822078	0.858154	0.860908	0.821298	0.878418	0.823528	0.750662	0.837087	0.795398	0.841283	0.845452	0.903434	0.867202	0.857783	0.907662	0.839972	0.759126	0.882353	0.794767	0.821031	0.891657	0.910498	0.919814	0.883988	0.849657	0.880867	0.892267	0.814019	0.915152	0.815588	0.870096	0.641639	0.835765	0.807106	0.809634	0.842481	0.854383	0.845387	0.85901	0.853064	0.807587	0.930734	0.822033	0.885357	0.707642	0.838252	0.696557	0.917457
cg10489463	0.548801	0.773961	0.517674	0.647733	0.67075	0.669886	0.616469	0.451597	0.471503	0.381881	0.570861	0.708974	0.628264	0.699071	0.688819	0.839177		0.725307	0.464941	0.766891	0.432624	0.736872	0.851447	0.788481	0.792683	0.420627	0.569688	0.538892	0.790896	0.773619	0.687582	0.446667	0.241825	0.70244	0.604453	0.617593	0.672704	0.821372	0.540238	0.637687	0.630029	0.694185	0.90321	0.615462	0.561644	0.790152	0.585812	0.349585	0.708092
cg10550166	0.745817	0.888508	0.833289	0.872834	0.698413	0.844946	0.69476	0.693758	0.719966	0.60351	0.750544	0.834137	0.760572	0.865624	0.801051	0.926317	0.879636	0.792086	0.739333	0.800186	0.737566	0.873955	0.939205	0.866982	0.904392	0.771028	0.75221	0.647899	0.909799	0.763875	0.847871	0.738313	0.701784	0.747404	0.816149	0.944673	0.876123	0.867009	0.717835	0.680924	0.818813	0.771175	0.942529	0.733051	0.782823	0.8948	0.762431	0.689317	0.819144
cg10615271	0.870533	0.827237	0.824281	0.867154	0.866414	0.84807	0.793943	0.829681	0.849228	0.855773	0.855258	0.858166	0.815592	0.782202	0.769426	0.880886	0.874322	0.865348	0.796202	0.850676	0.872648	0.878256	0.860501	0.898886	0.797779	0.860282	0.83113	0.865344	0.858963	0.87763	0.812989	0.846794	0.741073	0.550964	0.851703	0.868039	0.687732	0.841229	0.862153	0.884236	0.853828	0.840142	0.723872	0.86397	0.831795	0.814821	0.842076	0.887707	0.817492
cg10679346	0.820626	0.802778	0.626731	0.828986	0.824453	0.86929	0.784878	0.76493	0.8619	0.870233	0.858117	0.869264	0.85943	0.906447	0.844021	0.860573	0.525671	0.863869	0.741646	0.881355	0.882888	0.886433	0.941011	0.954648	0.878456	0.717092	0.853774	0.833831	0.831166	0.897114		0.880346	0.705649	0.836149	0.827229	0.841929	0.574812	0.824637	0.729389	0.719922	0.850429	0.794625	0.858652	0.844024	0.720125	0.63138	0.861861	0.690227	0.848641
cg10717691	0.41404	0.384937	0.441763	0.374458	0.104776	0.291566	0.309663	0.34906	0.517554	0.225154	0.222619	0.722316	0.230356	0.568881	0.294378	0.499284	0.133664	0.232612	0.21476	0.488953	0.315037	0.262803	0.0677733	0.199847	0.415055	0.28966	0.516296	0.506037	0.074693	0.161276	0.126765	0.380905	0.265223	0.333243	0.235264	0.165982	0.168597	0.552602	0.210172	0.210716	0.372846	0.695608	0.519965	0.289933	0.386887	0.149409	0.464135	0.504361	0.247139
cg10725121	0.0490321	0.0264259	0.0119165	0.0126142	0.0155539	0.0181661	0.0121322	0.0471906	0.251698	0.0213339	0.250064	0.0257107	0.0131694	0.0416968	0.0266982	0.0113337	0.0257081	0.00509112	0.0188953	0.0378579	0.0637819	0.0112468	0.011306	0.0231403	0.0231208	0.254807	0.12985	0.0440301	0.0268438	0.121115	0.0324512	0.136109	0.0258833	0.0348555	0.0171567	0.00831623	0.0247186	0.0414938	0.0234886	0.0270833	0.088755	0.0706359	0.0140021	0.0730584	0.0352045	0.0130696	0.0461582	0.0746162	0.0129174
cg10729412	0.849062	0.883542	0.912134	0.905096	0.876758	0.890453	0.880569	0.797195	0.887839	0.825843	0.86606	0.905559	0.874874	0.925954	0.897366	0.795362	0.753534	0.71449	0.847434	0.870089	0.906616	0.897589	0.934086	0.905196	0.706097	0.719753	0.822441	0.847779	0.79526	0.934455	0.609313	0.874981	0.704487	0.869921	0.859738	0.64593	0.88647	0.922751	0.795953	0.895988	0.862341	0.891821	0.853804	0.737069	0.77845	0.656505	0.882278	0.760706	0.89361
cg10774716	0.809929	0.838157	0.78466	0.874607	0.771974	0.821406	0.786473	0.806287	0.781354	0.808024	0.784213	0.86018	0.800097	0.832101	0.847835	0.868455	0.874184	0.869848	0.742048	0.866735	0.701692	0.652684	0.590137	0.86495	0.867988	0.838489	0.811771	0.870256	0.841403	0.78917	0.877425	0.822972	0.647593	0.849964	0.824765	0.865905	0.794424	0.877371	0.701	0.835329	0.855108	0.829156	0.680327	0.792566	0.81684	0.538089	0.816199	0.742821	0.855946
cg10783797	0.256334	0.153675	0.286904	0.262848	0.145288	0.294957	0.378432	0.273152	0.417624	0.216998	0.2601	0.509816	0.256085	0.26418	0.306618	0.209555	0.153693	0.451195	0.218184	0.42423	0.170074	0.164061	0.268243	0.151127	0.33776	0.234068	0.258696	0.310448	0.135806	0.293575	0.224771	0.272078	0.423417	0.280462	0.248312	0.25316	0.257668	0.337632	0.239659	0.287268	0.290274	0.451122	0.416194	0.26022	0.468616	0.387948	0.222794	0.307747	0.228601
cg10808195	0.800439	0.477765	0.607172	0.751999	0.877926	0.861503	0.892477	0.836019	0.885241	0.783093	0.780057	0.895385	0.862703	0.746293	0.85397	0.865024	0.914028	0.673456	0.818774	0.87174	0.849873	0.851375	0.907271	0.908038	0.834737	0.755029	0.801532	0.903854	0.909074	0.877859	0.877366	0.765207	0.714058	0.783325	0.852226	0.88875	0.906602	0.885772	0.883289	0.850074	0.784677	0.783265	0.939976	0.84424	0.761468	0.872274	0.798595	0.720802	0.850895
cg10864603	0.801656	0.860484	0.857131	0.819881	0.809349	0.798738	0.820176	0.769816	0.7198	0.736693	0.786839	0.87519	0.81855	0.837076	0.907102	0.847661	0.875316	0.848493	0.791922	0.86461	0.731531	0.8756	0.886195	0.888443	0.765135	0.771876	0.78641	0.845036	0.681963	0.864423	0.342239	0.753542	0.775201	0.826757	0.828831	0.611614	0.757318	0.848802	0.766818	0.813072	0.841268	0.813837	0.896099	0.786485	0.809439	0.711439	0.802185	0.69231	0.79808
cg10979602	0.727465	0.780873	0.740338	0.794119	0.80675	0.75039	0.744167	0.731522	0.745318	0.727335	0.769777	0.852597	0.769861	0.801051	0.802247	0.799625	0.62935	0.833114	0.770467	0.821269	0.74774	0.754657	0.869545	0.84353	0.761565	0.716054	0.738981	0.762979	0.730277	0.84033	0.596639	0.751468	0.595199	0.792958	0.736457	0.649579	0.68731	0.82602	0.685974	0.797579	0.730188	0.742568	0.816016	0.690773	0.771905	0.506241	0.749714	0.700243	0.774142
cg10996224	0.746423	0.791251	0.637106	0.753076	0.762045	0.677267	0.694336	0.747323	0.768921	0.686562	0.739055	0.823456	0.723035	0.746786	0.656873	0.786577	0.752685	0.839386	0.707585	0.803354	0.712386	0.65346	0.76876	0.552666	0.600843	0.666518	0.695271	0.782388	0.720599	0.859392	0.45864	0.668912	0.530554	0.765356	0.763996	0.328145	0.698319	0.786789	0.649726	0.822067	0.810211	0.791441	0.760181	0.669292	0.688485	0.665899	0.766785	0.703122	0.736178
cg11016151	0.84593	0.854992	0.78607	0.905675	0.877927	0.888364	0.829807	0.869033	0.895595	0.850335	0.827641	0.887188	0.890234	0.880082	0.845417	0.918226	0.845007	0.893242	0.867566	0.887004	0.900188	0.857187	0.905827	0.863877	0.87759	0.854926	0.839029	0.886937	0.699029	0.884767	0.632788	0.782051	0.74735	0.837596	0.839899	0.788714	0.75006	0.900872	0.83755	0.872872	0.874664	0.859838	0.870789	0.858977	0.767058	0.840428	0.856793	0.667902	0.878943
cg11075556	0.841855	0.861195	0.813608	0.84876	0.867477	0.863787	0.846842	0.908348	0.876711	0.835155	0.839909	0.863948	0.865101	0.844664	0.875428	0.87113	0.865322	0.730912	0.858005	0.841947	0.794245	0.865279	0.91611	0.881362	0.845694	0.858301	0.85236	0.878007	0.838973	0.892338	0.792863	0.829053	0.749434	0.894405	0.8513	0.697634	0.858547	0.850551	0.759451	0.865881	0.87456	0.848118	0.822616	0.843699	0.794212	0.744188	0.882118	0.797719	0.861648
cg11097433	0.350092	0.125312	0.178763	0.433906	0.156602	0.214762	0.392411	0.444422	0.492668	0.448953	0.493984	0.126953	0.565351	0.185568	0.411858	0.145644	0.228036	0.113923	0.541554	0.210732	0.571318	0.154668	0.191018	0.181022	0.183096	0.203577	0.203815	0.18623	0.104251	0.734958	0.733698	0.593547	0.162468	0.213327	0.612409	0.681459	0.24589	0.138455	0.464612	0.281551	0.4395	0.32701	0.107717	0.280728	0.610919	0.0787234	0.391096	0.521586	0.256729
cg11120927	0.183796	0.0584956	0.0854992	0.111435	0.101369	0.0895028	0.221114	0.184205	0.453165	0.145921	0.0895258	0.0614525	0.227816	0.0584192	0.137782	0.0705961	0.104013	0.0750384	0.100683	0.0704805	0.137173	0.0992557	0.158015	0.10184	0.0873774	0.358235	0.127451	0.0873675	0.0713326	0.381903	0.13303	0.111944	0.0831769	0.0822162	0.11818	0.0662946	0.125732	0.116799	0.0669992	0.163056	0.137956	0.144381	0.104459	0.0740227	0.0967561	0.0859763	0.186272	0.0890704	0.117407
cg11217934	0.861803	0.830167	0.822537	0.886777	0.861787	0.853604	0.818437	0.854306	0.878151	0.8142	0.822268	0.897663	0.848755	0.857112	0.874794	0.891455	0.885002	0.870792	0.821235	0.873572	0.863831	0.870424	0.915868	0.898815	0.87687	0.743189	0.838696	0.885764	0.885311	0.885471	0.817648	0.825693	0.85096	0.862105	0.897649	0.876904	0.85737	0.872013	0.828772	0.869282	0.850278	0.861196	0.911264	0.788647	0.788112	0.842234	0.845035	0.837933	0.865714
cg11257429	0.127745	0.0726557	0.091354	0.0906109	0.0534451	0.090545	0.11496	0.104062	0.186011	0.0788447	0.156475	0.0862379	0.257055	0.110616	0.101514	0.0678137	0.107297	0.046522	0.223035	0.0704475	0.17887	0.0649072	0.0607281	0.218554	0.0828775	0.0871068	0.245165	0.094091	0.0446033	0.34411	0.427354	0.189973	0.0684808	0.0771157	0.220779	0.0666032	0.0562285	0.15018	0.0708102	0.0482538	0.190518	0.0527332	0.14916	0.296113	0.110952	0.055218	0.135012	0.280773	0.254588
cg11317909	0.739034	0.548302	0.602491	0.717731	0.781915	0.77384	0.756011	0.751281	0.796531	0.737571	0.764425	0.829843	0.790302	0.737812	0.789734	0.759101	0.676435	0.789478	0.698228	0.780254	0.736937	0.76969	0.854527	0.850348	0.815207	0.808075	0.752868	0.777107	0.811197	0.834075	0.789758	0.766202	0.619481	0.75975	0.775469	0.849499	0.765979	0.810322	0.766509	0.778282	0.757106	0.729307	0.841149	0.796114	0.817138	0.76061	0.803423	0.664714	0.783517
cg11549953	0.536118	0.207711	0.0510929	0.137104	0.574008	0.183158	0.0866667	0.482753	0.0600428	0.0133717	0.0612293	0.618756	0.568422	0.584699	0.531385	0.531963	0.0227071	0.590566	0.0158985	0.670847	0.45779	0.0480063	0.792245	0.353746	0.598781	0.490555	0.520322	0.527417	0.608436	0.0161869	0.625142	0.554408	0.0384685	0.612023	0.573411	0.520216	0.606903	0.613381	0.593166	0.534393	0.502652	0.620079	0.0392007	0.622578	0.618278	0.5	0.624892	0.45	0.618767
cg11645318	0.826467	0.848661	0.846906	0.841788	0.829663	0.878161	0.855238	0.785855	0.884817	0.891527	0.841163	0.863535	0.862249	0.853752	0.875772	0.875844	0.800466	0.878323	0.883055	0.87161	0.767788	0.857082	0.845824	0.834091	0.897354	0.613406	0.837549	0.848007	0.814407	0.901504	0.645771	0.689427	0.595212	0.820305	0.81709	0.892026	0.863928	0.863046	0.709974	0.728287	0.860789	0.868302	0.889613	0.688819	0.793243	0.474694	0.881197	0.661547	0.892062
cg11678118	0.774821	0.868701	0.75812	0.830926	0.81364	0.831413	0.752561	0.786606	0.746598	0.728835	0.809385	0.841488	0.760754	0.780441	0.839238	0.85653	0.870591	0.795024	0.702479	0.835181	0.753455	0.66613	0.885197	0.889108	0.70275	0.803877	0.779947	0.818485	0.731778	0.860824	0.830972	0.793326	0.765384	0.758554	0.712925	0.674993	0.645256	0.855136	0.783261	0.830242	0.789173	0.766164	0.745562	0.645068	0.809408	0.562473	0.787728	0.798917	0.80573
cg11694362	0.805864	0.871996	0.873578	0.859132	0.868004	0.816752	0.825477	0.856003	0.887212	0.835997	0.844942	0.857093	0.867922	0.834422	0.880895	0.82724	0.890464	0.852397	0.849845	0.877736	0.85249	0.853591	0.908254	0.915956	0.889908	0.870693	0.836421	0.875639	0.892827	0.904512	0.757128	0.839268	0.596033	0.84023	0.861545	0.534263	0.839571	0.873864	0.850371	0.849934	0.813557	0.885019	0.885206	0.675555	0.848861	0.830664	0.869837	0.774811	0.828397
cg11826826	0.0550996	0.033915	0.0319424	0.0269266	0.0428684	0.0532725	0.13281	0.0555903	0.275809	0.0420035	0.0419314	0.0309895	0.0297872	0.0267988	0.0288462	0.0309983	0.0189079	0.0201794	0.0281024	0.0491999	0.0614968	0.0243216	0.425274	0.0224014	0.0642126	0.453103	0.0372888	0.0374648	0.0344793	0.137834	0.0453199	0.0490053	0.0336134	0.0366844	0.0488026	0.0172634	0.0387359	0.0752773	0.0427053	0.0644322	0.175467	0.104511	0.0185741	0.0677567	0.0403807	0.0303437	0.0507905	0.0415621	0.030761
cg11873147	0.103421	0.085363	0.0747496	0.104171	0.0820917	0.0900421	0.164508	0.0996062	0.205727	0.134501	0.159125	0.0981938	0.121228	0.0738729	0.0885995	0.0938162	0.074928	0.0868458	0.116481	0.10938	0.152116	0.0986333	0.100279	0.145446	0.0867683	0.122936	0.154916	0.256597	0.0918557	0.365976	0.238803	0.150378	0.113239	0.103018	0.132539	0.308071	0.105032	0.268381	0.111737	0.0973708	0.0834972	0.157002	0.0812618	0.127116	0.245989	0.0423293	0.0895326	0.108087	0.208757
cg11960115	0.0344121	0.0445299	0.0237865	0.0316863	0.0360443	0.0219698	0.0214607	0.0345544	0.0332984	0.0254641	0.0472435	0.0368287	0.0357017	0.0407257	0.0327797	0.0321216	0.021965	0.0175159	0.0246222	0.0337257	0.0452849	0.0233069	0.0460356	0.0296585	0.0265071	0.0390396	0.0711777	0.0299885	0.0337286	0.039775	0.0583308	0.0333555	0.0319364	0.0418906	0.035897	0.0263228	0.0328515	0.023878	0.0321237	0.0406529	0.0204793	0.0373282	0.0482663	0.0369202	0.035699	0.0230215	0.0423963	0.0252456	0.026867
cg12319602	0.380323	0.0599971	0.0265316	0.0964359	0.488432	0.0989907	0.0458388	0.352403	0.028211	0.0204174	0.0313455	0.479475	0.453368	0.486058	0.424665	0.382993	0.022364	0.573314	0.021962	0.525546	0.342237	0.0137569	0.790819	0.446467	0.522675	0.360594	0.402692	0.384163	0.439295	0.017335	0.291454	0.429319	0.0282822	0.569511	0.509012	0.37652	0.385052	0.573153	0.524624	0.427451	0.370635	0.568707	0.0284524	0.568343	0.532606	0.346812	0.529472	0.301676	0.547849
cg12342334	0.105271	0.0511093	0.0480067	0.0565448	0.0901655	0.0352688	0.0450063	0.0972867	0.104992	0.086181	0.132963	0.167491	0.0653266	0.061248	0.072381	0.0463072	0.0454436	0.0233546	0.0388756	0.0444653	0.0804959	0.0283237	0.057535	0.0618964	0.0570003	0.218731	0.148743	0.0966797	0.0716023	0.444627	0.0792364	0.0486032	0.073368	0.0458605	0.0861822	0.500168	0.0639048	0.356825	0.0562034	0.112327	0.0933751	0.114564	0.012426	0.0854581	0.0918809	0.0605777	0.122269	0.100069	0.0780142
cg12404281	0.75097	0.884581	0.879536	0.696184	0.797417	0.722314	0.805487	0.777014	0.749498	0.704708	0.769388	0.876695	0.674433	0.850875	0.792379	0.926783	0.905358	0.854569	0.78909	0.790353	0.733372	0.884107	0.87348	0.905225	0.810475	0.621805	0.732887	0.808309	0.832343	0.863191	0.865992	0.757149	0.81886	0.820681	0.788815	0.890611	0.877244	0.805976	0.672304	0.732268	0.79368	0.756051	0.897012	0.729556	0.697563	0.444742	0.820585	0.643148	0.8255
cg12527384	0.0511919	0.0439779	0.016	0.039637	0.0634239	0.020327	0.0119958	0.0421754	0.274949	0.0436733	0.218028	0.0278077	0.0300047	0.0259067	0.0292281	0.0509056	0.218244	0.0233003	0.0290123	0.0674328	0.03125	0.0270879	0.0323447	0.0175919	0.0267371	0.103936	0.257098	0.0382782	0.0485506	0.376393	0.0397098	0.036022	0.0303321	0.0555716	0.0346598	0.0276854	0.0550295	0.408728	0.0261114	0.0300111	0.0900749	0.102159	0.0274236	0.0506419	0.055814	0.0337739	0.0359562	0.198853	0.0200555
cg12535476	0.773158	0.674228	0.643399	0.750539	0.822342	0.718684	0.698701	0.681831	0.720793	0.644462	0.755646	0.882414	0.766243	0.83015	0.708082	0.866408	0.871481	0.86965	0.699205	0.871685	0.682761	0.859621	0.922787	0.882115	0.873189	0.7888	0.767361	0.824603	0.839696	0.856248	0.762737	0.769809	0.588399	0.804076	0.762061	0.728137	0.797595	0.864157	0.722304	0.790062	0.774102	0.758676	0.896615	0.792948	0.781562	0.868225	0.801886	0.724616	0.816865
cg12635263	0.734914	0.831979	0.486382	0.829517	0.849217	0.767709	0.703083	0.74067	0.808031	0.698038	0.729687	0.79949	0.721206	0.859827	0.827584	0.845744	0.788813	0.846245	0.736635	0.811911	0.819647	0.855155	0.901051	0.709297	0.872186	0.695369	0.777879	0.772175	0.782497	0.839938	0.599759	0.852331	0.711548	0.735639	0.788888	0.828855	0.65302	0.819494	0.713692	0.709119	0.829127	0.700211	0.82475	0.808081	0.683706	0.746845	0.730567	0.602587	0.819299
cg12775656	0.249601	0.0485122	0.0795974	0.13743	0.0822365	0.166431	0.220289	0.158559	0.199065	0.12028	0.352704	0.15811	0.183893	0.0931018	0.0813808	0.0871067	0.0427114	0.0489351	0.070904	0.0729026	0.121304	0.0582641	0.0823702	0.0754197	0.117816	0.214197	0.176305	0.0783057	0.0765896	0.362822	0.146128	0.115853	0.450845	0.0822421	0.178318	0.0773018	0.072473	0.13938	0.0918146	0.0748063	0.215653	0.127387	0.0715114	0.145243	0.193622	0.156154	0.120231	0.155984	0.438759
cg12876038	0.870069	0.850556	0.894232	0.902068	0.903703	0.937903	0.865527	0.909391	0.928608	0.876096	0.891241	0.886114	0.803786	0.897396	0.923739	0.928499	0.713637	0.926119	0.905889	0.891202	0.917333	0.77406	0.926303	0.937849	0.790748	0.923297	0.885258	0.916619	0.864008	0.91598	0.895385	0.828623	0.844935	0.87135	0.881191	0.912018	0.905428	0.936252	0.949386	0.770609	0.943106	0.86789	0.869761	0.877925	0.825615	0.886556	0.887675	0.89925	0.904886
cg12892747	0.758002	0.861521	0.867611	0.833023	0.809489	0.826326	0.801105	0.794564	0.78934	0.728527	0.763429	0.875051	0.833832	0.87059	0.83729	0.87611	0.869126	0.927969	0.766336	0.826932	0.831612	0.898012	0.917141	0.822211	0.737326	0.849125	0.810577	0.847041	0.706412	0.884876	0.710747	0.806249	0.725125	0.822197	0.823876	0.868203	0.745063	0.834564	0.740852	0.825913	0.881612	0.847836	0.814074	0.794496	0.792354	0.790667	0.831728	0.770758	0.84505
cg12980632	0.82362	0.836625	0.785488	0.846192	0.834128	0.819993	0.805472	0.759217	0.796412	0.785885	0.803842	0.845837	0.85077	0.850427	0.809187	0.845631	0.85211	0.809905	0.763007	0.831109	0.796095	0.851499	0.854678	0.844559	0.810024	0.634475	0.764656	0.834055	0.770007	0.829811	0.869072	0.746965	0.636672	0.808919	0.790788	0.680433	0.821315	0.791892	0.654943	0.807022	0.786638	0.784978	0.860035	0.783895	0.731089	0.747557	0.810766	0.620209	0.836849
cg13069385	0.803659	0.855244	0.770309	0.828825	0.848662	0.834625	0.816535	0.870105	0.894969	0.820231	0.810334	0.865451	0.826321	0.849393	0.860809	0.883738	0.812117	0.912183	0.851398	0.891031	0.78269	0.810115	0.90751	0.859521	0.885731	0.81843	0.810114	0.887436	0.83182	0.884462	0.784976	0.725383	0.817154	0.794415	0.804742	0.85767	0.848604	0.874502	0.838478	0.840768	0.830939	0.848481	0.859256	0.850869	0.804166	0.830294	0.845304	0.584189	0.832948
cg13160528	0.8177	0.870005	0.858711	0.813597	0.821087	0.833556	0.84541	0.832419	0.816506	0.822448	0.83942	0.890797	0.83156	0.843154	0.877839	0.896904	0.872801	0.855834	0.834733	0.829937	0.8297	0.888585	0.903601	0.904151	0.849441	0.847139	0.800763	0.903018	0.811659	0.887192	0.880572	0.720967	0.799203	0.876319	0.800191	0.894853	0.864906	0.850404	0.829752	0.808009	0.855456	0.822681	0.895261	0.697144	0.846262	0.599082	0.833221	0.844888	0.842146
cg13247663	0.173856	0.533746	0.0652832	0.145174	0.096642	0.189007	0.38261	0.173719	0.466848	0.137163	0.124376	0.134092	0.191197	0.146609	0.166468	0.165442	0.110608	0.185225	0.0866723	0.149478	0.193367	0.126058	0.712978	0.138153	0.111638	0.127521	0.488647	0.109393	0.106508	0.561515	0.646096	0.129585	0.13021	0.182892	0.319731	0.0959029	0.109125	0.627547	0.207254	0.132655	0.476579	0.208905	0.091026	0.26339	0.578227	0.451023	0.33479	0.461501	0.564187
cg13298199	0.165203	0.0567452	0.207162	0.220686	0.065964	0.208108	0.324438	0.254499	0.400642	0.191308	0.265073	0.319013	0.108432	0.282357	0.231594	0.211191	0.0310176	0.345716	0.340971	0.371507	0.120467	0.0867963	0.467321	0.12652	0.156059	0.216348	0.395223	0.220826	0.132259	0.618847	0.56541	0.0989011	0.117273	0.141462	0.411166	0.294137	0.169577	0.366614	0.132059	0.237932	0.234584	0.52654	0.107415	0.191387	0.459827	0.178691	0.27172	0.39091	0.274952
cg13351249	0.868064	0.864243	0.820837	0.905572	0.888982	0.924097	0.901272	0.888234	0.845783	0.85329	0.886516	0.89112	0.907125	0.912634	0.913503	0.941287	0.896383	0.944892	0.866425	0.909586	0.867452	0.911083	0.948974	0.928084	0.855569	0.904935	0.76707	0.937984	0.788606	0.937962	0.897486	0.821152	0.888832	0.863465	0.831635	0.930926	0.933736	0.887592	0.881141	0.909917	0.870919	0.88807	0.898062	0.612932	0.683347	0.704594	0.895682	0.68078	0.929909
cg13417891	0.853891	0.806152	0.795998	0.850708	0.857509	0.857791	0.856737	0.883844	0.823265	0.885203	0.724638	0.734732	0.820931	0.651831	0.850567	0.809789	0.76858	0.872162	0.796765	0.854781	0.889684	0.868447	0.498474	0.86773	0.837238	0.79894	0.836018	0.812279	0.721427	0.89806	0.817331	0.815843	0.81415	0.70974	0.882523	0.840968	0.618152	0.521313	0.783052	0.872006	0.857204	0.776713	0.807235	0.88998	0.797334	0.73705	0.838622	0.829919	0.704705
cg13425422	0.824712	0.797539	0.813546	0.851394	0.819982	0.82257	0.842789	0.80916	0.780848	0.744522	0.837844	0.855658	0.814965	0.841995	0.799489	0.897493	0.890881	0.865409	0.841382	0.849381	0.737852	0.900467	0.934027	0.905589	0.906317	0.866005	0.84975	0.897721	0.943184	0.896747	0.424961	0.827348	0.808878	0.892098	0.826412	0.898554	0.811321	0.872623	0.819306	0.851909	0.890929	0.829056	0.902253	0.842185	0.786647	0.800032	0.822864	0.750727	0.911663
cg13428480	0.0844109	0.0483581	0.0302861	0.0726882	0.0306158	0.0769784	0.197217	0.0923238	0.356235	0.09039	0.063595	0.0341617	0.0683216	0.057614	0.0567908	0.0522249	0.103749	0.02064	0.162364	0.366123	0.0779168	0.0336538	0.0550631	0.0538448	0.034516	0.0362273	0.127147	0.0754019	0.0374278	0.604268	0.460709	0.0605535	0.0550902	0.052567	0.150907	0.333103	0.0263835	0.164032	0.0584612	0.0768487	0.320257	0.0930387	0.0222003	0.455357	0.474755	0.0322906	0.070114	0.0876635	0.07
cg13565300	0.725204	0.563586	0.693062	0.648751	0.650148	0.613445	0.608129	0.63953	0.676749	0.640844	0.660021	0.793642	0.656901	0.703642	0.722994	0.697253	0.697356	0.582194	0.555692	0.581328	0.555418	0.779115	0.787539	0.711548	0.796081	0.556857	0.660935	0.778496	0.532352	0.682611	0.352107	0.578887	0.604836	0.765141	0.448204	0.409755	0.685951	0.730705	0.488443	0.745996	0.666624	0.626447	0.81312	0.563137	0.589699	0.485168	0.679492	0.526238	0.703574
cg13689003	0.264233	0.0969133	0.0656975	0.153428	0.105973	0.19898	0.408517	0.48865	0.451282	0.330278	0.316983	0.619723	0.398646	0.498537	0.383922	0.494054	0.0901144	0.127767	0.275345	0.132099	0.416975	0.519802	0.742234	0.279305	0.103478	0.144621	0.547028	0.467249	0.0839714	0.726228	0.177638	0.590129	0.0889866	0.228436	0.530331	0.102601	0.0794027	0.461641	0.159537	0.573637	0.386551	0.414394	0.085488	0.0985625	0.621	0.0915311	0.416695	0.456417	0.574026
cg13703912	0.782448	0.63873	0.56339	0.744589	0.728085	0.561562	0.731624	0.751812	0.700235	0.69022	0.388969	0.769454	0.696235	0.682556	0.583132	0.197696	0.784722	0.146017	0.41845	0.585812	0.647271	0.481269	0.872811		0.415312	0.73541	0.762083	0.235744	0.56847	0.792976	0.814618	0.517555	0.653422	0.260355	0.788889	0.443368	0.726572	0.316562	0.364069	0.682763	0.817972	0.68702	0.609524	0.863103	0.513167	0.477971	0.771298	0.728659	0.70948
cg13886180	0.683241	0.744532	0.754652	0.780817	0.70229	0.741103	0.697965	0.624873	0.629359	0.586303	0.686646	0.746183	0.712656	0.770238	0.738612	0.779032	0.828927	0.764478	0.689849	0.733289	0.70767	0.8033	0.857962	0.84133	0.717823	0.638991	0.678206	0.696851	0.784556	0.805486	0.38491	0.693767	0.658181	0.766407	0.702848	0.828249	0.790719	0.80608	0.625377	0.721282	0.715247	0.709827	0.816117	0.646287	0.677565	0.648428	0.689848	0.563181	0.748601
cg13906082	0.892524	0.853425	0.682142	0.89102	0.900568	0.907124	0.897742	0.883538	0.869097	0.903623	0.860366	0.869823	0.913884	0.904587	0.841459	0.885553	0.921104	0.93607	0.897917	0.894527	0.864988	0.908606	0.919931	0.917635	0.925498	0.922325	0.847634	0.930575	0.876003	0.904339	0.698156	0.861151	0.852888	0.832614	0.898181	0.904199	0.885763	0.92684	0.858131	0.887353	0.879073	0.853133	0.89406	0.90475	0.813515	0.891977	0.854821	0.702958	0.943193
cg13945265	0.705188	0.659782	0.66611	0.783427	0.834386	0.759844	0.763141	0.710289	0.768611	0.728979	0.772668	0.770087	0.728578	0.732851	0.772706	0.777007	0.585659	0.816059	0.760588	0.82747	0.769179	0.770512	0.831581	0.830547	0.780719	0.735625	0.721314	0.848689	0.814789	0.842109	0.834469	0.689567	0.456213	0.74301	0.754898	0.766869	0.756001	0.748984	0.769236	0.759924	0.714061	0.781307	0.798332	0.766126	0.777798	0.787323	0.749203	0.676029	0.750719
cg13962286	0.839838	0.728459	0.675415	0.762599	0.850493	0.843257	0.812623	0.854479	0.888561	0.839705	0.816968	0.883479	0.8463	0.784621	0.879261	0.880521	0.86231	0.934179	0.820199	0.861878	0.849694	0.556434	0.884226	0.889455	0.878776	0.852724	0.816146	0.882735	0.848491	0.900688	0.766447	0.840676	0.674012	0.886284	0.675071	0.768032	0.879053	0.86142	0.834351	0.862443	0.884966	0.838473	0.860128	0.849287	0.803344	0.834058	0.845317	0.780788	0.87958
cg13990351	0.0592415	0.0546204	0.0679477	0.0355894	0.0327869	0.0450555	0.0499337	0.0590795	0.0522845	0.063273	0.0651791	0.0331272	0.0347962	0.0386702	0.0499555	0.021597	0.0278866	0.01705	0.0365181	0.0444186	0.043522	0.0234199	0.0211893	0.0446825	0.0406451	0.03327	0.0602802	0.0425906	0.0519126	0.0406925	0.0302405	0.0695253	0.0558935	0.0448798	0.0579181	0.0402175	0.0392021	0.0506799	0.0229772	0.0441324	0.0572754	0.0496268	0.0371877	0.0378579	0.0454919	0.0270021	0.0479992	0.0799537	0.0466618
cg14006515	0.950613	0.975779	0.942681	0.957948	0.974148	0.974347	0.967265	0.966853	0.951753	0.951845	0.925218	0.973655	0.958281	0.967094	0.963675	0.983747	0.966018	0.995289	0.938473	0.960016	0.959152	0.932641	0.960245	0.959061	0.886374	0.974876	0.951897	0.958814	0.900838	0.961375	0.965695	0.94524	0.916889	0.959164	0.949775	0.967166	0.898959	0.983127	0.955705	0.961191	0.936449	0.953988	0.968685	0.851692	0.932379	0.529712	0.977193	0.876881	0.980441
cg14083149	0.776031	0.872101	0.866018	0.768487	0.804021	0.8113	0.788653	0.751448	0.737082	0.742028	0.767977	0.866689	0.780684	0.83518	0.804278	0.842578	0.873514	0.820225	0.727305	0.801979	0.754977	0.826891	0.856736	0.827324	0.76912	0.745724	0.693552	0.775721	0.70626	0.814313	0.502128	0.764444	0.806409	0.838684	0.756274	0.542674	0.644656	0.833538	0.713904	0.794381	0.719148	0.75525	0.860405	0.783151	0.835528	0.787744	0.793847	0.600864	0.813778
cg14118267	0.788522	0.854143		0.886026	0.80755	0.814553	0.8269	0.785888	0.840293	0.774914	0.872336	0.814216	0.801313	0.839954	0.783113	0.831549	0.891703	0.887563	0.785486	0.701187	0.767741	0.840353	0.804518	0.902468	0.878977	0.663617	0.845073	0.896843	0.843023	0.814944	0.512007	0.802938	0.682349	0.853929	0.916774	0.872725	0.750843	0.857429	0.749682	0.774611	0.831887	0.756489	0.881055	0.754201	0.695945	0.81655	0.831792	0.694934	0.86764
cg14140881	0.063588	0.0403281	0.0353018	0.0550366	0.0310083	0.0685117	0.055637	0.0801678	0.29499	0.0496102	0.066357	0.0608378	0.059912	0.0310632	0.0409623	0.0491402	0.0271642	0.0286217	0.0330057	0.0416667	0.0596276	0.0360768	0.0356696	0.0344851	0.0386594	0.171903	0.370671	0.0371807	0.0159669	0.0273774	0.0369499	0.114628	0.0580132	0.0495345	0.0337819	0.0275836	0.0575291	0.0493921	0.0308242	0.0448545	0.0557358	0.0605556	0.0222766	0.0588663	0.0861123	0.0366988	0.0376352	0.0481943	0.0460585
cg14263858	0.396206	0.277877	0.261626	0.208333	0.293923	0.21971	0.0232103	0.204993	0.289465	0.173303	0.431637	0.178088	0.293282	0.311006	0.297823	0.595775	0.182388	0.293165	0.305882	0.604718	0.349974	0.589104	0.564095	0.680064	0.0288419	0.0424617	0.391283	0.484061	0.623567	0.425778	0.0440344	0.22499	0.210481	0.492257	0.4879	0.0487331	0.430702	0.406569	0.315645	0.371586	0.319688	0.351007	0.594979	0.243389	0.448068	0.55118	0.465485	0.0830727	0.459625
cg14467816	0.738711	0.870513	0.797523	0.750867	0.819552	0.791154	0.828565	0.708506	0.640093	0.633475	0.769755	0.811397	0.759026	0.850455	0.833042	0.867768	0.816935	0.791563	0.642674	0.718109	0.571592	0.84456	0.899246	0.862049	0.841428	0.846983	0.788606	0.89432	0.697544	0.814366	0.824722	0.768337	0.628077	0.741698	0.770698	0.339937	0.733851	0.886394	0.616944	0.77775	0.84991	0.741803	0.877955	0.731012	0.774514	0.815481	0.748204	0.708476	0.810631
cg14531072	0.855609	0.871068	0.843188	0.891571	0.911575	0.867692	0.865006	0.927795	0.9287	0.915509	0.852676	0.890931	0.895951	0.875613	0.903508	0.90841	0.887834	0.921653	0.920802	0.927006	0.924852	0.927343	0.9236	0.909061	0.920412	0.877555	0.870196	0.899173	0.834258	0.9193	0.870847	0.818069	0.818215	0.872919	0.848469	0.961354	0.889971	0.923381	0.854653	0.883087	0.923927	0.811607	0.939073	0.908063	0.857513	0.714993	0.867451	0.783354	0.930436
cg14559455	0.852926	0.839837	0.88377	0.840383	0.869945	0.857735	0.866865	0.821816	0.86611	0.826033	0.8202	0.890327	0.788323	0.871046	0.882803	0.873324	0.897391	0.905641	0.854068	0.863255	0.766549	0.893509	0.882796	0.854454	0.875754	0.865466	0.848993	0.866036	0.825525	0.892821	0.879913	0.840238	0.698478	0.842131	0.835066	0.805882	0.80938	0.837451	0.777698	0.811323	0.867807	0.843313	0.879413	0.819185	0.845824	0.814757	0.860878	0.830822	0.863312
cg14615266	0.355385	0.106306	0.0951246	0.195729	0.13626	0.198591	0.212582	0.209818	0.431366	0.146999	0.398694	0.309697	0.139211	0.427933	0.259507	0.182167	0.0477463	0.0882374	0.1315	0.104201	0.254132	0.120137	0.0724424	0.0540195	0.100223	0.434727	0.143526	0.126256	0.0730511	0.448738	0.434665	0.277468	0.147659	0.0979008	0.44378	0.491976	0.099926	0.287176	0.0918524	0.0917724	0.113606	0.52076	0.0468417	0.480196	0.355732	0.151499	0.115331	0.227917	0.28746
cg14638883	0.225554	0.102314	0.088017	0.142857	0.110289	0.144301	0.224909	0.22657	0.399818	0.155686	0.373882	0.048265	0.457807	0.0619139	0.0927704	0.101623	0.0514659	0.0675814	0.0757195	0.151069	0.291181	0.0771298	0.100727	0.284729	0.06593	0.447646	0.465062	0.359729	0.108263	0.483881	0.107097	0.488847	0.079979	0.102282	0.132897	0.059171	0.055684	0.192265	0.129413	0.345675	0.290362	0.384034	0.0497534	0.12889	0.386939	0.0782447	0.128239	0.474425	0.414106
cg14812313	0.722	0.734727	0.761679	0.739529	0.91898	0.796983	0.842395	0.694701	0.78618	0.863654	0.841029	0.567544	0.663826	0.635231	0.740969	0.582059	0.924332	0.83507	0.616267	0.906825	0.706293	0.877978	0.468394	0.777684	0.706394	0.88965	0.845753	0.489531	0.723325	0.962196	0.87736	0.928578	0.856663	0.511449	0.631132	0.8915	0.717962	0.806583	0.604952	0.892596	0.872923	0.754508	0.77981	0.930702	0.784347	0.95287	0.669027	0.907717	0.831541
cg14890102	0.867183	0.857481	0.863431	0.896964	0.873694	0.861272	0.844924	0.860993	0.875511	0.868904	0.863004	0.878979	0.872631	0.845778	0.891375	0.869833	0.88236	0.862	0.846615	0.847811	0.870296	0.900569	0.896501	0.930979	0.88238	0.883845	0.856483	0.858958	0.87169	0.863849	0.8561	0.866583	0.694697	0.857829	0.860622	0.70745	0.86945	0.88366	0.863521	0.86653	0.861015	0.851866	0.903325	0.878952	0.862087	0.816471	0.878501	0.664408	0.860592
cg15017119	0.629939	0.692269	0.599864	0.697105	0.732756	0.662312	0.592256	0.657288	0.802985	0.595637	0.671377	0.791677	0.650341	0.703245	0.847124	0.818225	0.636676	0.783459	0.662363	0.775802	0.553361	0.862316	0.900876	0.824762	0.794508	0.611194	0.657705	0.7071	0.688861	0.816882	0.435754	0.614145	0.538064	0.662991	0.632737	0.625048	0.770136	0.777271	0.452715	0.657547	0.66755	0.719267	0.816403	0.667597	0.673363	0.638359	0.674253	0.5509	0.729514
cg15058645	0.744461	0.783836	0.728644	0.713216	0.684968	0.726452	0.755139	0.776953	0.802046	0.71167	0.738425	0.742775	0.657816	0.783181	0.671616	0.85877	0.74143	0.729866	0.656355	0.740283	0.732743	0.821916	0.842788	0.81395	0.716571	0.690065	0.59215	0.719468	0.822826	0.821913	0.43712	0.666928	0.557197	0.777892	0.790215	0.64922	0.743542	0.815629	0.723509	0.792749	0.733973	0.780966	0.830825	0.726265	0.680995	0.747197	0.806257	0.605735	0.722228
cg15078825	0.830932	0.864884	0.854665	0.921411	0.858124	0.901058	0.84216	0.859486	0.866348	0.797081	0.850579	0.888145	0.880851	0.879209	0.899803	0.866364	0.902597	0.89034	0.881541	0.857598	0.837802	0.911483	0.886573	0.923945	0.845961	0.894489	0.825583	0.904938	0.884034	0.886168	0.841526	0.869358	0.871764	0.871743	0.862006	0.946556	0.889097	0.891515	0.809764	0.879423	0.885401	0.869051	0.915493	0.887649	0.899123	0.883132	0.88725	0.649345	0.871284
cg15085205	0.777251	0.801956	0.815869	0.887658	0.849708	0.821547	0.804621	0.792384	0.801369	0.794764	0.805047	0.815926	0.824527	0.825538	0.837516	0.859976	0.752103	0.852042	0.8215	0.862993	0.82379	0.781428	0.90391	0.909613	0.815953	0.829154	0.780902	0.829619	0.866993	0.837187	0.513088	0.709024	0.727894	0.779434	0.804666	0.869655	0.839851	0.827169	0.76929	0.845941	0.798189	0.824337	0.892623	0.824709	0.768067	0.760917	0.786804	0.674	0.846515
cg15198101	0.100704	0.0485867	0.0474923	0.0359303	0.0444397	0.0271854	0.0267284	0.0983367	0.32574	0.0836197	0.0519856	0.0301178	0.210279	0.0280122	0.0216619	0.0223406	0.00820326	0.0129548	0.020736	0.0406015	0.0313545	0.0103939	0.0914851	0.0457949	0.0630029	0.069904	0.063037	0.0369469	0.0140346	0.502831	0.0192027	0.048405	0.0447109	0.0553462	0.0338983	0.0146604	0.0408612	0.156483	0.037743	0.0512588	0.0627754	0.101537	0.00369743	0.053899	0.0182409	0.00833892	0.0503611	0.0373413	0.0179856
cg15225056	0.79794	0.84428	0.84275	0.842626	0.833174	0.818645	0.850547	0.763052	0.810314	0.74585	0.819227	0.883592	0.783027	0.857848	0.849659	0.851676	0.876871	0.834884	0.846709	0.828799	0.682135	0.900967	0.92511	0.87461	0.861094	0.799745	0.793814	0.856364	0.863147	0.890222	0.835177	0.762382	0.801398	0.866587	0.848095	0.896102	0.874878	0.898389	0.794967	0.827508	0.808999	0.828781	0.883764	0.77649	0.845665	0.855035	0.800405	0.830425	0.828938
cg15377044	0.825827	0.81329	0.79926	0.892584	0.846491	0.857059	0.788398	0.819358	0.821726	0.753323	0.780775	0.826417	0.807017	0.821479	0.858288	0.832349	0.869541	0.866567	0.865727	0.866983	0.792744	0.88339	0.874948	0.851811	0.866543	0.830695	0.794828	0.84054	0.84765	0.885156	0.734561	0.818124	0.8442	0.827962	0.817347	0.707105	0.788277	0.810046	0.793738	0.855878	0.866578	0.766811	0.878905	0.815698	0.722565	0.828862	0.797524	0.65757	0.847924
cg15382659	0.772011	0.824116	0.86972	0.816675	0.801249	0.817099	0.801142	0.760368	0.77361	0.743954	0.799141	0.883284	0.781915	0.848494	0.845567	0.893741	0.849741	0.878926	0.7847	0.848584	0.772963	0.868951	0.927368	0.892623	0.850783	0.802111	0.784323	0.832929	0.820617	0.869519	0.844585	0.689219	0.741845	0.841676	0.79863	0.865675	0.85422	0.816869	0.800277	0.84957	0.814381	0.766143	0.898158	0.772996	0.703527	0.839908	0.816255	0.69693	0.846957
cg15582726	0.816167	0.860302	0.895055	0.819746	0.838716	0.844033	0.830029	0.833026	0.813156	0.796825	0.815928	0.837692	0.840044	0.855761	0.849895	0.860498	0.877066	0.846758	0.863221	0.830023	0.843813	0.899648	0.900862	0.883778	0.84258	0.719465	0.827799	0.846876	0.802454	0.893879	0.696963	0.830676	0.68888	0.858834	0.875951	0.516537	0.81854	0.857959	0.816341	0.828664	0.839497	0.85313	0.871654	0.678552	0.814866	0.717767	0.838777	0.684863	0.883246
cg15635483	0.790691	0.837259	0.791929	0.852341	0.795772	0.861701	0.822406	0.72456	0.760949	0.77679	0.809537	0.865737	0.811164	0.839797	0.834792	0.87131	0.846516	0.870069	0.722123	0.825306	0.711844	0.903286	0.911529	0.853879	0.821583	0.830739	0.791037	0.799103	0.896795	0.880423	0.843525	0.748399	0.61995	0.836691	0.810732	0.712208	0.847184	0.851732	0.667546	0.808182	0.830501	0.794265	0.861482	0.781738	0.84355	0.780147	0.830762	0.681544	0.785996
cg15657225	0.506161	0.414282	0.603276	0.466175	0.452597	0.534633	0.514038	0.502278	0.502056	0.507139	0.389102	0.335604	0.401835	0.469108	0.477273	0.385812	0.439301	0.321696	0.408615	0.457547	0.53219	0.348747	0.377069	0.495231	0.388522	0.524312	0.457346	0.504564	0.296181	0.585497	0.762905	0.599214	0.333714	0.399746	0.425423	0.480197	0.344501	0.470165	0.50724	0.429939	0.468882	0.496335	0.298855	0.526297	0.347656	0.490368	0.392605	0.430321	0.440737
cg15699226	0.32044	0.132855	0.222691	0.241243	0.22234	0.234589	0.29166	0.358393	0.352046	0.283371	0.278131	0.122703	0.382299	0.345547	0.283129	0.229203	0.363105	0.1352	0.191466	0.252794	0.412829	0.178438	0.0541415	0.310399	0.201307	0.412975	0.315468	0.29088	0.0937028	0.544951	0.483234	0.416816	0.231044	0.176165	0.251085	0.31791	0.135676	0.398367	0.375706	0.243622	0.29108	0.42135	0.0465077	0.34741	0.318229	0.100382	0.319452	0.240309	0.292698
cg15748470	0.0879087	0.1222	0.0357348	0.137646	0.0564706	0.0289601	0.0552966	0.0812081	0.249124	0.0604275	0.287993	0.0507301	0.109238	0.0534749	0.0597117	0.0419622	0.0525973	0.048732	0.322643	0.083365	0.157594	0.0171465	0.221968	0.0619918	0.197225	0.0392753	0.131629	0.0463411	0.0844622	0.43768	0.535894	0.137218	0.0708234	0.0614668	0.276675	0.243792	0.285827	0.049236	0.0785803	0.0678161	0.0695152	0.0763931	0.196265	0.0527084	0.291745	0.0694336	0.130834	0.170144	0.0540082
cg15865069	0.786166	0.766941	0.77396	0.812138	0.833115	0.801274	0.808253	0.80305	0.833131	0.774313	0.815994	0.844663	0.820594	0.824572	0.841865	0.843798	0.882134	0.856886	0.809176	0.836623	0.825581	0.887275	0.887652	0.882978	0.81885	0.614363	0.784498	0.826341	0.846906	0.899272	0.773666	0.81276	0.81156	0.821481	0.842606	0.854107	0.812145	0.827101	0.827613	0.878561	0.76168	0.795912	0.85682	0.633591	0.826655	0.832008	0.830295	0.73193	0.816911
cg15899053	0.767614	0.866582	0.876573	0.814997	0.849752	0.840406	0.815145	0.802979	0.800967	0.771932	0.825997	0.853664	0.812103	0.835991	0.764566	0.908896	0.912189	0.838833	0.795566	0.836651	0.752515	0.8704	0.926266	0.901609	0.873797	0.845463	0.861804	0.868474	0.818973	0.907682	0.894179	0.76199	0.628691	0.846512	0.867845	0.899685	0.880375	0.873528	0.731292	0.842091	0.834859	0.83323	0.886592	0.85346	0.795148	0.888444	0.827286	0.841114	0.869533
cg15924570	0.554202	0.620828	0.604343	0.575068	0.538861	0.588022	0.531766	0.542341	0.501788	0.444787	0.580399	0.664473	0.546958	0.711934	0.510599	0.742922	0.538341	0.584764	0.513379	0.641917	0.565039	0.727359	0.660634	0.790753	0.544876	0.53552	0.578668	0.613391	0.498466	0.683111	0.615778	0.51078	0.480077	0.616649	0.522723	0.409601	0.736974	0.700495	0.569395	0.607082	0.585956	0.664537	0.373281	0.597567	0.59857	0.736694	0.633659	0.529691	0.648623
cg15951362	0.741428	0.822398	0.753236	0.770509	0.791097	0.756568	0.777805	0.732656	0.735699	0.719932	0.740826	0.799211	0.755566	0.802224	0.796012	0.740862	0.740523	0.771724	0.75783	0.821225	0.771982	0.81195	0.843078	0.789092	0.767065	0.762503	0.67844	0.803479	0.767217	0.824343	0.816092	0.716777	0.731509	0.701552	0.717517	0.84447	0.765119	0.754589	0.74001	0.782942	0.750334	0.756104	0.815037	0.777643	0.700095	0.568343	0.782528	0.650817	0.789708
cg15964672	0.773015	0.738206	0.513339	0.819166	0.82155	0.808084	0.764432	0.721956	0.737463	0.687127	0.757236	0.826675	0.796107	0.774502	0.838285	0.785844	0.820069	0.869961	0.83236	0.852018	0.739202	0.858587	0.898596	0.871267	0.868471	0.802673	0.800095	0.890483	0.749081	0.790804	0.7581	0.663969	0.529289	0.814633	0.75059	0.535468	0.78914	0.771336	0.775079	0.783422	0.834135	0.771146	0.844653	0.783784	0.617672	0.770933	0.752086	0.705807	0.84098
cg15973369	0.870114	0.857074	0.773024	0.889687	0.899904	0.897699	0.868294	0.900379	0.895289	0.849106	0.824837	0.867619	0.827329	0.896586	0.870818	0.890836	0.810329	0.92044	0.873675	0.908427	0.904905	0.922507	0.931493	0.821171	0.856779	0.812258	0.833098	0.845835	0.771231	0.897933	0.594745	0.868566	0.761813	0.827692	0.87077	0.557188	0.808591	0.881222	0.780638	0.843091	0.88203	0.887181	0.86071	0.820736	0.828613	0.758387	0.830814	0.57124	0.869395
cg15990223	0.854675	0.820161	0.748965	0.905781	0.896595	0.90365	0.89389	0.911039	0.891394	0.934353	0.889434	0.889032	0.898463	0.874143	0.937681	0.891374	0.897808	0.92431	0.915834	0.919661	0.891906	0.938165	0.935065	0.942724	0.936732	0.81508	0.894267	0.92924	0.800382	0.924118	0.806021	0.878552	0.710548	0.873047	0.88837	0.963648	0.912514	0.909472	0.883399	0.911097	0.942389	0.908375	0.906828	0.902176	0.815076	0.75652	0.867932	0.911346	0.920962
cg16058975	0.690153	0.411047	0.618743	0.760388	0.706662	0.739127	0.706896	0.751842	0.860214	0.747466	0.732453	0.831802	0.742824	0.722424	0.790252	0.850697	0.658521	0.752852	0.738077	0.685044	0.776073	0.668583	0.84445	0.729218	0.813106	0.681904	0.704653	0.844026	0.666444	0.850005	0.840447	0.750313	0.469679	0.775841	0.771624	0.857034	0.821355	0.781825	0.701288	0.793514	0.700153	0.765151	0.672021	0.787329	0.648741	0.65933	0.765718	0.667092	0.75396
cg16073349	0.0532909	0.0664439	0.146841	0.049733	0.0457746	0.026087	0.0539382	0.0540098	0.137004	0.0525248	0.0650704	0.0579112	0.0830918	0.0401826	0.060559	0.0472241	0.0289771	0.0317068	0.0432719	0.0529163	0.00508475	0.0290041	0.0855102	0.033099	0.0220795	0.0697102	0.0561798	0.0576877	0.0840694	0.0842739	0.0669657	0.0361167	0.040275	0.0517116	0.0482554	0.0595	0.0641816	0.0429864	0.0492958	0.0376581	0.0186233	0.139284	0.0156783	0.0446386	0.121133	0.0307986	0.0743754	0.0608309	0.0165049
cg16157288	0.802268	0.80303	0.819442	0.811161	0.84226	0.836405	0.819655	0.813348	0.836007	0.790567	0.826867	0.868186	0.848911	0.840084	0.836351	0.862032	0.879682	0.844088	0.802977	0.810544	0.813301	0.878075	0.882894	0.886987	0.79081	0.711275	0.76165	0.838837	0.777375	0.877428	0.850607	0.685915	0.790715	0.846717	0.827513	0.867927	0.865086	0.87927	0.845408	0.844002	0.823899	0.826837	0.865949	0.701053	0.838594	0.7705	0.831595	0.762319	0.844475
cg16192029	0.939552	0.985823	0.95714	0.925817	0.966525	0.960781	0.978114	0.93962	0.947879	0.946289	0.936888	0.973357	0.949153	0.958777	0.964464	0.973937	0.973745	0.984341	0.954057	0.963645	0.921664	0.984687	0.970818	0.962356	0.836653	0.937234	0.921261	0.975481	0.86241	0.963773	0.7112	0.952347	0.578731	0.954138	0.952676	0.857551	0.974474	0.981134	0.793205	0.956153	0.921689	0.930581	0.985406	0.934887	0.879363	0.662476	0.957083	0.889113	0.976312
cg16221660	0.867347	0.873632	0.815237	0.889988	0.917593	0.916484	0.908452	0.917186	0.950604	0.899826	0.894542	0.864792	0.898023	0.937196	0.924731	0.902398	0.867121	0.86533	0.879542	0.854318	0.935834	0.901845	0.924332	0.905682	0.912515	0.758494	0.857628	0.899822	0.896084	0.932985	0.919155	0.842259	0.755567	0.848672	0.884147	0.904648	0.871376	0.909333	0.87278	0.877286	0.92195	0.890694	0.895234	0.822925	0.807512	0.683904	0.854625	0.816826	0.903441
cg16258888	0.730752	0.834578	0.68406	0.760171	0.833418	0.800565	0.769256	0.778653	0.79559	0.769592	0.823066	0.910304	0.771121	0.814006	0.832729	0.869773	0.722537	0.84146	0.818289	0.856073	0.76597	0.878331	0.88539	0.927022	0.860414	0.81434	0.772907	0.897956	0.777806	0.894165	0.630797	0.776055	0.812516	0.867116	0.851741	0.69115	0.826976	0.875906	0.808826	0.840032	0.748879	0.827887	0.874569	0.780508	0.850469	0.469602	0.827351	0.53978	0.899773
cg16266669	0.479011	0.434874	0.452611	0.503321	0.383723	0.470392	0.441823	0.320538	0.392159	0.299735	0.448784	0.614713	0.455845	0.547218	0.448262	0.668845	0.195745	0.614898	0.411362	0.495853	0.432681	0.47304	0.75729	0.709051	0.450902	0.376795	0.48947	0.511759	0.502301	0.609719	0.533785	0.466348	0.268226	0.468989	0.496526	0.301098	0.59667	0.643005	0.369004	0.495063	0.486268	0.531848	0.250579	0.437054	0.482182	0.631426	0.469687	0.334783	0.545838
cg16282618	0.670546	0.844045	0.599369	0.701014	0.672813	0.5795	0.61209	0.619725	0.637827	0.526425	0.600322	0.765715	0.633263	0.777156	0.639645	0.839229	0.806121	0.785714	0.579951	0.726641	0.765471	0.790328	0.875038	0.796243	0.329667	0.588781	0.482065	0.764469	0.714998	0.804819	0.430619	0.760916	0.599288	0.721229	0.784276	0.457679	0.751678	0.797084	0.476153	0.711149	0.611624	0.779328	0.80658	0.58159	0.536055	0.438668	0.753815	0.562922	0.713955
cg16293892	0.683923	0.670057	0.658097	0.671721	0.713352	0.628731	0.499059	0.834219	0.65526	0.6105	0.653477	0.914762	0.704183	0.658121	0.805541	0.702619	0.455304	0.919468	0.874933	0.625555	0.631291	0.913144	0.885195	0.728026	0.869098	0.555996	0.717329	0.847818	0.530699	0.884366	0.839824	0.742291	0.7031	0.759176	0.898184	0.838918	0.690934	0.752015	0.865905	0.663765	0.79455	0.746029	0.934619	0.728721	0.887555	0.810638	0.877636	0.56382	0.841929
cg16317181	0.117364	0.0472467	0.101147	0.21252	0.0585514	0.0789173	0.289681	0.116765	0.316078	0.13899	0.0738767	0.0959874	0.415372	0.0634316	0.0757715	0.120858	0.069087	0.0439192	0.444598	0.0881148	0.337837	0.0336004	0.0412934	0.105322	0.0729115	0.300169	0.41953	0.368842	0.0471104	0.274578	0.291347	0.411883	0.0506224	0.0647502	0.0822854	0.255628	0.047529	0.138783	0.124789	0.0809805	0.288509	0.156388	0.0324752	0.1261	0.296577	0.0985181	0.17936	0.371461	0.0934968
cg16363146	0.829436	0.814559	0.698807	0.864228	0.874388	0.832792	0.77084	0.820994	0.834251	0.804598	0.775552	0.787232	0.827305	0.8266	0.801121	0.830548	0.773086	0.904184	0.810639	0.833371	0.80713	0.878337	0.873932	0.741137	0.885619	0.805915	0.80392	0.80514	0.754351	0.935422	0.577062	0.794745	0.794584	0.706711	0.830922	0.81431	0.857483	0.793007	0.601494	0.817478	0.83795	0.773387	0.758217	0.929919	0.753667	0.839187	0.807668	0.710335	0.843053
cg16366262	0.817024	0.904493	0.892653	0.834056	0.849618	0.762519	0.685393	0.738254	0.654387	0.711187	0.730292	0.923323	0.689368	0.867043	0.802001	0.917917	0.873596	0.898063	0.783567	0.889401	0.802672	0.91886	0.890848	0.881003	0.578369	0.749304	0.84287	0.813472	0.713845	0.893953	0.878358	0.798887	0.887814	0.843207	0.745733	0.370399	0.909312	0.874691	0.881708	0.840211	0.747629	0.766637	0.300915	0.852334	0.761815	0.883262	0.856266	0.772197	0.867896
cg16413687	0.345814	0.609979	0.473031	0.24505	0.0903563	0.162991	0.23317	0.302875	0.311021	0.133411	0.415737	0.58318	0.149324	0.515803	0.296376	0.656611	0.0484698	0.224346	0.308342	0.184333	0.310132	0.409939	0.792533	0.5999	0.520481	0.228571	0.295998	0.414848	0.36651	0.639468	0.456201	0.317439	0.352199	0.445212	0.494344	0.524836	0.651312	0.543077	0.114452	0.367046	0.252072	0.433582	0.487658	0.311988	0.40293	0.61726	0.397977	0.437038	0.391204
cg16424196	0.58007	0.61263	0.59236	0.660345	0.761826	0.51697	0.540106	0.650471	0.643452	0.659245	0.694869	0.809184	0.600704	0.694033	0.633504	0.749065	0.623471	0.702048	0.677581	0.739999	0.625437	0.265599	0.473418	0.772996	0.717485	0.66634	0.673923	0.799775	0.811887	0.805298	0.60865	0.548592	0.605967	0.69329	0.601141	0.426852	0.75007	0.600643	0.636957	0.723071	0.543549	0.682948	0.545857	0.570036	0.648646	0.611027	0.584664	0.513993	0.666017
cg16454105	0.867886	0.851586	0.856306	0.894997	0.903671	0.880543	0.836356	0.911531	0.856028	0.898012	0.883759	0.826979	0.850258	0.918284	0.879892	0.925162	0.89627	0.905428	0.884635	0.888821	0.877886	0.924642	0.940215	0.920755	0.922118	0.869754	0.875184	0.910972	0.872399	0.878317	0.900658	0.890095	0.804141	0.857595	0.90013	0.920265	0.887665	0.949972	0.803661	0.873402	0.843283	0.850013	0.900314	0.893049	0.819088	0.693858	0.851243	0.712504	0.876755
cg16480803	0.875228	0.707283		0.831085	0.929051	0.908112	0.8193	0.919749	0.898714	0.871474	0.843057	0.837166	0.893519	0.885495	0.857809	0.911105	0.795099	0.896667	0.821414	0.864447	0.930734	0.84466	0.907356	0.911994	0.946256	0.806858	0.896903	0.884033	0.822861	0.903285	0.38119	0.862613	0.824108	0.86965	0.901667	0.762872	0.901816	0.822502	0.768348	0.737586	0.944909	0.864062	0.883212	0.801238	0.72618	0.433984	0.841232	0.527521	0.926995
cg16492417	0.830921	0.875297	0.866733	0.90885	0.860887	0.874939	0.833454	0.853884	0.870913	0.826921	0.895797	0.891796	0.856688	0.873676	0.884226	0.892453	0.909234	0.893297	0.839381	0.852163	0.841898	0.877527	0.912057	0.921233	0.872702	0.860093	0.841172	0.866806	0.901103	0.887175	0.765794	0.776142	0.787298	0.882061	0.862148	0.881785	0.825476	0.859293	0.846776	0.857382	0.869809	0.87677	0.868313	0.841406	0.869145	0.745004	0.878839	0.827403	0.876158
cg16520815	0.621403	0.463786	0.657182	0.603388	0.530179	0.620004	0.597278	0.785035	0.704372	0.606843	0.524323	0.40513	0.658104	0.487293	0.618551	0.385348	0.386236	0.471943	0.547696	0.509753	0.669582	0.444057	0.298126	0.462604	0.48574	0.669256	0.554708	0.48371	0.33591	0.45454	0.564205	0.624097	0.62018	0.462862	0.512411	0.522262	0.476849	0.449092	0.591615	0.541306	0.65648	0.53988	0.356628	0.726499	0.475758	0.450115	0.501772	0.699271	0.559105
cg16557964	0.771125	0.717543	0.631772	0.817882	0.766904	0.806142	0.755975	0.75722	0.716196	0.699346	0.66163	0.860756	0.852347	0.718303	0.820236	0.73286	0.867516	0.780488	0.587845	0.801304	0.676176	0.854282	0.847	0.888887	0.786301	0.810097	0.76095	0.814483	0.824408	0.832878	0.768827	0.711968	0.59414	0.839765	0.770637	0.74148	0.799757	0.823957	0.509549	0.772239	0.796369	0.725033	0.875664	0.696895	0.528351	0.728511	0.814037	0.645048	0.838381
cg16572410	0.887754	0.623697		0.861046	0.853566	0.883412	0.88107	0.914584	0.902183	0.72861	0.841499	0.786426	0.889987	0.722487	0.850776	0.796608	0.761977	0.873684	0.897206	0.880781	0.838988	0.905722	0.896159	0.868279	0.946535	0.877041	0.868946	0.892652	0.846978	0.902183	0.835272	0.95998	0.633373	0.839726	0.820733	0.799676	0.634694	0.781951	0.839102	0.799419	0.911854	0.733265	0.897481	0.76427	0.71668	0.882526	0.827899	0.802391	0.924993
cg16589644	0.839318	0.843612	0.754051	0.808026	0.873026	0.828357	0.885006	0.841039	0.811143	0.733644	0.858927	0.881592	0.825632	0.849036	0.845473	0.857103	0.87097	0.878392	0.810587	0.887431	0.88395	0.883422	0.922548	0.890279	0.893135	0.841266	0.806545	0.850714	0.817473	0.89979	0.789174	0.834257	0.700558	0.813021	0.83235	0.850269	0.820419	0.822227	0.84766	0.864355	0.831137	0.834538	0.894843	0.839824	0.755231	0.639377	0.818856	0.744011	0.862548
cg16626196	0.753977	0.832943	0.77666	0.833875	0.786133	0.775681	0.744098	0.692101	0.684067	0.659869	0.785348	0.888295	0.748581	0.791101	0.815291	0.87873	0.912617	0.840021	0.706643	0.841242	0.638997	0.78635	0.855914	0.879131	0.799439	0.819185	0.831703	0.831287	0.754063	0.834852	0.62251	0.822995	0.736033	0.817985	0.751082	0.509958	0.846679	0.863264	0.509274	0.768837	0.806599	0.779851	0.904564	0.809035	0.754943	0.570073	0.713157	0.655186	0.832603
cg16630085	0.770512	0.757186		0.7754	0.818292	0.86546	0.806633	0.783278	0.834481	0.811138	0.790032	0.759279	0.800031	0.914225	0.856194	0.832132	0.727045	0.902059	0.859175	0.83207	0.752623	0.83926	0.842223	0.852972	0.912951	0.805622	0.853569	0.818343	0.791013	0.897527	0.471871	0.705722	0.821293	0.868379	0.835223	0.821064	0.716416	0.83446	0.751077	0.789996	0.853093	0.777051	0.876926	0.86379	0.450049	0.840333	0.821582	0.56801	0.884752
cg16638385	0.216254	0.0608165	0.198071	0.309771	0.0964929	0.243624	0.260243	0.157352	0.295654	0.110066	0.0950387	0.310074	0.238031	0.458794	0.104806	0.0827392	0.0518615	0.0682907	0.0676554	0.12943	0.116958	0.100195	0.0434355	0.0500224	0.0613165	0.301843	0.392299	0.0793749	0.0339918	0.0733611	0.163625	0.0801445	0.0588513	0.0583364	0.106979	0.177825	0.196635	0.198123	0.092117	0.101486	0.293568	0.418226	0.463702	0.175487	0.0800172	0.289347	0.292708	0.0985172	0.146792
cg16707808	0.857341	0.84166	0.839163	0.884394	0.84165	0.913154	0.856845	0.882013	0.865841	0.836813	0.843641	0.878129	0.887882	0.869317	0.89043	0.867947	0.840053	0.860696	0.838807	0.894867	0.867546	0.865728	0.877268	0.842766	0.858416	0.843854	0.827134	0.860639	0.894239	0.850279	0.77912	0.838637	0.652726	0.855757	0.876087	0.765108	0.833134	0.860252	0.80329	0.857351	0.900201	0.842974	0.868439	0.870741	0.830108	0.512742	0.84826	0.739545	0.85144
cg16845880	0.725406	0.815621	0.712305	0.785942	0.775796	0.753075	0.669186	0.708292	0.65372	0.719052	0.733734	0.874541	0.758634	0.797263	0.813857	0.782877	0.899981	0.726681	0.735751	0.602263	0.626381	0.694385	0.897601	0.904612	0.710488	0.702842	0.773194	0.816295	0.663352	0.830211	0.716303	0.695512	0.587551	0.766417	0.785004	0.808239	0.852136	0.863026	0.703934	0.825041	0.730626	0.757463	0.911439	0.76379	0.707177	0.651746	0.733512	0.614616	0.781967
cg16848624	0.0954485	0.0275173	0.0158239	0.291996	0.0263257	0.023076	0.0211762	0.203541	0.230813	0.238896	0.0231015	0.0253525	0.28563	0.0177688	0.0234557	0.0207046	0.475586	0.0207945	0.0175643	0.0266449	0.298918	0.0167085	0.223411	0.188232	0.0329187	0.0208989	0.0302688	0.0186543	0.0250799	0.495031	0.432675	0.294851	0.0298183	0.0251758	0.0317037	0.0773402	0.02587	0.328552	0.0139823	0.0288816	0.309162	0.0641851	0.0111536	0.0259888	0.0286649	0.0152958	0.0379756	0.23762	0.02
cg16922644	0.797956	0.800888	0.771656	0.813373	0.819336	0.784522	0.870449	0.695556	0.749405	0.739966	0.757109	0.868034	0.786565	0.833776	0.813984	0.85735	0.868743	0.849098	0.715978	0.854365	0.756893	0.876056	0.931395	0.925434	0.825767	0.844233	0.822982	0.819666	0.836326	0.871979	0.660667	0.81399	0.738861	0.852018	0.806488	0.878154	0.863439	0.833336	0.673148	0.820965	0.827143	0.818375	0.892028	0.795368	0.714975	0.703292	0.814715	0.612094	0.844317
cg17041296	0.766493	0.86419	0.841256	0.873296	0.685552	0.819452	0.733677	0.75994	0.770806	0.626622	0.790353	0.866501	0.806841	0.827506	0.815153	0.863532	0.842663	0.83943	0.815116	0.897836	0.754223	0.82896	0.913227	0.893607	0.878324	0.843217	0.824091	0.80651	0.788641	0.878702	0.686934	0.716878	0.46915	0.821607	0.80867	0.61503	0.868648	0.882357	0.627326	0.802246	0.78734	0.809992	0.876498	0.556874	0.79357	0.811181	0.818476	0.656775	0.831276
cg17054691	0.705946	0.538345	0.879543	0.770857	0.631742	0.925238	0.914685	0.963572	0.922154	0.944124	0.552436	0.429946	0.776707	0.59029	0.838013	0.517178	0.666138	0.812795	0.557394	0.65832	0.706844	0.811597	0.550726	0.462063	0.518705	0.943521	0.628431	0.458879	0.400113	0.82731	0.833517	0.646179	0.950147	0.506401	0.916681	0.620265	0.562258	0.463542	0.719935	0.938667	0.883173	0.912923	0.447361	0.926426	0.466884	0.804067	0.911588	0.948961	0.578973
cg17299935	0.0588676	0.0176991	0.0290532	0.0216519	0.0246744	0.015699	0.0151372	0.0186452	0.11618	0.0141822	0.0359469	0.0242691	0.0261264	0.0123524	0.021035	0.0327913	0.0284673	0.506782	0.00993079	0.350151	0.00691434	0.00414411	0.0873628	0.0454153	0.00686963	0.13841	0.223046	0.0292842	0.0241269	0.586526	0.0802407	0.0228864	0.0277939	0.0429892	0.0284751	0.0319056	0.0321206	0.0296266	0.0138492	0.0304007	0.0194879	0.0473334	0.0266171	0.022071	0.0657444	0.019788	0.0222893	0.025672	0.0390154
cg17324671	0.85834	0.863687	0.897138	0.898148	0.891499	0.84415	0.859078	0.883534	0.891015	0.888997	0.859634	0.792578	0.856159	0.90885	0.884783	0.940378	0.921139	0.92731	0.892465	0.905267	0.940524	0.947991	0.955945	0.968643	0.912983	0.873628	0.875595	0.930189	0.874439	0.950062	0.9108	0.925317	0.711746	0.882058	0.895629	0.879549	0.907638	0.925114	0.919073	0.923294	0.838318	0.84215	0.939339	0.862225	0.811813	0.868403	0.884602	0.707617	0.907041
cg17401720	0.710627	0.830989	0.78214	0.8448	0.663897	0.739344	0.779759	0.709234	0.703545	0.75157	0.726291	0.842351	0.819998	0.845395	0.857821	0.789852	0.761451	0.851036	0.727855	0.804182	0.743679	0.877073	0.909365	0.83352	0.80216	0.507245	0.763956	0.79823	0.852255	0.837184	0.761346	0.776082	0.615483	0.813427	0.797054	0.796579	0.802426	0.849435	0.719162	0.823355	0.774491	0.797835	0.85716	0.71908	0.731365	0.84293	0.814729	0.645557	0.817147
cg17486234	0.779469	0.827447	0.823126	0.812792	0.808079	0.773358	0.76393	0.680216	0.742771	0.747821	0.778609	0.891618	0.806732	0.841624	0.816866	0.860174	0.804677	0.822706	0.812072	0.774106	0.753985	0.782865	0.877628	0.904559	0.832229	0.68774	0.75592	0.806626	0.77636	0.864835	0.887392	0.655955	0.748695	0.871261	0.818269	0.865049	0.80239	0.849363	0.757725	0.820117	0.777612	0.775668	0.853021	0.782633	0.833947	0.640039	0.854991	0.73245	0.818881
cg17516106	0.933005	0.942506	0.959597	0.943997	0.945606	0.958193	0.915759	0.964396	0.902648	0.847191	0.890317	0.921969	0.933192	0.665069	0.731838	0.954445	0.969672	0.950903	0.902673	0.949236	0.936137	0.957041	0.958993	0.954276	0.903838	0.956103	0.931497	0.901956	0.921407	0.95558	0.828125	0.954737	0.751983	0.484525	0.94311	0.964989	0.668647	0.952362	0.946604	0.952738	0.883506	0.903558	0.877248	0.956894	0.917809	0.939256	0.955605	0.881767	0.941634
cg17540765	0.618422	0.554697	0.704902	0.572256	0.518037	0.582889	0.593826	0.671835	0.777778	0.760617	0.605769	0.584812	0.588037	0.507489	0.615061	0.489109	0.737306	0.597885	0.677325	0.648879	0.586564	0.448001	0.431617	0.578394	0.737251	0.727763	0.654556	0.728175	0.733852	0.845383	0.764723	0.553214	0.783338	0.563455	0.508103	0.784353	0.750041	0.640857	0.77465	0.592577	0.679661	0.566865	0.772045	0.782645	0.788955	0.750668	0.763126	0.743554	0.683853
cg17689581	0.90202	0.819271	0.884221	0.896871	0.8845	0.88609	0.881574	0.854553	0.927316	0.873019	0.876601	0.874369	0.879395	0.913993	0.891189	0.892047	0.88351	0.909054	0.891166	0.888688	0.904901	0.895632	0.941803	0.894538	0.83207	0.876114	0.891311	0.898912	0.896176	0.92926	0.624981	0.884789	0.734721	0.869515	0.917391	0.744454	0.869156	0.833414	0.864283	0.886736	0.890125	0.858102	0.908946	0.739248	0.840661	0.846099	0.903907	0.775317	0.871439
cg17851113	0.595108	0.69115	0.545262	0.759558	0.838152	0.619818	0.626664	0.686178	0.650745	0.633703	0.742669	0.783991	0.648716	0.722518	0.777559	0.843246	0.788665	0.745892	0.754259	0.770767	0.660278	0.796157	0.788943	0.810384	0.823259	0.704958	0.721539	0.747886	0.656663	0.843255	0.702995	0.715242	0.594376	0.75826	0.787049	0.752701	0.712995	0.763854	0.722496	0.687816	0.72722	0.778994	0.844142	0.708847	0.735542	0.726771	0.710141	0.567836	0.73133
cg17859110	0.135363	0.065338	0.272903	0.0787842	0.117585	0.0385463	0.278253	0.226059	0.136308	0.105692	0.546609	0.0655523	0.0984101	0.0490169	0.0931809	0.00453995	0.0533094	0.0181567	0.377999	0.0726218	0.0935473	0.0274063	0.0287039	0.136952	0.0759404	0.0375174	0.0638806	0.0676444	0.0466123	0.677424	0.449899	0.401874	0.041204	0.0800892	0.0403548	0.0718097	0.213682	0.0399698	0.109426	0.111218	0.234893	0.147539	0.021817	0.135766	0.604929	0.0419642	0.0599433	0.413627	0.0279921
cg17895446	0.674965	0.714863	0.645588	0.754768	0.499978	0.664871	0.593688	0.467596	0.515227	0.498838	0.692065	0.840159	0.750802	0.789612	0.69492	0.767073	0.387141	0.461348	0.665687	0.581766	0.501549	0.447955	0.468273	0.772462	0.642189	0.525028	0.673044	0.747412	0.58874	0.788926	0.447919	0.705428	0.497272	0.4533	0.678261	0.4378	0.567562	0.811209	0.510886	0.734707	0.644495	0.521664	0.737817	0.484533	0.712987	0.692697	0.661055	0.439953	0.737799
cg17967260	0.679345	0.81236	0.740918	0.804542	0.742251	0.738535	0.661185	0.598321	0.568092	0.580323	0.720193	0.818601	0.686417	0.755815	0.75213	0.77755	0.569689	0.79488	0.692301	0.783372	0.545049	0.791932	0.87057	0.830073	0.740424	0.642378	0.72984	0.70513	0.756408	0.824953	0.782757	0.541676	0.691559	0.757922	0.69115	0.788921	0.73183	0.78733	0.712521	0.709166	0.702899	0.629434	0.848695	0.657715	0.75511	0.708612	0.716675	0.572049	0.754768
cg18008037	0.718979	0.880767	0.804566	0.773522	0.859683	0.641247	0.701425	0.720325	0.736257	0.74617	0.774468	0.830991	0.74782	0.749281	0.758754	0.893831	0.898452	0.883095	0.720095	0.863344	0.792388	0.868062	0.905735	0.887217	0.718464	0.55356	0.732648	0.842789	0.626013	0.830976	0.774404	0.778782	0.598471	0.783063	0.731323	0.601225	0.840993	0.883839	0.790103	0.815866	0.648027	0.808532	0.815608	0.534531	0.724127	0.584037	0.762839	0.643335	0.801692
cg18080303	0.738543	0.509411	0.729304	0.756848	0.807246	0.716496	0.673538	0.733798	0.781994	0.797675	0.759072	0.787543	0.744437	0.656609	0.775908	0.797479	0.794017	0.774425	0.777353	0.801493	0.8024	0.759396	0.86553	0.850621	0.800554	0.763751	0.690327	0.800696	0.821106	0.822578	0.822779	0.598108	0.630282	0.763845	0.768073	0.559301	0.721727	0.743183	0.764612	0.770795	0.681872	0.748153	0.759057	0.745501	0.737064	0.764167	0.761018	0.728114	0.754083
cg18087672	0.0860999	0.0918962	0.0300363	0.0680174	0.0787645	0.0540424	0.198935	0.112663	0.273094	0.111004	0.276125	0.13301	0.0898683	0.0838688	0.0870472	0.078823	0.0835813	0.0443751	0.257362	0.11683	0.273015	0.129647	0.125835	0.288355	0.0734117	0.207281	0.190851	0.384387	0.301231	0.549641	0.359457	0.169995	0.0607901	0.322192	0.133552	0.149862	0.127756	0.320251	0.0678285	0.0867879	0.0877795	0.269824	0.0741488	0.0933681	0.323397	0.0265927	0.211856	0.391289	0.446044
cg18094961	0.771796	0.844216	0.867029	0.94859	0.865582	0.926239	0.895809	0.909614	0.869327	0.84296	0.862022	0.883683	0.877878	0.877925	0.878051	0.88435	0.828575	0.905013	0.880267	0.91342	0.831879	0.87474	0.930075	0.895303	0.827175	0.795728	0.835108	0.879207	0.81941	0.882737	0.819702	0.723652	0.742909	0.823418	0.857126	0.847229	0.739562	0.879255	0.862268	0.900173	0.869359	0.868913	0.834885	0.898344	0.833311	0.534986	0.845488	0.810428	0.878114
cg18228326	0.0540774	0.0459153	0.0406995	0.0751099	0.0601292	0.0689095	0.0818087	0.0626705	0.0654689	0.060498	0.0583697	0.0574804	0.0654098	0.076552	0.0562682	0.108042	0.0500489	0.0497988	0.0453335	0.0578266	0.0372167	0.0549682	0.0459611	0.0570502	0.0415025	0.110059	0.270163	0.0489883	0.0576543	0.0649451	0.141226	0.0459205	0.0703204	0.071345	0.0617711	0.0582361	0.0670741	0.087615	0.0551684	0.045351	0.0993739	0.0664895	0.0559938	0.0623919	0.0547184	0.0628396	0.0929794	0.0524984	0.0683076
cg18287642	0.895446	0.89379	0.870263	0.907955	0.877239	0.893873	0.868054	0.890532	0.887738	0.896963	0.866716	0.895191	0.876249	0.904956	0.898982	0.915165	0.90034	0.920993	0.894434	0.872852	0.883016	0.93821	0.889115	0.918005	0.906387	0.741422	0.88342	0.915498	0.856597	0.860255	0.920094	0.894577	0.777357	0.87977	0.899131	0.736746	0.874962	0.909841	0.841278	0.904442	0.894642	0.87149	0.906483	0.857058	0.806328	0.862183	0.904627	0.784994	0.929169
cg18326022	0.698707	0.682392	0.81308	0.755294	0.94573	0.965566	0.946328	0.932561	0.916487	0.909739	0.638694	0.468073	0.757965	0.565153	0.884194	0.654017	0.442684	0.932072	0.649895	0.679984	0.677119	0.855928	0.933627	0.613149	0.702395	0.941926	0.903385	0.579121	0.518572	0.902031	0.931049	0.562467	0.949629	0.918794	0.915849	0.923419	0.570444	0.550183	0.568669	0.946974	0.897097	0.523282	0.891453	0.882101	0.517302	0.466324	0.877683	0.927709	0.644342
cg18397450	0.127275	0.0978295	0.096952	0.128392	0.0988182	0.129008	0.291768	0.160983	0.353974	0.169198	0.11994	0.166403	0.129379	0.0791553	0.220428	0.360503	0.0774068	0.11593	0.334338	0.195523	0.16039	0.0739187	0.730787	0.58822	0.107854	0.411202	0.345666	0.421175	0.0908649	0.177492	0.64968	0.0881656	0.421577	0.149285	0.105651	0.603991	0.192994	0.507828	0.132593	0.346701	0.415566	0.347667	0.714824	0.309957	0.546038	0.0872547	0.167588	0.476013	0.180064
cg18448614	0.657829	0.703504	0.75358	0.764035	0.788487	0.782279	0.67661	0.690293	0.732832	0.737742	0.784011	0.855576	0.671421	0.786082	0.780513	0.836441	0.865861	0.81725	0.753741	0.789684	0.600371	0.839685	0.888921	0.862239	0.764379	0.627873	0.759863	0.798144	0.847677	0.858295	0.785821	0.569989	0.613986	0.797232	0.784049	0.695446	0.80031	0.834198	0.728316	0.786262	0.758707	0.731766	0.829127	0.755366	0.78438	0.704136	0.803839	0.659634	0.804171
cg18495484	0.562348	0.39857	0.619171	0.592933	0.667087	0.457302	0.589014	0.652701	0.554693	0.561202	0.67879	0.756982	0.717371	0.725047	0.728196	0.793796	0.844809	0.762585	0.676791	0.700496	0.637598	0.795283	0.880362	0.816901	0.656464	0.614082	0.529412	0.731625	0.612831	0.766562	0.278058	0.502886	0.289212	0.703976	0.749812	0.347928	0.423507	0.82413	0.456978	0.755979	0.505954	0.587909	0.755313	0.596312	0.601108	0.339314	0.655502	0.544503	0.725151
cg18583740	0.808371	0.79865	0.802643	0.821621	0.752273	0.845185	0.8438	0.781086	0.824842	0.788711	0.851237	0.911441	0.889819	0.877928	0.872988	0.833827	0.892479	0.870056	0.861539	0.84388	0.815615	0.875969	0.892484	0.874199	0.859088	0.808073	0.818345	0.882595	0.840585	0.857125	0.768677	0.857113	0.625745	0.796881	0.862203	0.896582	0.84891	0.851311	0.746751	0.837787	0.857764	0.812113	0.888764	0.710903	0.796508	0.876612	0.8489	0.794991	0.873959
cg18713528	0.109165	0.0509591	0.0377135	0.0629264	0.0435326	0.0457802	0.0572559	0.078129	0.306744	0.099209	0.0733479	0.0530619	0.119551	0.0862179	0.0736642	0.0254641	0.0427693	0.0368487	0.0495885	0.0830333	0.0980999	0.0322759	0.144823	0.101437	0.0908056	0.0982365	0.0902641	0.0374001	0.0719278	0.431754	0.0597449	0.0900796	0.0645078	0.078001	0.0503454	0.043602	0.0502035	0.107396	0.0367745	0.0732011	0.0939644	0.0802787	0.0506398	0.0822037	0.05965	0.0522248	0.0798104	0.0562355	0.0756221
cg18741439	0.718429	0.82013	0.759848	0.811353	0.749193	0.775548	0.757716	0.684423	0.755631	0.729123	0.706177	0.78476	0.735499	0.802039	0.777756	0.857185	0.767088	0.81776	0.728403	0.817087	0.782618	0.775035	0.833823	0.746746	0.736723	0.686632	0.639876	0.810052	0.842101	0.839319	0.785141	0.695716	0.702397	0.756491	0.806749	0.817934	0.767015	0.790863	0.659409	0.769745	0.746787	0.809553	0.811736	0.709449	0.760668	0.801642	0.8028	0.588634	0.750771
cg18768238	0.543999	0.636247	0.546584	0.617204	0.501333	0.543009	0.536928	0.462649	0.44889	0.405297	0.540632	0.65133	0.516107	0.636383	0.544406	0.718292	0.625469	0.572354	0.446232	0.592591	0.421648	0.626019	0.764239	0.700881	0.633704	0.430718	0.493999	0.560208	0.56641	0.698717	0.371503	0.560773	0.416823	0.590348	0.571502	0.655763	0.643292	0.676263	0.480239	0.565064	0.576059	0.615283	0.769263	0.396124	0.504048	0.455386	0.539291	0.370709	0.582703
cg18789786	0.965576	0.941891	0.967443	0.937281	0.970066	0.955401	0.955415	0.96635	0.950697	0.958302	0.944571	0.974161	0.972372	0.96185	0.975925	0.968313	0.967557	0.969709	0.964431	0.972125	0.964449	0.990308	0.911304	0.967636	0.944621	0.915344	0.950193	0.978193	0.89304	0.97408	0.883209	0.960346	0.842711	0.961006	0.948202	0.71347	0.888477	0.958006	0.911555	0.962694	0.945447	0.965394	0.948408	0.895522	0.881573	0.665404	0.976454	0.776898	0.965693
cg18800085	0.05215	0.0436378	0.0257134	0.0207163	0.0258929	0.0234062	0.0764925	0.0389781	0.352408	0.0361702	0.392624	0.231036	0.23231	0.0271424	0.0262386	0.0320202	0.061467	0.00713957	0.285593	0.0759369	0.141628	0.0181347	0.0245627	0.0420153	0.0230216	0.020759	0.195964	0.323979	0.0350379	0.457424	0.481607	0.331267	0.0567907	0.0360814	0.0169603	0.0224868	0.0391629	0.542257	0.0416597	0.0290047	0.0327065	0.0546631	0.025497	0.0849872	0.305479	0.0415273	0.0368078	0.22314	0.028744
cg18912855	0.145663	0.0491198	0.0583232	0.0344774	0.0470212	0.0413759	0.159819	0.126045	0.211938	0.186023	0.0735871	0.315124	0.0250689	0.032381	0.120215	0.0404172	0.0322113	0.325061	0.294446	0.272196	0.0259703	0.0053036	0.605311	0.208664	0.0260223	0.314985	0.301362	0.318416	0.043355	0.0306987	0.46582	0.0148178	0.320648	0.0451291	0.04146	0.487616	0.0663616	0.268106	0.0375572	0.108845	0.178395	0.483881	0.580012	0.196905	0.377143	0.0321474	0.0853681	0.238058	0.0967742
cg18954719	0.832387	0.794348	0.816182	0.81236	0.854075	0.840359	0.760789	0.785498	0.833685	0.830544	0.815862	0.840669	0.847086	0.730153	0.860515	0.839135	0.8214	0.866996	0.815059	0.697295	0.720074	0.847431	0.877551	0.863932	0.818439	0.815132	0.782439	0.826664	0.831029	0.894641	0.816569	0.693597	0.68841	0.796201	0.828053	0.860453	0.830864	0.831097	0.695417	0.730311	0.790274	0.823168	0.860689	0.731978	0.804443	0.7164	0.845858	0.750558	0.832082
cg19001113	0.832782	0.883959	0.844519	0.899637	0.862839	0.856785	0.861117	0.817672	0.833215	0.782708	0.875493	0.809926	0.856945	0.912932	0.902701	0.875151	0.844824	0.902771	0.859194	0.904449	0.838352	0.855457	0.92543	0.913015	0.895058	0.83657	0.875175	0.871247	0.865236	0.89253	0.830359	0.798724	0.745151	0.862723	0.874838	0.807696	0.770989	0.875243	0.842929	0.855399	0.847489	0.845211	0.889915	0.630703	0.727782	0.784833	0.847803	0.868194	0.893892
cg19029325	0.126839	0.0546563	0.0649229	0.0929185	0.0652477	0.164826	0.2605	0.0991783	0.368715	0.0878423	0.0933578	0.0761182	0.0831054	0.074819	0.0889437	0.178535	0.0432567	0.0526679	0.348389	0.0797598	0.0774952	0.04219	0.146873	0.147294	0.0606338	0.450169	0.152176	0.0715103	0.0849746	0.544158	0.220124	0.321426	0.0740518	0.0845277	0.0745543	0.132841	0.0414081	0.4285	0.0604154	0.208482	0.111642	0.388623	0.0449515	0.107276	0.268135	0.0511678	0.280221	0.446788	0.112822
cg19239230	0.878446	0.807261	0.818066	0.834755	0.882025	0.891663	0.896316	0.841356	0.921453	0.869948	0.863407	0.841557	0.898489	0.800134	0.864459	0.922992	0.884364	0.832065	0.885981	0.850839	0.908722	0.925939	0.93152	0.89621	0.528858	0.884548	0.875327	0.863088	0.819225	0.905083	0.864084	0.811406	0.730032	0.81497	0.895289	0.591874	0.871729	0.777996	0.842753	0.910553	0.854983	0.856783	0.510227	0.80419	0.779224	0.872934	0.856506	0.789943	0.887055
cg19288183	0.854285	0.859777	0.553116	0.741724	0.828759	0.779838	0.793555	0.762086	0.860802	0.820452	0.817874	0.842684	0.775779	0.868694	0.802974	0.884369	0.814849	0.933452	0.853067	0.846958	0.849625	0.895513	0.905912	0.850341	0.818505	0.849586	0.862468	0.84365	0.841369	0.917071	0.736509	0.786245	0.768085	0.749693	0.841492	0.837879	0.789773	0.806625	0.846037	0.846147	0.849705	0.858658	0.88474	0.833267	0.746578	0.835529	0.782638	0.669493	0.864252
cg19347790	0.704673	0.767102	0.545262	0.564007	0.716397	0.626174	0.679475	0.725733	0.754049	0.68068	0.68891	0.829562	0.623147	0.752818	0.703534	0.784355	0.390987	0.724157	0.758747	0.723664	0.722803	0.797036	0.844444	0.728068	0.803305	0.768688	0.708365	0.77998	0.493597	0.875318	0.806057	0.672688	0.621121	0.721083	0.791799	0.775103	0.764059	0.736907	0.683737	0.688446	0.720372	0.7511	0.838837	0.726768	0.701472	0.648138	0.758566	0.737601	0.732651
cg19372710	0.827864	0.887981	0.888694	0.875767	0.857763	0.849918	0.740363	0.756466	0.726076	0.715542	0.80753	0.869712	0.844412	0.86553	0.820452	0.861728	0.865075	0.875672	0.804223	0.865629	0.797977	0.878089	0.898791	0.837285	0.820774	0.796146	0.795778	0.830859	0.868964	0.852053	0.849617	0.814508	0.823922	0.808791	0.799977	0.822828	0.807907	0.86486	0.785369	0.855794	0.839282	0.799001	0.887026	0.800018	0.863443	0.833823	0.794979	0.779577	0.817706
cg19376461	0.809074	0.70582	0.847561	0.864332	0.836728	0.83016	0.83082	0.844595	0.86368	0.81984	0.849723	0.851848	0.826568	0.865258	0.842028	0.837298	0.885424	0.856039	0.82075	0.861008	0.854636	0.860933	0.900929	0.868362	0.839433	0.777166	0.78384	0.838222	0.884736	0.881181	0.697635	0.776092	0.790033	0.82989	0.8669	0.787562	0.85319	0.836236	0.845151	0.860848	0.822096	0.851669	0.881209	0.83283	0.868067	0.769828	0.843471	0.612476	0.84366
cg19499452	0.149751	0.0308537	0.0350775	0.0627826	0.0595199	0.0653237	0.263607	0.0914903	0.362525	0.146239	0.0406517	0.100852	0.0417641	0.0298232	0.105322	0.0576869	0.0302308	0.225185	0.261291	0.167013	0.0697996	0.0142083	0.440248	0.405775	0.0321771	0.362646	0.389974	0.11672	0.0278497	0.05222	0.525004	0.0227562	0.311387	0.0899491	0.0296663	0.396545	0.108251	0.367365	0.0482334	0.184657	0.303466	0.348436	0.419898	0.34132	0.409397	0.0473265	0.121403	0.416207	0.175347
cg19502867	0.126108	0.0557288	0.0575677	0.0573085	0.0388054	0.0647309	0.13868	0.119649	0.141533	0.113463	0.0761167	0.0300264	0.0398892	0.0364301	0.0477315	0.0528012	0.0502981	0.0336809	0.0581212	0.0516444	0.103342	0.0352887	0.0331176	0.0366189	0.029124	0.0378795	0.0567541	0.045184	0.0405128	0.0488125	0.595443	0.0529036	0.0337364	0.0542713	0.0777357	0.201628	0.028886	0.256256	0.0761047	0.0773922	0.0987348	0.130449	0.0270781	0.0764711	0.287368	0.0327506	0.0729836	0.0720339	0.0353916
cg19508437	0.113987	0.0587296	0.0397222	0.0882736	0.0506719	0.0785697	0.0697836	0.147501	0.107861	0.0901698	0.0814165	0.170331	0.264251	0.172745	0.0669393	0.0995545	0.0284266	0.0623977	0.0755309	0.0534415	0.322168	0.0208034	0.0808256	0.0567751	0.0446975	0.0577826	0.0694314	0.146341	0.0427645	0.0549402	0.0444399	0.160186	0.0644172	0.0923412	0.0823892	0.0302077	0.0571364	0.345179	0.0670299	0.102878	0.0566321	0.203788	0.0270651	0.0878622	0.0597155	0.0559172	0.377879	0.105286	0.374553
cg19675288	0.0885566	0.0390318	0.0299341	0.103719	0.0509312	0.0532822	0.0647063	0.0672078	0.252604	0.0765968	0.315456	0.0544178	0.273595	0.0709275	0.0383722	0.0517535	0.0420179	0.0386745	0.0485245	0.055924	0.256055	0.0488768	0.0617649	0.180318	0.0471652	0.347718	0.370108	0.24993	0.0526613	0.446812	0.0479558	0.405533	0.0608792	0.0797227	0.0634735	0.0425667	0.0401414	0.116509	0.0806103	0.174437	0.125209	0.0681764	0.0241617	0.0681517	0.151293	0.0370944	0.0509459	0.279098	0.345368
cg19753914	0.825062	0.808025	0.70975	0.807466	0.869521	0.84066	0.755481	0.778969	0.820266	0.778396	0.829877	0.833156	0.855848	0.886962	0.772579	0.931533	0.900287	0.91631	0.845617	0.8079	0.835327	0.896199	0.905153	0.838949	0.836401	0.852454	0.817361	0.78932	0.797935	0.868962	0.800934	0.819071	0.646513	0.766591	0.83491	0.885003	0.784902	0.774714	0.765061	0.839214	0.855515	0.765918	0.893045	0.816354	0.759429	0.875312	0.834739	0.640879	0.865546
cg19822716	0.929474	0.911247	0.980395	0.935517	0.756165	0.924476	0.921248	0.939707	0.903568	0.913144	0.673568	0.757273	0.912246	0.646766	0.886338	0.717058	0.849342	0.922965	0.661752	0.896559	0.906193	0.525568	0.501118	0.570855	0.667535	0.929304	0.866172	0.55194	0.456756	0.930909	0.92051	0.933328	0.944247	0.636368	0.905094	0.93894	0.867215	0.626608	0.713574	0.636613	0.937492	0.912933	0.759514	0.953119	0.673004	0.556752	0.919778	0.904483	0.60181
cg19899694	0.0891499	0.0601199	0.0888638	0.0423806	0.0420366	0.0902638	0.196402	0.0819302	0.321984	0.116993	0.174366	0.423354	0.132262	0.0765567	0.0853617	0.27236	0.0329399	0.0436795	0.0231089	0.0601974	0.072988	0.02204	0.30259	0.0275098	0.0367987	0.466928	0.390038	0.290872	0.0465802	0.385342	0.590731	0.104596	0.0497356	0.0419666	0.046268	0.0269945	0.0377004	0.329095	0.0548154	0.0361613	0.185129	0.191724	0.0219737	0.0893509	0.186837	0.0339045	0.102001	0.042323	0.45025
cg19900615	0.0515728	0.0244638	0.015993	0.0621458	0.029579	0.0201401	0.0105659	0.0226466	0.0242838	0.0273333	0.0419189	0.0171587	0.041674	0.0291348	0.0235071	0.0156103	0.0264609	0.00492228	0.0200963	0.0504409	0.0279323	0.00680782	0.0182897	0.0300306	0.0385822	0.180545	0.284223	0.0301446	0.0443835	0.0445234	0.019199	0.0294159	0.0273655	0.0398287	0.0387511	0.0123789	0.0329027	0.0127974	0.0220529	0.0336984	0.0327555	0.0140029	0.120556	0.0436117	0.059317	0.0204358	0.0320221	0.027147	0.0247219
cg19954341	0.344895	0.369634	0.252875	0.340337	0.506197	0.296354	0.277405	0.416615	0.423475	0.300192	0.306118	0.516165	0.388062	0.472421	0.412824	0.605051	0.577928	0.516181	0.437609	0.543915	0.413128	0.537409	0.687832	0.67134	0.492412	0.293431	0.398308	0.473837	0.498367	0.527163	0.569013	0.365539	0.331535	0.483453	0.527722	0.493904	0.424194	0.483611	0.34912	0.492005	0.320668	0.376212	0.465414	0.445863	0.328657	0.397157	0.535767	0.356894	0.521797
cg19971939	0.837742	0.810784	0.921582	0.831877	0.779638	0.830579	0.836669	0.821712	0.838	0.779896	0.707241	0.888063	0.850886	0.850964	0.847854	0.886913	0.890482	0.865724	0.718888	0.869925	0.857251	0.88648	0.87887	0.81828	0.702569	0.725305	0.822889	0.86781	0.665076	0.867975	0.756769	0.793671	0.821243	0.828632	0.837276	0.75228	0.826822	0.829305	0.805702	0.882191	0.833197	0.851869	0.771524	0.845371	0.78677	0.728861	0.843619	0.822225	0.861092
cg19997245	0.830613	0.827625	0.478323	0.833875	0.843743	0.864629	0.851173	0.860476	0.847097	0.853269	0.83061	0.852344	0.720373	0.782007	0.849454	0.887284	0.892087	0.871906	0.657701	0.823989	0.722718	0.874565	0.89072	0.912343	0.519867	0.873209	0.713087	0.873424	0.533445	0.861471	0.875733	0.607501	0.834507	0.756299	0.858091	0.700352	0.541866	0.833835	0.650444	0.872366	0.853739	0.878067	0.506858	0.833849	0.523619	0.422934	0.83048	0.841787	0.834043
cg20129534	0.858887	0.759435	0.762002	0.810821	0.859618	0.916905	0.878442	0.87402	0.881725	0.880108	0.796303	0.866562	0.806581	0.876443	0.902503	0.848515	0.82655	0.904144	0.860979	0.905312	0.861428	0.92361	0.929579	0.834174	0.875806	0.823594	0.811994	0.837089	0.85201	0.905989	0.471712	0.810576	0.714991	0.820924	0.847049	0.611348	0.860196	0.907272	0.829938	0.86358	0.855112	0.851233	0.908372	0.909682	0.86771	0.84018	0.851891	0.499529	0.865328
cg20290850	0.783135	0.871378	0.430644	0.7872	0.856113	0.888209	0.865817	0.860374	0.867393	0.738828	0.852267	0.864601	0.811819	0.885229	0.88285	0.830852	0.774445	0.932801	0.907038	0.885723	0.83213	0.944509	0.910007	0.850548	0.865563	0.822547	0.836636	0.84358	0.889396	0.911998	0.887313	0.819285	0.882818	0.836712	0.837486	0.925521	0.713861	0.871083	0.831059	0.831641	0.854305	0.796771	0.905531	0.677061	0.764459	0.906431	0.821451	0.680287	0.861429
cg20311601	0.79054	0.788644	0.775774	0.840472	0.796951	0.802414	0.765263	0.643471	0.728513	0.703223	0.748232	0.847717	0.798098	0.840597	0.798487	0.869038	0.836532	0.803823	0.693102	0.863103	0.798421	0.8283	0.831823	0.852099	0.671017	0.74182	0.714177	0.806865	0.709753	0.849283	0.769269	0.779665	0.535186	0.799287	0.720354	0.587221	0.838209	0.8312	0.649906	0.782789	0.782192	0.775522	0.86123	0.63259	0.569325	0.494523	0.768111	0.602335	0.813241
cg20484417	0.720784	0.784005	0.690801	0.726957	0.731233	0.691258	0.649587	0.677681	0.653449	0.580025	0.735285	0.838006	0.678455	0.748019	0.696267	0.789405	0.43137	0.811344	0.750618	0.785547	0.527665	0.713246	0.865827	0.762817	0.626405	0.633813	0.724444	0.715217	0.763092	0.832922	0.751937	0.695188	0.586449	0.761123	0.591171	0.774478	0.808667	0.808229	0.607854	0.703935	0.748472	0.688204	0.805715	0.652757	0.503211	0.536602	0.724417	0.501583	0.73037
cg20623506	0.813617	0.720079	0.957505	0.844725	0.726843	0.957302	0.95472	0.964769	0.950292	0.950549	0.549138	0.408767	0.875208	0.57958	0.889807	0.596539	0.677029	0.88175	0.641377	0.742872	0.780607	0.890348	0.695827	0.384412	0.499919	0.943907	0.663921	0.431821	0.3556	0.877662	0.797086	0.760977	0.940195	0.50589	0.925212	0.689741	0.615739	0.414542	0.823986	0.933858	0.918442	0.917566	0.491786	0.95913	0.456766	0.909048	0.94965	0.963466	0.5768
cg20778022	0.863247	0.846921	0.800497	0.831948	0.878548	0.901072	0.850035	0.865329	0.797207	0.837207	0.846942	0.878146	0.826985	0.890909	0.852511	0.887253	0.880675	0.897135	0.782017	0.877737	0.802432	0.905747	0.942852	0.90034	0.875533	0.832144	0.858501	0.858178	0.830317	0.917881	0.885851	0.708017	0.684464	0.803997	0.876754	0.649454	0.82309	0.919488	0.756105	0.882088	0.902553	0.838866	0.928904	0.817582	0.782744	0.777413	0.868305	0.745938	0.882092
cg20845835	0.884838	0.84521	0.822146	0.864643	0.871345	0.871142	0.722498	0.844867	0.874136	0.823478	0.886074	0.829298	0.868005	0.88956	0.842518	0.826096	0.796453	0.892717	0.86618	0.877169	0.869815	0.87969	0.909727	0.83479	0.821882	0.840135	0.852934	0.839684	0.86463	0.886788	0.838236	0.857578	0.846376	0.810503	0.869015	0.561149	0.866709	0.834686	0.799448	0.846312	0.882257	0.822388	0.854068	0.679734	0.787288	0.776542	0.796143	0.749107	0.847458
cg20856030	0.807101	0.844316	0.792321	0.833864	0.858854	0.87174	0.875623	0.84658	0.821944	0.819102	0.795115	0.901086	0.870623	0.824938	0.86875	0.873619	0.47923	0.878176	0.836077	0.777742	0.742269	0.841712	0.897938	0.883321	0.845349	0.839366	0.786125	0.864856	0.865669	0.861027	0.834585	0.799104	0.669516	0.848993	0.846593	0.595113	0.865783	0.876361	0.784479	0.842211	0.827609	0.809722	0.855278	0.864671	0.816256	0.677215	0.860226	0.79258	0.82568
cg20923085	0.824467	0.58282	0.850435	0.823279	0.857306	0.865858	0.876899	0.813708	0.794388	0.795067	0.868243	0.892788	0.883445	0.908134	0.893296	0.868312	0.902209	0.870342	0.87094	0.896513	0.819388	0.883212	0.909213	0.871769	0.897746	0.81078	0.795012	0.846454	0.807996	0.878011	0.512288	0.823025	0.676441	0.850055	0.865123	0.610115	0.873242	0.887053	0.656241	0.850075	0.908738	0.811254	0.896889	0.829551	0.813829	0.808531	0.870442	0.811398	0.816453
cg20927661	0.293938	0.0998656	0.136029	0.316759	0.0913002	0.138509	0.285029	0.301287	0.363197	0.249741	0.256526	0.0505739	0.509326	0.123838	0.317901	0.0744587	0.0221477	0.0622274	0.142437	0.40957	0.472649	0.0965387	0.606821	0.114881	0.0987081	0.353801	0.141184	0.153766	0.0396027	0.73407	0.347696	0.524512	0.128093	0.130962	0.112127	0.631321	0.0481703	0.0601656	0.292979	0.387551	0.488582	0.534099	0.0248419	0.164716	0.0783695	0.0332987	0.227732	0.39976	0.117164
cg20934416	0.839648	0.784125	0.724895	0.810762	0.846889	0.86939	0.796559	0.825911	0.839531	0.832493	0.827494	0.832353	0.75642	0.819141	0.78764	0.91643	0.845853	0.860374	0.813071	0.840695	0.890297	0.883638	0.8741	0.880934	0.861695	0.839343	0.764164	0.845028	0.838942	0.874327	0.708457	0.830151	0.772214	0.828805	0.867035	0.893856	0.761715	0.858023	0.825534	0.799405	0.859258	0.816598	0.876994	0.779426	0.776834	0.768548	0.846604	0.731579	0.843519
cg21035669	0.820597	0.706519	0.65953	0.859104	0.842341	0.828765	0.817723	0.745921	0.772175	0.688153	0.828951	0.878983	0.842506	0.869573	0.828717	0.843645	0.802765	0.836844	0.731702	0.851896	0.759762	0.837268	0.925215	0.857907	0.633895	0.843528	0.841573	0.791572	0.82789	0.870074	0.400613	0.767642	0.658437	0.719212	0.805435	0.404183	0.564052	0.887178	0.79012	0.814222	0.870732	0.80575	0.715829	0.619711	0.69717	0.667304	0.813333	0.650544	0.85414
cg21166985	0.870144	0.859805	0.908089	0.842751	0.9747	0.922829	0.951153	0.938398	0.95034	0.94629	0.770625	0.906478	0.877747	0.652416	0.91172	0.920838	0.666081	0.899491	0.756847	0.95464	0.791882	0.946088	0.843785	0.732375	0.552097	0.892432	0.913555	0.932893	0.49514	0.794881	0.90447	0.747013	0.944721	0.788928	0.877614	0.878847	0.809383	0.773695	0.690047	0.953637	0.910905	0.838165	0.658151	0.890472	0.56541	0.500732	0.908292	0.930704	0.779831
cg21225504	0.792171	0.797727	0.790381	0.88446	0.801434	0.882256	0.83722	0.819563	0.763294	0.794024	0.723555	0.840705	0.783213	0.838919	0.81705	0.858575	0.791082	0.896244	0.828164	0.798052	0.816416	0.817525	0.795938	0.936807	0.855046	0.892046	0.868659	0.845766	0.755449	0.80484	0.576275	0.798765	0.783428	0.823023	0.777307	0.854845	0.780434	0.790121	0.808334	0.831251	0.85394	0.79768	0.844128	0.828152	0.814654	0.865476	0.816476	0.696165	0.838332
cg21227040	0.10112	0.0628286	0.0631908	0.0626342	0.0726159	0.0604651	0.0589738	0.0801913	0.100064	0.0930179	0.0922763	0.0487544	0.067565	0.0350415	0.064285	0.054537	0.185467	0.0466191	0.0631063	0.0822296	0.0816413	0.0492211	0.0516877	0.0471922	0.0589659	0.0492739	0.0494611	0.0901382	0.042004	0.0598965	0.244008	0.0759878	0.0747229	0.0749468	0.0777457	0.332219	0.0335729	0.0483485	0.0472934	0.0727104	0.0970099	0.0797033	0.0351596	0.100307	0.175498	0.0504097	0.0890156	0.12249	0.0734638
cg21294424	0.150848	0.0284785	0.0266443	0.0447105	0.0392904	0.0487977	0.0162447	0.249706	0.0995671	0.147635	0.29174	0.086454	0.0376718	0.325823	0.0444508	0.187937	0.0354868	0.348101	0.201133	0.0837518	0.144634	0.0198988	0.679366	0.55163	0.168626	0.299495	0.231934	0.206351	0.244003	0.49111	0.0317058	0.178168	0.211747	0.229632	0.429897	0.318942	0.315584	0.200437	0.148964	0.392223	0.181389	0.183443	0.354669	0.220188	0.366446	0.0410775	0.0370914	0.29632	0.299173
cg21441360	0.67301	0.804137	0.736473	0.768704	0.79082	0.674083	0.670952	0.78096	0.759868	0.735519	0.740163	0.745012	0.644525	0.721481	0.746732	0.88669	0.433957	0.829589	0.677901	0.664417	0.693762	0.741968	0.900119	0.860871	0.81585	0.718026	0.754119	0.813452	0.788477	0.810769	0.447263	0.627349	0.651276	0.830968	0.796884	0.550448	0.850062	0.781424	0.690289	0.791655	0.723585	0.748833	0.855319	0.685037	0.645112	0.794346	0.848036	0.652712	0.746666
cg21541083	0.792055	0.73645	0.768173	0.825247	0.823334	0.75429	0.78678	0.831875	0.795572	0.818102	0.870358	0.832566	0.828618	0.788101	0.788206	0.832436	0.536424	0.803025	0.868472	0.711583	0.824649	0.832415	0.886094	0.889464	0.838012	0.822539	0.7289	0.730757	0.76263	0.844533	0.840825	0.772016	0.756734	0.81142	0.82243	0.858666	0.804319	0.80626	0.842224	0.84788	0.812356	0.822081	0.774756	0.729903	0.821	0.728663	0.750166	0.797455	0.833333
cg21546532	0.825701	0.838716	0.772065	0.848465	0.827519	0.857453	0.841282	0.768474	0.864971	0.780324	0.82221	0.853897	0.756723	0.809042	0.841251	0.861888	0.713607	0.864411	0.865319	0.853531	0.832336	0.829008	0.867664	0.872322	0.846277	0.805047	0.79213	0.843136	0.787822	0.834056	0.741994	0.795262	0.582533	0.863085	0.766748	0.713724	0.853825	0.856907	0.71355	0.832365	0.834185	0.797126	0.838319	0.838013	0.718763	0.689065	0.841157	0.479626	0.793878
cg21559452	0.711435	0.706954	0.761822	0.770512	0.809823	0.753548	0.736024	0.681722	0.74524	0.72421	0.751462	0.83857	0.773019	0.750002	0.822346	0.835601	0.62475	0.814368	0.780694	0.77588	0.726289	0.838483	0.761777	0.891951	0.780344	0.809848	0.764909	0.783884	0.788417	0.815513	0.514303	0.746854	0.667226	0.80798	0.733293	0.66488	0.840775	0.805032	0.748122	0.800463	0.73035	0.758458	0.792737	0.68662	0.715274	0.821618	0.7459	0.607425	0.819253
cg21604972	0.878399	0.884833	0.842292	0.91074	0.866196	0.919099	0.890221	0.847552	0.894035	0.865663	0.901431	0.896072	0.851885	0.876392	0.903623	0.921499	0.906329	0.932596	0.893584	0.872377	0.912388	0.887462	0.941534	0.8926	0.873465	0.902633	0.886504	0.900599	0.860876	0.920086	0.875091	0.897345	0.857059	0.858915	0.93133	0.908331	0.85143	0.866267	0.877453	0.884621	0.909151	0.853377	0.910213	0.751299	0.845226	0.807541	0.906567	0.88602	0.879313
cg21607848	0.780725	0.849103	0.807647	0.868862	0.812937	0.802505	0.789084	0.746859	0.754602	0.742407	0.800969	0.836584	0.812994	0.840322	0.833702	0.84466	0.887141	0.844678	0.801799	0.817527	0.812714	0.835358	0.812702	0.862246	0.782524	0.787445	0.771878	0.811225	0.835814	0.810879	0.512488	0.796672	0.639154	0.809098	0.783034	0.511958	0.834934	0.857126	0.730176	0.810961	0.821044	0.766877	0.838818	0.72405	0.710051	0.731784	0.799814	0.616884	0.836378
cg21683659	0.796331	0.728836	0.832024	0.789001	0.702292	0.839478	0.850314	0.837219	0.861383	0.863061	0.765974	0.742347	0.793211	0.795227	0.832186	0.734105	0.861239	0.801351	0.782339	0.861954	0.828309	0.662456	0.78566	0.769515	0.560319	0.821995	0.856817	0.861775	0.504835	0.74194	0.846975	0.864904	0.786549	0.859032	0.691027	0.782168	0.616824	0.796409	0.868477	0.849092	0.81265	0.847877	0.871518	0.794757	0.785349	0.476011	0.816356	0.832621	0.764729
cg21692846	0.0689991	0.0352189	0.0356866	0.0576521	0.0430868	0.0425949	0.036077	0.0492129	0.22509	0.248645	0.216325	0.0495675	0.0969671	0.0599029	0.0400258	0.0371285	0.0384493	0.0242975	0.0594105	0.0671721	0.280378	0.0291029	0.525362	0.0600825	0.0564086	0.0489126	0.056226	0.0484905	0.0367647	0.60789	0.544284	0.459085	0.0477863	0.0442274	0.0460874	0.0189163	0.0269836	0.0559098	0.0478035	0.0427061	0.22291	0.0602011	0.0408549	0.0433792	0.0653525	0.024363	0.048487	0.455499	0.0688654
cg21766308	0.376695	0.277292	0.279457	0.438166	0.21144	0.38404	0.114069	0.450671	0.289816	0.337623	0.226057	0.132242	0.228899	0.129513	0.247243	0.0964883	0.33162	0.221767	0.469201	0.228954	0.314943	0.217654	0.252424	0.302289	0.368788	0.256402	0.412282	0.182472	0.15578	0.291622	0.369103	0.384035	0.330112	0.204267	0.450136	0.156154	0.204182	0.478713	0.377749	0.405166	0.36871	0.255009	0.076148	0.298689	0.252818	0.263618	0.349797	0.429535	0.31449
cg21794994	0.758882	0.862375	0.789513	0.821295	0.769491	0.829415	0.802361	0.688272	0.742099	0.671691	0.743678	0.861852	0.766975	0.785023	0.831292	0.821898	0.822394	0.796528	0.744071	0.846937	0.65617	0.781321	0.901296	0.827682	0.835973	0.755934	0.736546	0.746019	0.811224	0.873611	0.757189	0.691504	0.579499	0.76903	0.768024	0.464629	0.829757	0.836218	0.685964	0.799279	0.805865	0.788205	0.870058	0.807719	0.748706	0.720649	0.75899	0.699717	0.79058
cg21877656	0.0619209	0.0435095	0.016756	0.0290938	0.0148275	0.0125986	0.0263515	0.265304	0.0580469	0.103592	0.257618	0.143814	0.0601368	0.290173	0.0166667	0.326634	0.017774	0.322024	0.244962	0.261511	0.132071	0.00523347	0.620715	0.482105	0.29632	0.263468	0.180924	0.140398	0.397125	0.411237	0.0420527	0.108152	0.181104	0.397138	0.348553	0.287024	0.382544	0.364073	0.148615	0.389766	0.156026	0.468114	0.263828	0.23074	0.258666	0.0202004	0.0105798	0.269603	0.308794
cg21929473	0.594913	0.412289	0.591708	0.648265	0.755771	0.695526	0.646359	0.636026	0.646476	0.590088	0.672445	0.759676	0.7298	0.647628	0.687234	0.75487	0.802215	0.796764	0.665672	0.755789	0.625883	0.753572	0.833074	0.773265	0.725576	0.740067	0.676705	0.773628	0.79172	0.807665	0.412068	0.623989	0.537494	0.638171	0.657983	0.655635	0.754101	0.6998	0.692795	0.69692	0.655857	0.674594	0.759933	0.684133	0.702957	0.704086	0.622295	0.519591	0.717178
cg21934772	0.7406	0.840552	0.48915	0.867089	0.587882	0.787433	0.807671	0.776348	0.744652	0.76152	0.809743	0.843041	0.843284	0.860173	0.798924	0.869261	0.859108	0.830945	0.828777	0.842301	0.728025	0.865955	0.936012	0.876375	0.860988	0.629949	0.752677	0.827773	0.827069	0.907248	0.878644	0.813444	0.714694	0.832827	0.802204	0.865131	0.780617	0.817372	0.802794	0.825993	0.78836	0.800556	0.885439	0.63759	0.771225	0.693806	0.798975	0.690454	0.851088
cg22052566	0.447459	0.270742	0.408266	0.386973	0.357785	0.380894	0.41954	0.435305	0.386453	0.422487	0.52297	0.549246	0.332059	0.265318	0.299239	0.285506	0.154411	0.497922	0.434362	0.476504	0.471082	0.328144	0.392174	0.569671	0.22731	0.466085	0.421509	0.394593	0.145245	0.689464	0.608899	0.433492	0.577314	0.309866	0.46788	0.207188	0.304286	0.453318	0.334241	0.227095	0.489489	0.563563	0.284681	0.307519	0.503618	0.366706	0.444143	0.518683	0.381843
cg22196952	0.0203574	0.0359685	0.00707814	0.0276605	0.0238862	0.0219564	0.0120605	0.0047611	0.162107	0.0288858	0.0388794	0.0186972	0.0130468	0.0113999	0.00415535	0.0259702	0.0176788	0.0039427	0.0191106	0.0308891	0.00497132	0.00839913	0.0645961	0.0249916	0.029806	0.0349431	0.0809599	0.0280438	0.0353838	0.0963591	0.473128	0.0253874	0.0418487	0.0489318	0.0245105	0.0179187	0.031246	0.0231824	0.0123257	0.0551676	0.0230595	0.029901	0.0202165	0.0152966	0.0532564	0.0129909	0.014187	0.0578275	0.0279686
cg22218806	0.782214	0.849283	0.765317	0.806063	0.819141	0.793769	0.704948	0.686015	0.717563	0.73107	0.764749	0.852178	0.738987	0.841942	0.803585	0.852013	0.643331	0.858375	0.748213	0.829144	0.746061	0.847995	0.868873	0.854947	0.826787	0.684097	0.745028	0.794078	0.7702	0.840405	0.733074	0.767322	0.773213	0.828997	0.656188	0.794477	0.824157	0.79672	0.677055	0.789654	0.748282	0.791734	0.871228	0.673954	0.803485	0.663092	0.777391	0.602647	0.800419
cg22228457	0.877422	0.846183	0.729322	0.848255	0.870645	0.882118	0.790377	0.780845	0.811218	0.858174	0.808571	0.865244	0.85359	0.854635	0.856149	0.923822	0.777781	0.844508	0.831892	0.886767	0.865511	0.923182	0.928958	0.852274	0.883284	0.854869	0.808636	0.870439	0.779191	0.848701	0.847068	0.813472	0.730906	0.84372	0.837666	0.680213	0.773514	0.904268	0.820857	0.78514	0.894053	0.806706	0.830504	0.821206	0.778229	0.761481	0.797936	0.661902	0.888431
cg22244940	0.547884	0.636852	0.505652	0.733819	0.972074	0.683954	0.514734	0.843545	0.614625	0.789977	0.68274	0.672275	0.793941	0.933617	0.949472	0.970347	0.959989	0.957735	0.715702	0.641296	0.596574	0.969782	0.951938	0.607135	0.630224	0.957301	0.676225	0.665955	0.629389	0.583834	0.422507	0.527737	0.956013	0.910439	0.934423	0.95772	0.962325	0.43956	0.961226	0.52246	0.710229	0.504836	0.572689	0.972868	0.960095	0.338361	0.549302	0.644006	0.499274
cg22344793	0.160897	0.060391	0.060891	0.0974456	0.345606	0.101282	0.135794	0.27092	0.155149	0.175826	0.0795672	0.0312864	0.104109	0.0389527	0.0853623	0.0722926	0.105887	0.0334849	0.146309	0.104656	0.178371	0.0216093	0.0313089	0.0919721	0.0829971	0.421518	0.399861	0.062659	0.017281	0.390631	0.0387163	0.109616	0.0607158	0.0389802	0.0866074	0.0223314	0.0339763	0.116622	0.0317494	0.139509	0.17344	0.164404	0.0233904	0.129527	0.072104	0.0104757	0.165099	0.379833	0.0649476
cg22349573	0.0588683	0.0283627	0.0305955	0.0649577	0.0233098	0.0311633	0.117998	0.141275	0.16955	0.067279	0.300306	0.0373434	0.0240914	0.0179243	0.0298935	0.0249338	0.0880068	0.0179567	0.0211622	0.0939866	0.0279137	0.016122	0.333925	0.290691	0.0303098	0.29636	0.0359353	0.0296584	0.0374497	0.634926	0.0194607	0.0372564	0.051634	0.0285686	0.0443409	0.31166	0.125849	0.0309512	0.0319321	0.144197	0.161279	0.0671991	0.0255347	0.135447	0.0724138	0.0225461	0.179275	0.0360031	0.0347293
cg22367264	0.746001	0.770611	0.737538	0.775329	0.742868	0.749805	0.721312	0.686753	0.732793	0.599495	0.743163	0.83174	0.682403	0.746292	0.732575	0.85447	0.791159	0.680844	0.683387	0.790632	0.778125	0.816674	0.848487	0.86685	0.803222	0.7442	0.646233	0.775688	0.762837	0.839306	0.8422	0.716759	0.522067	0.787156	0.762509	0.777198	0.806124	0.821646	0.77668	0.777616	0.718383	0.815029	0.847225	0.721482	0.715663	0.748306	0.794586	0.645422	0.767376
cg22522598	0.548327	0.385233	0.589759	0.643769	0.796476	0.649938	0.741104	0.76722	0.782981	0.662587	0.667924	0.789206	0.653935	0.409616	0.737875	0.652975	0.699849	0.750742	0.527497	0.788129	0.46868	0.756352	0.891962	0.723014	0.705019	0.786031	0.499753	0.505447	0.456997	0.747368	0.810304	0.405784	0.589261	0.417294	0.677415	0.83243	0.640431	0.74361	0.576346	0.7344	0.656376	0.690558	0.540311	0.7227	0.383173	0.355903	0.689189	0.67417	0.472531
cg22654656	0.687962	0.694553	0.669015	0.744703	0.748798	0.59679	0.616342	0.655941	0.624887	0.667599	0.769708	0.78594	0.640858	0.76758	0.653496	0.816115	0.625495	0.735059	0.553893	0.815225	0.650319	0.635089	0.742184	0.805621	0.698604	0.751837	0.682862	0.802016	0.646293	0.833637	0.78521	0.75105	0.548796	0.694016	0.717614	0.590054	0.679082	0.772142	0.604684	0.789771	0.629448	0.708202	0.773986	0.714493	0.627537	0.604198	0.76429	0.772181	0.78043
cg22798121	0.691164	0.76402	0.604151	0.761519	0.742151	0.668809	0.644155	0.519751	0.516608	0.525665	0.706828	0.813039	0.641674	0.793126	0.730595	0.833104	0.269168	0.775684	0.595227	0.73581	0.593149	0.841723	0.814759	0.8111	0.788697	0.641593	0.701118	0.74169	0.653253	0.830892	0.499861	0.602622	0.641261	0.803259	0.659966	0.436841	0.876042	0.820188	0.548938	0.73232	0.687097	0.712594	0.848757	0.687645	0.690777	0.446013	0.773746	0.507954	0.791205
cg22845790	0.465813	0.560102	0.440427	0.43397	0.522565	0.450963	0.473246	0.463028	0.470125	0.369664	0.502339	0.625977	0.445164	0.526931	0.474659	0.631257	0.614089	0.605736	0.307717	0.586873	0.387867	0.55239	0.732279	0.562015	0.469384	0.394021	0.472969	0.56259	0.357699	0.624626	0.614602	0.455308	0.400248	0.561535	0.530898	0.299776	0.486847	0.580306	0.372264	0.544375	0.450046	0.541209	0.493519	0.3588	0.481667	0.340677	0.543162	0.409478	0.561129
cg22859727	0.594867	0.740911	0.713903	0.646284	0.656857	0.666559	0.651496	0.579296	0.611058	0.539873	0.661015	0.768729	0.579369	0.787808	0.658511	0.809209	0.682502	0.719396	0.586534	0.68479	0.557794	0.772151	0.85358	0.806941	0.667889	0.668163	0.611857	0.648779	0.802332	0.799883	0.764088	0.686868	0.650676	0.741327	0.680287	0.807145	0.7664	0.75611	0.59234	0.672706	0.674778	0.750837	0.851329	0.611467	0.694665	0.579641	0.688926	0.62853	0.7371
cg22887467	0.795622	0.757838		0.810221	0.839722	0.834092	0.830147	0.795636	0.828415	0.711184	0.761196	0.786948	0.788234	0.847346	0.854052	0.820579	0.653226	0.876029	0.76511	0.744402	0.786128	0.803288	0.903119	0.788985	0.923334	0.740232	0.759747	0.823361	0.806293	0.830401	0.78304	0.790489	0.579835	0.790464	0.816248	0.726906	0.648072	0.850019	0.717805	0.813643	0.871779	0.735712	0.887376	0.75709	0.694539	0.807207	0.757066	0.622873	0.816727
cg22902161	0.837286	0.82312	0.809363	0.872916	0.822064	0.814005	0.814429	0.83595	0.835961	0.846444	0.800472	0.855917	0.863894	0.846546	0.859567	0.848637	0.837307	0.834786	0.808644	0.851634	0.846417	0.851091	0.866982	0.835445	0.816049	0.811796	0.730953	0.766479	0.893495	0.839513	0.84527	0.819703	0.718294	0.807346	0.732842	0.864404	0.822292	0.797525	0.788523	0.817897	0.831906	0.828651	0.837128	0.810119	0.801222	0.805191	0.840413	0.757425	0.829479
cg22905274	0.0700941	0.0716136	0.0535772	0.0399425	0.0524177	0.0323596	0.0225412	0.0364204	0.0666812	0.0475147	0.0505187	0.0360402	0.0287815	0.0449354	0.0264866	0.0274043	0.0798839	0.0269601	0.0316504	0.0431839	0.0451886	0.0489136	0.0953786	0.0480856	0.0356112	0.0443796	0.0379153	0.065589	0.0444777	0.0321771	0.0422686	0.0396853	0.0542153	0.0538182	0.0399388	0.0447437	0.0709144	0.0469478	0.0392037	0.0383915	0.0258938	0.0522781	0.0547599	0.0670609	0.227134	0.282524	0.0185185	0.0983642	0.0378866
cg22925639	0.843975	0.804678	0.853724	0.886434	0.862101	0.869523	0.857907	0.816483	0.85017	0.839595	0.84675	0.869794	0.837074	0.849529	0.865754	0.905182	0.834809	0.889969	0.853128	0.829555	0.820641	0.739949	0.702151	0.900852	0.876321	0.831007	0.852456	0.871778	0.854832	0.883436	0.739769	0.788638	0.709715	0.855417	0.774489	0.780017	0.808355	0.841465	0.835347	0.890857	0.885109	0.825707	0.858999	0.760418	0.809437	0.793985	0.835447	0.816273	0.854678
cg23054119	0.799537	0.690567	0.682467	0.796111	0.852089	0.839601	0.852865	0.813841	0.887651	0.841257	0.828189	0.840054	0.858974	0.848345	0.875348	0.899417	0.595525	0.874964	0.83229	0.829377	0.820843	0.882418	0.917799	0.875736	0.840398	0.804092	0.827508	0.861898	0.779056	0.8888	0.83127	0.847982	0.735342	0.833906	0.91283	0.791212	0.755225	0.802139	0.734905	0.81999	0.794803	0.849696	0.874576	0.792814	0.773219	0.670757	0.850994	0.689316	0.888878
cg23060810	0.811066	0.822572	0.742531	0.816405	0.855009	0.916916	0.861418	0.747257	0.851856	0.846152	0.818401	0.856664	0.827857	0.840285	0.851657	0.898497	0.754179	0.852242	0.802322	0.794535	0.784469	0.89141	0.86556	0.847891	0.878377	0.844937	0.80944	0.844661	0.81708	0.940134	0.689349	0.742445	0.694774	0.841649	0.843501	0.536976	0.797991	0.841887	0.749693	0.81107	0.891819	0.798385	0.847604	0.831709	0.718714	0.844478	0.826274	0.716226	0.85298
cg23087108	0.888023	0.954319	0.955207	0.957698	0.945081	0.984971	0.910581	0.903077	0.822495	0.811097	0.913693	0.976905	0.933677	0.967959	0.946978	0.983277	0.986621	0.965073	0.891155	0.947789	0.84849	0.976199	0.973829	0.929953	0.944725	0.964052	0.944349	0.933086	0.97192	0.949886	0.95876	0.868322	0.975548	0.91652	0.871708	0.513358	0.973408	0.974783	0.932034	0.928258	0.924423	0.894304	0.388583	0.930955	0.948117	0.972131	0.889737	0.957119	0.961259
cg23186823	0.754866	0.821272	0.713952	0.758244	0.524782	0.768651	0.678664	0.630455	0.712689	0.674391	0.766537	0.840877	0.75171	0.833137	0.75723	0.728855	0.650414	0.752125	0.690598	0.806907	0.68024	0.797748	0.873742	0.863886	0.739063	0.703595	0.738391	0.791304	0.572682	0.844617	0.420049	0.714886	0.613981	0.758017	0.762027	0.463887	0.792915	0.816022	0.476466	0.76813	0.776619	0.796802	0.816479	0.716352	0.688888	0.685208	0.774526	0.497587	0.789095
cg23205231	0.827563	0.795332	0.644948	0.817634	0.849853	0.809611	0.825193	0.741159	0.760671	0.750947	0.857151	0.807776	0.814377	0.806899	0.872737	0.848419	0.760527	0.899314	0.824466	0.848751	0.873686	0.84717	0.909563	0.779751	0.904234	0.754598	0.852003	0.82605	0.793835	0.865506	0.468522	0.794918	0.698197	0.793258	0.810101	0.910002	0.916549	0.760093	0.68137	0.818139	0.821403	0.770892	0.888096	0.796971	0.711204	0.778362	0.755596	0.632872	0.852015
cg23222169	0.84645	0.851804	0.841507	0.814175	0.882083	0.893197	0.859431	0.878479	0.868965	0.817875	0.83554	0.843295	0.844277	0.86072	0.855191	0.89847	0.839026	0.913764	0.825278	0.862741	0.909908	0.91702	0.913215	0.910463	0.815657	0.835476	0.83491	0.886411	0.856105	0.882411	0.684241	0.840715	0.845296	0.852745	0.870471	0.824886	0.882421	0.814022	0.863736	0.83827	0.882024	0.82775	0.894755	0.83107	0.792617	0.851759	0.841909	0.756488	0.881503
cg23246885	0.266007	0.0673997	0.0953678	0.17691	0.0656415	0.119165	0.178427	0.231021	0.235895	0.184092	0.506029	0.054168	0.115714	0.0946412	0.133717	0.0581588	0.618538	0.0550977	0.217614	0.10903	0.150278	0.0498499	0.0429839	0.105394	0.123106	0.216754	0.12879	0.173027	0.0869019	0.612633	0.203892	0.176094	0.0658273	0.124934	0.392194	0.104368	0.06036	0.113129	0.171818	0.162545	0.149915	0.170089	0.0507359	0.370041	0.542606	0.0801438	0.143145	0.183052	0.190705
cg23256683	0.868922	0.895253	0.896236	0.869931	0.855649	0.889414	0.88468	0.884339	0.875868	0.888525	0.854169	0.88038	0.892496	0.878849	0.867107	0.863759	0.856739	0.871414	0.892023	0.858173	0.879576	0.917239	0.903572	0.872911	0.89382	0.824825	0.855203	0.867976	0.88541	0.878608	0.622214	0.885767	0.861764	0.857151	0.86069	0.790182	0.854681	0.875293	0.861287	0.890642	0.880878	0.858892	0.867127	0.878309	0.814115	0.867396	0.869752	0.870045	0.865373
cg23378989	0.0867802	0.0616914	0.0430903	0.0253779	0.0398111	0.0294621	0.0294791	0.166524	0.239229	0.0487226	0.298512	0.0316852	0.0375651	0.0248394	0.0554841	0.0401389	0.0272979	0.27444	0.0399741	0.0385386	0.0529316	0.0167492	0.0594306	0.0425354	0.0406407	0.0499819	0.362745	0.170769	0.0410128	0.613364	0.664241	0.0377577	0.0616651	0.086253	0.0289119	0.0446072	0.0695258	0.16236	0.090263	0.0761323	0.0373032	0.108904	0.0252238	0.0458519	0.270457	0.0223392	0.0533545	0.0442365	0.303283
cg23463008	0.804496	0.701443	0.761482	0.759923	0.785334	0.832994	0.755483	0.721148	0.761603	0.672641	0.734746	0.864978	0.772973	0.850766	0.78868	0.894221	0.847885	0.765647	0.832464	0.829498	0.731951	0.576046	0.844623	0.839848	0.731986	0.820826	0.792973	0.838129	0.561381	0.876093	0.829796	0.807661	0.636832	0.802404	0.716833	0.671864	0.67447	0.853593	0.710932	0.802878	0.822349	0.822822	0.874198	0.762504	0.717461	0.602119	0.832896	0.748159	0.880975
cg23550704	0.786059	0.813493	0.788979	0.855898	0.661078	0.847214	0.875194	0.83769	0.844549	0.722315	0.791433	0.821168	0.837711	0.860467	0.82034	0.866406	0.851871	0.878457	0.838156	0.87241	0.829142	0.850957	0.882347	0.84626	0.830753	0.904897	0.794485	0.88145	0.823037	0.880654	0.844019	0.685207	0.561193	0.801897	0.818516	0.849768	0.872545	0.822453	0.774504	0.844746	0.796803	0.818335	0.870776	0.842088	0.770838	0.814232	0.791429	0.783415	0.836643
cg23619753	0.855081	0.83406	0.851842	0.854436	0.838606	0.865279	0.892801	0.763303	0.8865	0.819155	0.859012	0.86678	0.837532	0.871731	0.834455	0.863583	0.686624	0.837081	0.854685	0.867343	0.903343	0.862147	0.909866	0.890049	0.858766	0.851131	0.835817	0.872613	0.799459	0.861707	0.58984	0.857851	0.630131	0.874551	0.866191	0.666158	0.870276	0.855615	0.77474	0.862147	0.86764	0.838738	0.914386	0.823101	0.834676	0.77149	0.836712	0.805792	0.861343
cg23701643	0.172789	0.11829	0.0910986	0.176171	0.0858127	0.0968089	0.186599	0.216384	0.250763	0.188398	0.192112	0.0696923	0.146024	0.10322	0.12145	0.0833772	0.378959	0.0657812	0.0951087	0.181465	0.181876	0.0827632	0.0941725	0.0777748	0.109667	0.0798056	0.141826	0.160398	0.0965638	0.336032	0.262321	0.245608	0.106929	0.0940681	0.135182	0.198903	0.0742132	0.20033	0.114466	0.121881	0.131682	0.218688	0.0962138	0.107546	0.251039	0.0550465	0.189515	0.109648	0.151344
cg23730617	0.797513	0.755246	0.569901	0.836159	0.745089	0.754952	0.72176	0.875062	0.86742	0.806968	0.849236	0.819178	0.816095	0.840692	0.824586	0.875699	0.810653	0.815242	0.819829	0.879334	0.790845	0.785976	0.886339	0.856282	0.812028	0.778157	0.746902	0.86207	0.793541	0.874118	0.809037	0.671692	0.739105	0.727924	0.872686	0.791552	0.63424	0.844007	0.818326	0.822347	0.81101	0.834128	0.806323	0.770261	0.764654	0.664138	0.88854	0.760989	0.866459
cg23752007	0.800427	0.825183	0.779327	0.815071	0.777786	0.734831	0.742552	0.705362	0.81023	0.805532	0.778585	0.78756	0.783408	0.768706	0.759517	0.834915	0.787396	0.779519	0.747488	0.817241	0.764844	0.848495	0.845852	0.863639	0.788448	0.543014	0.738403	0.834082	0.782256	0.867985	0.730515	0.666029	0.583544	0.831942	0.677153	0.828066	0.80222	0.785587	0.747874	0.81956	0.715638	0.841293	0.844469	0.587144	0.826863	0.489542	0.816023	0.602235	0.797836
cg23851011	0.652689	0.362067	0.623979	0.582466	0.512346	0.642459	0.681651	0.723687	0.807181	0.762874	0.67231	0.622169	0.656127	0.508372	0.637545	0.404318	0.406776	0.573474	0.577287	0.487242	0.624615	0.457078	0.26258	0.396543	0.592048	0.633631	0.580911	0.670373	0.303931	0.447671	0.733008	0.626353	0.686991	0.611736	0.659909	0.459698	0.379087	0.427765	0.551423	0.487507	0.724188	0.517026	0.421346	0.610023	0.380905	0.349699	0.505628	0.696531	0.562196
cg23965689	0.147757	0.0634123	0.0563147	0.0891591	0.0665812	0.0742089	0.17181	0.144109	0.250086	0.106211	0.225345	0.267811	0.220665	0.132987	0.129268	0.205355	0.287904	0.255316	0.0845823	0.238645	0.20641	0.356774	0.147315	0.438637	0.0400117	0.269605	0.297445	0.331142	0.0477097	0.426606	0.483622	0.179467	0.0804461	0.281348	0.0962014	0.0706845	0.0446196	0.468012	0.0808969	0.105798	0.149828	0.451209	0.0410416	0.143824	0.185014	0.0344017	0.317333	0.148844	0.362937
cg24146685	0.109783	0.070309	0.0933418	0.0660788	0.0593519	0.0674653	0.138329	0.156032	0.255435	0.111189	0.0823572	0.124743	0.0704448	0.0650962	0.0775287	0.0752085	0.0502913	0.060978	0.087563	0.08452	0.102783	0.0433156	0.0846929	0.0819369	0.0604611	0.378602	0.226068	0.150127	0.065417	0.287558	0.0789445	0.0988728	0.0778122	0.0695352	0.170424	0.0264569	0.085865	0.242429	0.0742706	0.107847	0.0946513	0.13088	0.0467765	0.123925	0.187261	0.0604278	0.117768	0.382453	0.246972
cg24197445	0.871584	0.876843	0.880372	0.893977	0.869749	0.920031	0.851914	0.876423	0.870863	0.848719	0.876337	0.908322	0.901051	0.926067	0.887623	0.906098	0.902155	0.95435	0.875787	0.902125	0.837803	0.876764	0.899513	0.906957	0.892301	0.792583	0.856246	0.892827	0.875626	0.908466	0.87326	0.8616	0.738045	0.869988	0.873504	0.875011	0.891412	0.873221	0.789049	0.887997	0.921948	0.859135	0.922637	0.815866	0.823677	0.55424	0.876182	0.755037	0.903633
cg24433667	0.791025	0.790295	0.797902	0.823312	0.817233	0.79483	0.780658	0.734441	0.759492	0.721999	0.81647	0.840494	0.785669	0.836503	0.812822	0.85317	0.83852	0.834839	0.804022	0.828162	0.775408	0.814085	0.888359	0.894243	0.775597	0.862456	0.77315	0.836957	0.814933	0.854056	0.812444	0.672558	0.725413	0.827415	0.771419	0.778098	0.789678	0.808983	0.7949	0.794529	0.808883	0.796439	0.840475	0.810178	0.80875	0.763372	0.797578	0.598046	0.823879
cg24455634	0.721485	0.771096	0.738355	0.728314	0.732472	0.7544	0.728409	0.646359	0.633916	0.630675	0.723192	0.836911	0.625121	0.755731	0.753982	0.814527	0.591617	0.783737	0.602025	0.796697	0.65707	0.838096	0.830145	0.835865	0.600104	0.611867	0.709805	0.772217	0.658081	0.791131	0.588714	0.665068	0.746561	0.78058	0.687035	0.798393	0.748681	0.756436	0.668208	0.737547	0.736074	0.673851	0.84495	0.711536	0.775955	0.645766	0.704775	0.587643	0.749457
cg24525457	0.108689	0.42451	0.0754879	0.0690019	0.0149369	0.0504919	0.0202175	0.0316141	0.110157	0.0269188	0.0544188	0.0245854	0.0310031	0.112701	0.0558499	0.0185372	0.00548977	0.0138923	0.323308	0.0444838	0.0605339	0.00812556	0.0176752	0.00942672	0.0970197	0.236547	0.241942	0.0246691	0.02856	0.442868	0.350333	0.0458386	0.0329182	0.109624	0.0479361	0.00409387	0.0248568	0.0139015	0.0128967	0.0322692	0.0636452	0.0582469	0.00937766	0.0268674	0.204232	0.0252549	0.0276457	0.0654841	0.0130533
cg24534566	0.326676	0.164936	0.185751	0.233907	0.234827	0.261787	0.27153	0.386604	0.446311	0.324427	0.440266	0.142905	0.269432	0.181995	0.299474	0.262812	0.169075	0.215417	0.185551	0.242146	0.345666	0.161286	0.263282	0.208817	0.267818	0.507531	0.295038	0.346631	0.129347	0.505014	0.517567	0.298948	0.193978	0.183863	0.257997	0.516802	0.453093	0.198923	0.341629	0.347345	0.36243	0.301165	0.189181	0.264728	0.23837	0.143458	0.366797	0.272034	0.386044
cg24588482	0.0696224	0.0638749	0.035619	0.046609	0.0349113	0.0674729	0.240283	0.0776506	0.400916	0.0530013	0.0751872	0.0527614	0.0417817	0.0484406	0.0434287	0.0283221	0.0565497	0.00961295	0.0825872	0.0610719	0.0435246	0.0460258	0.041274	0.0308111	0.0302613	0.0450913	0.0789192	0.0699349	0.0513834	0.616015	0.451085	0.0593634	0.0524743	0.0848174	0.0875855	0.315829	0.0710155	0.131185	0.0427027	0.0583561	0.261769	0.0983174	0.038902	0.0886777	0.377349	0.0256071	0.0397076	0.0547404	0.0639356
cg24616385	0.752996	0.862515	0.817749	0.815021	0.825622	0.768935	0.798745	0.709094	0.763731	0.749075	0.772889	0.860777	0.717182	0.802039	0.772354	0.841255	0.872752	0.801805	0.767072	0.790299	0.777192	0.834346	0.871259	0.897761	0.498548	0.765536	0.749386	0.836969	0.799603	0.835022	0.427114	0.758042	0.71565	0.825437	0.778689	0.573428	0.82241	0.835853	0.750131	0.764856	0.745833	0.74979	0.538238	0.800737	0.880377	0.775995	0.81321	0.723694	0.810566
cg24625136	0.0793432	0.0708454	0.0667207	0.0731756	0.0585009	0.0749786	0.224086	0.122832	0.248624	0.113551	0.254807	0.117351	0.212426	0.223522	0.179749	0.163551	0.210617	0.253385	0.0933647	0.127879	0.188229	0.350782	0.251692	0.131957	0.0697779	0.0968066	0.439442	0.247289	0.117728	0.731711	0.381275	0.087054	0.0782722	0.251668	0.514756	0.299016	0.0785397	0.412369	0.280059	0.440046	0.0711709	0.177399	0.0612617	0.171839	0.144302	0.056264	0.21444	0.407929	0.560641
cg24663521	0.758151	0.679314	0.547177	0.584681	0.77017	0.613843	0.59818	0.768371	0.774251	0.754936	0.754245	0.805481	0.619429	0.685498	0.736759	0.804098	0.841204	0.793383	0.732675	0.770449	0.714669	0.765553	0.85389	0.877711	0.748986	0.76498	0.747729	0.823605	0.70631	0.837533	0.727113	0.69083	0.760889	0.759084	0.783288	0.682602	0.72856	0.746811	0.72104	0.769781	0.663682	0.74118	0.825055	0.69932	0.758117	0.758075	0.73685	0.77115	0.762329
cg24668883	0.769996	0.656377	0.656093	0.759088	0.60668	0.784953	0.717708	0.797252	0.827933	0.746695	0.790777	0.855957	0.74612	0.783998	0.82168	0.805461	0.791248	0.909248	0.800402	0.775329	0.741147	0.824967	0.752621	0.8661	0.847118	0.814037	0.754538	0.86479	0.847542	0.878246	0.766235	0.751952	0.577526	0.774577	0.80577	0.897507	0.75999	0.790307	0.776292	0.687988	0.820398	0.787371	0.863207	0.657643	0.772421	0.863807	0.757512	0.675407	0.833416
cg24732137	0.237627	0.129854	0.04018	0.11289	0.0907968	0.0659321	0.120212	0.244689	0.186949	0.112323	0.205042	0.241065	0.174324	0.206088	0.10433	0.25024	0.121195	0.108655	0.180537	0.334905	0.200299	0.046537	0.5065	0.451733	0.312455	0.190262	0.169272	0.300537	0.232712	0.321555	0.352464	0.205273	0.0788533	0.239456	0.342816	0.307217	0.245774	0.30355	0.287688	0.235254	0.168346	0.275529	0.0272036	0.3506	0.188143	0.0871062	0.216116	0.323501	0.241324
cg24852892	0.870301	0.873486	0.836318	0.861104	0.896384	0.849993	0.896053	0.86135	0.883357	0.844517	0.855104	0.876216	0.864109	0.889463	0.907704	0.89695	0.893555	0.839613	0.88116	0.884769	0.885066	0.75146	0.858211	0.900392	0.791155	0.874429	0.882173	0.865791	0.818965	0.910738	0.713056	0.843216	0.86431	0.872577	0.864926	0.794538	0.875162	0.861559	0.834698	0.870443	0.901951	0.87675	0.767641	0.906536	0.818419	0.855293	0.880453	0.842449	0.879659
cg24863175	0.711507	0.801977		0.780572	0.746528	0.787522	0.725431	0.653081	0.690956	0.586344	0.727014	0.839413	0.735126	0.812747	0.806376	0.849474	0.745834	0.775342	0.813958	0.787789	0.594407	0.793404	0.91387	0.792403	0.853651	0.7218	0.711163	0.76892	0.83467	0.870667	0.688178	0.691085	0.531859	0.764308	0.707073	0.869502	0.754848	0.806392	0.711947	0.802823	0.784001	0.780397	0.843892	0.808242	0.769146	0.777483	0.726238	0.615482	0.719029
cg24884572	0.0657175	0.0642724	0.0373885	0.0380921	0.0185883	0.0327286	0.0145124	0.491142	0.319959	0.373185	0.575444	0.0688683	0.0374917	0.560081	0.0340481	0.311126	0.029408	0.602337	0.430003	0.556015	0.363168	0.0264372	0.854115	0.787074	0.380149	0.583921	0.503083	0.502142	0.588953	0.734049	0.0414262	0.426078	0.44573	0.593101	0.646636	0.612866	0.583898	0.59083	0.187484	0.554544	0.443712	0.255615	0.635979	0.522487	0.647885	0.0351463	0.025357	0.402238	0.648144
cg24908198	0.802474	0.562115	0.52	0.766923	0.890026	0.88626	0.855298	0.833333	0.823789	0.805148	0.819652	0.93834	0.873421	0.791903	0.883604	0.870383	0.857599	0.866223	0.866676	0.816406	0.743032	0.640256	0.946893	0.865385	0.855182	0.873722	0.766494	0.908738	0.801573	0.903453	0.783012	0.728313	0.625558	0.764223	0.749532	0.73208	0.828175	0.859058	0.821582	0.916555	0.899821	0.838842	0.932185	0.828813	0.687633	0.702579	0.898533	0.713726	0.898023
cg24934011	0.708735	0.684737	0.754032	0.78703	0.859381	0.843123	0.825824	0.764984	0.856244	0.828568	0.689376	0.865437	0.821275	0.810412	0.83298	0.88502	0.616446	0.869597	0.645193	0.718976	0.717499	0.771269	0.900623	0.684443	0.475893	0.831529	0.772654	0.861201	0.567437	0.868084	0.599649	0.621744	0.570388	0.78973	0.849785	0.682528	0.638822	0.863575	0.741054	0.830148	0.815199	0.761123	0.819807	0.675791	0.6354	0.48473	0.821787	0.748039	0.84291
cg24972816	0.718967	0.676592	0.755259	0.723515	0.846397	0.786529	0.752843	0.788337	0.805948	0.765361	0.797956	0.860577	0.751938	0.786994	0.799959	0.810243	0.747753	0.734996	0.751609	0.748645	0.732546	0.6956	0.78817	0.86743	0.700915	0.74666	0.731222	0.852807	0.649672	0.880824	0.832298	0.590295	0.619658	0.774004	0.794117	0.620908	0.589647	0.872622	0.711488	0.842681	0.806427	0.817415	0.682908	0.694789	0.717757	0.619112	0.840937	0.803116	0.824663
cg24989962	0.380523	0.193655	0.156138	0.192415	0.431023	0.238598	0.349174	0.498309	0.433149	0.361444	0.518863	0.574463	0.352616	0.243036	0.355969	0.478902	0.308913	0.235626	0.413693	0.297156	0.323992	0.386782	0.514505	0.569858	0.474017	0.469935	0.410336	0.421001	0.562153	0.678799	0.597694	0.259362	0.153057	0.167026	0.511421	0.528873	0.499121	0.599502	0.352057	0.234209	0.418359	0.387211	0.443194	0.485557	0.282669	0.130066	0.419619	0.503962	0.531736
cg25016190	0.87392	0.855197	0.811758	0.861317	0.870956	0.870712	0.854783	0.866617	0.866838	0.836889	0.825421	0.882555	0.795625	0.887568	0.876281	0.874121	0.801075	0.911817	0.873476	0.893273	0.882203	0.886232	0.836266	0.791486	0.867753	0.840017	0.769156	0.85609	0.833376	0.911126	0.833298	0.833985	0.638316	0.801597	0.850806	0.902623	0.827162	0.870273	0.783651	0.836905	0.845714	0.854005	0.84441	0.894249	0.796052	0.839913	0.861376	0.810951	0.862656
cg25316856	0.871336	0.813229	0.411893	0.864439	0.838355	0.879863	0.873187	0.924115	0.925011	0.881225	0.881272	0.869442	0.915509	0.836594	0.793731	0.894995	0.882742	0.894087	0.828891	0.911779	0.897145	0.937509	0.948858	0.892929	0.888379	0.825485	0.85584	0.917415	0.808658	0.875743	0.501354	0.906448	0.882461	0.8529	0.934455	0.887725	0.701208	0.880368	0.836593	0.83042	0.88592	0.851791	0.683609	0.807133	0.765576	0.897134	0.95136	0.726764	0.91131
cg25333258	0.0364242	0.0476401	0.0228797	0.0404731	0.0350941	0.0119592	0.037625	0.0373508	0.149702	0.0340538	0.114029	0.0130977	0.024693	0.0292923	0.0222535	0.070048	0.0291749	0.017837	0.255544	0.0238431	0.0252415	0.0120639	0.316078	0.0312015	0.0162286	0.139146	0.127713	0.0281873	0.0217117	0.197604	0.0206514	0.0234138	0.0375569	0.0281012	0.02332	0.0530238	0.0680773	0.0500376	0.0299393	0.0268867	0.210854	0.0307001	0.0195625	0.131375	0.0343767	0.0262686	0.122629	0.158757	0.0284726
cg25382108	0.803979	0.848275	0.810774	0.839283	0.822935	0.785942	0.804358	0.740948	0.798216	0.76187	0.801913	0.877218	0.875171	0.830211	0.853658	0.861313	0.863976	0.833918	0.797961	0.83724	0.781302	0.609786	0.838958	0.852623	0.855747	0.778248	0.720484	0.814779	0.699622	0.856287	0.86349	0.707344	0.638905	0.81228	0.765644	0.757802	0.800204	0.694351	0.769426	0.844568	0.835315	0.720377	0.864955	0.799244	0.80487	0.793776	0.820154	0.656268	0.853969
cg25436486	0.851469	0.940863	0.874284	0.923187	0.891308	0.947269	0.886016	0.876963	0.82378	0.819966	0.839063	0.904638	0.864681	0.934284	0.936031	0.91068	0.882086	0.962912	0.859205	0.93134	0.867078	0.932799	0.936857	0.877791	0.880401	0.898406	0.889398	0.902578	0.812817	0.918531	0.890515	0.902671	0.86189	0.844485	0.737549	0.903394	0.837491	0.892323	0.827706	0.899663	0.919461	0.874304	0.929412	0.777035	0.815407	0.554925	0.892609	0.816544	0.918124
cg25513740	0.722304	0.867694	0.71645	0.845847	0.802562	0.773016	0.717839	0.696879	0.628819	0.619006	0.757349	0.853324	0.749342	0.787681	0.832164	0.914238	0.403257	0.863754	0.763089	0.844184	0.664067	0.640016	0.889695	0.85763	0.803452	0.805962	0.790379	0.82106	0.773028	0.847487	0.834566	0.615022	0.586295	0.775128	0.804856	0.848099	0.790541	0.828143	0.718151	0.795628	0.855892	0.705796	0.902702	0.764969	0.76342	0.660487	0.731592	0.747987	0.820331
cg25567805	0.652053	0.736459	0.737769	0.741777	0.734591	0.67277	0.656801	0.742699	0.742856	0.703508	0.765975	0.80066	0.694549	0.638624	0.765618	0.78212	0.839746	0.828582	0.827165	0.810288	0.798824	0.775634	0.880116	0.871722	0.748328	0.726008	0.708447	0.823581	0.79363	0.817752	0.826887	0.528398	0.549965	0.735829	0.762028	0.705187	0.773157	0.748048	0.781464	0.765652	0.635592	0.787819	0.789175	0.738074	0.721508	0.661319	0.794451	0.704806	0.783963
cg25600478	0.287963	0.248105	0.247468	0.203522	0.446624	0.389316	0.467536	0.335149	0.320739	0.31221	0.418144	0.15855	0.209551	0.0905445	0.205807	0.372173	0.33726	0.433595	0.397135	0.51993	0.352397	0.182482	0.450005	0.363269	0.327357	0.157815	0.498536	0.50349	0.0586148	0.460419	0.287803	0.268878	0.198479	0.387046	0.447992	0.156637	0.237338	0.424746	0.438478	0.110735	0.338249	0.337562	0.273668	0.468773	0.235454	0.221485	0.326532	0.420176	0.381534
cg25605277	0.784975	0.753952	0.882787	0.824283	0.712609	0.838464	0.848922	0.828044	0.897729	0.902856	0.881847	0.622131	0.860846	0.671754	0.827353	0.855452	0.678108	0.587649	0.857624	0.75479	0.821842	0.832692	0.305657	0.879548	0.805907	0.888047	0.822324	0.678087	0.690049	0.823376	0.797805	0.747416	0.71328	0.712985	0.822094	0.815372	0.819227	0.774338	0.904371	0.895302	0.903039	0.562165	0.748271	0.899516	0.875598	0.866954	0.889342	0.890132	0.680075
cg25625104	0.810812	0.785798	0.793687	0.837424	0.821733	0.839701	0.808342	0.814518	0.820122	0.78773	0.836018	0.835856	0.831742	0.829058	0.846607	0.854396	0.857845	0.850304	0.844338	0.82848	0.817993	0.850434	0.896411	0.877448	0.786944	0.691379	0.798189	0.844303	0.794586	0.845761	0.764444	0.790958	0.773134	0.832363	0.817786	0.730052	0.756803	0.802778	0.797399	0.808153	0.801351	0.798987	0.846474	0.783637	0.781314	0.733736	0.816646	0.72274	0.837615
cg25857695	0.663369	0.776239	0.573528	0.637237	0.771579	0.589263	0.520838	0.597212	0.684096	0.631347	0.662827	0.800145	0.600942	0.732283	0.721073	0.762539	0.738687	0.523121	0.731743	0.692434	0.588303	0.692762	0.89041	0.769159	0.685918	0.603643	0.667021	0.739764	0.616047	0.839948	0.575911	0.613966	0.522312	0.657622	0.682641	0.692501	0.64033	0.786314	0.593436	0.711315	0.640239	0.718146	0.784498	0.699118	0.639056	0.427879	0.67135	0.663463	0.750932
cg26031678	0.665239	0.690783	0.637021	0.656837	0.699242	0.623254	0.617145	0.691229	0.667169	0.617793	0.669429	0.711095	0.628474	0.704088	0.688061	0.783258	0.785825	0.757548	0.702467	0.73583	0.635687	0.771208	0.636347	0.707064	0.734638	0.632786	0.667505	0.688224	0.753191	0.692523	0.63838	0.424504	0.757228	0.73078	0.657171	0.750908	0.763629	0.803986	0.63222	0.726511	0.604254	0.720988	0.791203	0.660589	0.733876	0.699622	0.725026	0.618527	0.730954
cg26090107	0.397222	0.117351	0.121225	0.188444	0.0976536	0.136395	0.119442	0.228179	0.374105	0.145879	0.549417	0.522276	0.204655	0.443684	0.381478	0.226596	0.135162	0.453177	0.156659	0.130133	0.23689	0.10263	0.631804	0.192243	0.171696	0.583003	0.356708	0.572271	0.137296	0.694555	0.630298	0.48428	0.0910405	0.18062	0.319681	0.125978	0.111163	0.261158	0.360113	0.176313	0.181771	0.494399	0.748237	0.147725	0.596903	0.618585	0.116508	0.238433	0.55664
cg26100931	0.811642	0.826763	0.847901	0.764981	0.719022	0.832481	0.804709	0.718147	0.741597	0.743328	0.784508	0.853695	0.741568	0.788031	0.810447	0.7899	0.866511	0.722846	0.777008	0.766508	0.749518	0.831452	0.593215	0.863889	0.606344	0.781961	0.763267	0.811967	0.651779	0.754605	0.56645	0.773604	0.676783	0.728976	0.785679	0.622121	0.816765	0.802192	0.750209	0.798626	0.754473	0.767317	0.872508	0.634666	0.761083	0.719416	0.771333	0.694263	0.81511
cg26227225	0.329782	0.14085	0.10456	0.252877	0.165913	0.346892	0.56105	0.373638	0.29341	0.172408	0.256585	0.12944	0.299564	0.0979036	0.300646	0.139884	0.125979	0.163337	0.269795	0.212287	0.319082	0.130226	0.0711178	0.225827	0.227641	0.176512	0.230169	0.4557	0.101135	0.102315	0.471824	0.182488	0.277521	0.229201	0.208163	0.14713	0.0932052	0.16807	0.246519	0.152949	0.233722	0.299953	0.0582318	0.392521	0.194427	0.0948281	0.274275	0.370809	0.197563
cg26229018	0.789449	0.824667	0.769807	0.836077	0.795597	0.810804	0.773784	0.763892	0.756165	0.767328	0.812744	0.87272	0.803564	0.851652	0.825858	0.852522	0.881132	0.81086	0.735809	0.829572	0.826213	0.774995	0.835096	0.886506	0.789467	0.73277	0.80753	0.837226	0.781968	0.850123	0.782674	0.779243	0.783359	0.831597	0.808489	0.857489	0.80306	0.836069	0.771228	0.782976	0.813627	0.778031	0.84076	0.814805	0.733377	0.813158	0.821349	0.699155	0.826504
cg26267852	0.743109	0.824234	0.765441	0.716957	0.727034	0.762858	0.721688	0.73047	0.691708	0.708189	0.687383	0.804141	0.642173	0.737562	0.750275	0.772588	0.782182	0.80812	0.629801	0.746032	0.668075	0.801728	0.743438	0.731252	0.703085	0.555591	0.613753	0.78032	0.547103	0.770908	0.581661	0.686659	0.469924	0.754369	0.764313	0.407047	0.762477	0.770931	0.637877	0.739533	0.645344	0.686589	0.500115	0.56381	0.587361	0.497305	0.705051	0.587577	0.770222
cg26470309	0.734984	0.607349	0.700089	0.69291	0.454466	0.609781	0.692818	0.810419	0.870528	0.79507	0.817431	0.310277	0.763775	0.489509	0.672782	0.399812	0.863747	0.836371	0.627909	0.760769	0.81988	0.558221	0.725036	0.745081	0.622479	0.77409	0.733074	0.507209	0.483008	0.879837	0.818602	0.757461	0.766373	0.396781	0.780475	0.811327	0.661578	0.338713	0.690411	0.775238	0.643409	0.448798	0.771971	0.769701	0.779163	0.493029	0.752613	0.787629	0.776169
cg26515460	0.193484	0.108797	0.0953744	0.154825	0.112152	0.113928	0.148387	0.242396	0.399863	0.199479	0.412308	0.433169	0.22853	0.137255	0.129038	0.399389	0.235311	0.174627	0.355354	0.202269	0.399283	0.0886605	0.425646	0.471029	0.142816	0.300984	0.278982	0.518753	0.17457	0.741711	0.373417	0.417745	0.121118	0.146306	0.185665	0.100724	0.0788334	0.290231	0.133755	0.301775	0.171086	0.333669	0.0602462	0.348997	0.310931	0.0577956	0.174133	0.36988	0.523952
cg26622320	0.25376	0.134861	0.193759	0.205727	0.15882	0.228374	0.204266	0.303673	0.287603	0.251911	0.358062	0.0826318	0.431067	0.382021	0.237717	0.0991889	0.152697	0.114534	0.155257	0.214967	0.397538	0.121858	0.0538664	0.211858	0.173728	0.483269	0.174651	0.226087	0.0861111	0.571857	0.474545	0.394901	0.165351	0.130478	0.185921	0.382519	0.0950113	0.418679	0.222946	0.198321	0.238396	0.416864	0.0597271	0.24228	0.418147	0.0640239	0.314677	0.226442	0.229513
cg26629969	0.0653957	0.0553418	0.0268219	0.0735837	0.0526572	0.0609937	0.0537576	0.149766	0.132935	0.0409213	0.0708758	0.0746126	0.0970315	0.0763695	0.0814229	0.0826004	0.0849428	0.0534973	0.0834465	0.0908335	0.155798	0.0596625	0.0511316	0.071599	0.0615229	0.0512016	0.201794	0.10714	0.0425011	0.334516	0.125956	0.108164	0.0502907	0.0729195	0.134687	0.0518274	0.0279919	0.223955	0.0353061	0.0658687	0.101913	0.109049	0.0365656	0.0503824	0.0919739	0.0510919	0.133462	0.310574	0.135247
cg26631984	0.220325	0.141599	0.125188	0.162246	0.292193	0.170076	0.227722	0.277389	0.418195	0.272425	0.186432	0.475454	0.2794	0.276663	0.133797	0.231859	0.39514	0.506438	0.197152	0.305619	0.201486	0.387952	0.114435	0.240748	0.350964	0.309839	0.38689	0.399247	0.0719344	0.150413	0.148153	0.395389	0.405652	0.146634	0.182114	0.179282	0.0784629	0.380507	0.178242	0.419513	0.267058	0.352085	0.0419907	0.385246	0.259324	0.0700903	0.388833	0.371805	0.15456
cg26643967	0.47562	0.162514	0.445612	0.475646	0.421452	0.620742	0.525912	0.623688	0.727867	0.520458	0.4152	0.770546	0.574326	0.559502	0.561509	0.553326	0.255998	0.713658	0.60287	0.710142	0.508003	0.271675	0.493492	0.543455	0.359673	0.673766	0.553358	0.720472	0.179007	0.74733	0.761632	0.300342	0.564028	0.711567	0.764056	0.716757	0.26252	0.739224	0.652364	0.421674	0.552254	0.733652	0.782863	0.683148	0.602354	0.584422	0.730148	0.786426	0.750755
cg26707646	0.754935	0.820353	0.745014	0.785284	0.754908	0.81417	0.711051	0.730615	0.669874	0.633467	0.736004	0.78814	0.719011	0.786847	0.787687	0.862695	0.825246	0.760842	0.711687	0.782271	0.697153	0.796854	0.769236	0.836683	0.781427	0.79127	0.744422	0.777497	0.688082	0.8029	0.509586	0.7366	0.622765	0.754152	0.685337	0.651246	0.821498	0.808567	0.762224	0.790044	0.798874	0.699617	0.824196	0.66629	0.751522	0.657906	0.735331	0.746547	0.775933
cg26769838	0.78927	0.923878	0.914343	0.884979	0.934409	0.91255	0.937675	0.937328	0.928211	0.849195	0.554226	0.885595	0.766154	0.654173	0.859527	0.938648	0.899281	0.935453	0.717932	0.947289	0.722533	0.919883	0.908167		0.552827	0.695049	0.724552	0.862992	0.290883	0.813235	0.362521	0.63151	0.877121	0.819724	0.894756	0.85147	0.473628	0.56535	0.710938	0.915241	0.89136	0.883936	0.902011	0.91102	0.387705	0.73958	0.907036	0.437043	0.643039
cg26841483	0.79853	0.838528	0.861987	0.773504	0.878289	0.777284	0.794427	0.84226	0.849234	0.815667	0.803737	0.808059	0.775419	0.845762	0.813096	0.902199	0.600158	0.874122	0.801474	0.827977	0.80061	0.83902	0.944532	0.878774	0.844574	0.810058	0.784141	0.890986	0.686433	0.858306	0.842785	0.783837	0.724904	0.781909	0.824407	0.851805	0.806751	0.811274	0.711028	0.815299	0.787947	0.797852	0.87916	0.641615	0.707222	0.756203	0.859678	0.803714	0.86553
cg26963545	0.672371	0.622823	0.762722	0.701828	0.556306	0.6908	0.679115	0.857889	0.738733	0.701641	0.569518	0.706622	0.704893	0.512786	0.716909	0.457721	0.913843	0.462222	0.610588	0.508747	0.743516	0.507197	0.314095	0.561129	0.521022	0.864982	0.620816	0.633902	0.506267	0.661284	0.467934	0.570315	0.67066	0.460211	0.497729	0.52666	0.500403	0.480924	0.641295	0.608369	0.847073	0.600031	0.425855	0.613802	0.519032	0.54011	0.539203	0.934168	0.624106
cg27011350	0.807283	0.865196	0.759796	0.875658	0.866749	0.87664	0.78773	0.79279	0.803506	0.786984	0.78307	0.837799	0.77858	0.86956	0.807025	0.892494	0.870057	0.859153	0.765372	0.859457	0.75537	0.820564	0.906955	0.899529	0.779549	0.823314	0.813254	0.901618	0.781138	0.89404	0.604972	0.774777	0.700503	0.854134	0.869415	0.531985	0.808407	0.871035	0.786412	0.834367	0.855026	0.834664	0.923227	0.849735	0.833791	0.615232	0.859742	0.698098	0.890758
cg27100471	0.797965	0.687722	0.832416	0.697079	0.499187	0.711769	0.68349	0.807583	0.871696	0.793855	0.834965	0.62439	0.676629	0.531568	0.70623	0.723939	0.892589	0.72592	0.589099	0.836977	0.73523	0.427457	0.666742	0.480782	0.668836	0.807486	0.608846	0.888872	0.470112	0.884279	0.701223	0.839247	0.881731	0.509047	0.560625	0.84542	0.562655	0.574512	0.853481	0.887753	0.72197	0.709544	0.626691	0.669539	0.925086	0.75785	0.67706	0.9081	0.771629
cg27123256	0.752826	0.850822	0.681598	0.762655	0.775774	0.679002	0.652792	0.797299	0.784954	0.671957	0.758561	0.803145	0.678021	0.814991	0.71038	0.893318	0.80765	0.766971	0.692224	0.741314	0.837367	0.826335	0.920747	0.883901	0.82391	0.559669	0.680489	0.733087	0.77304	0.879217	0.833647	0.839438	0.748571	0.827881	0.770874	0.747392	0.783057	0.852941	0.801131	0.77379	0.693277	0.811385	0.832273	0.642961	0.764397	0.816332	0.875084	0.682678	0.758889
cg27141751	0.679421	0.476043	0.619958	0.713632	0.714402	0.64333	0.581299	0.743121	0.823095	0.725201	0.734914	0.633106	0.650088	0.694701	0.646171	0.818859	0.827649	0.738099	0.604036	0.770712	0.790325	0.798677	0.86449	0.85369	0.800408	0.698672	0.606985	0.820738	0.787035	0.844764	0.695741	0.611067	0.608619	0.745359	0.742984	0.796083	0.652769	0.797089	0.727949	0.799868	0.709988	0.752688	0.820855	0.693335	0.709022	0.721999	0.766275	0.660998	0.684588
cg27146741	0.825666	0.808717	0.788677	0.862887	0.833552	0.850233	0.764881	0.862862	0.798685	0.741281	0.805779	0.86776	0.844247	0.837337	0.860177	0.904232	0.825888	0.865238	0.759829	0.872828	0.824765	0.635884	0.920243	0.891154	0.814398	0.819688	0.837615	0.850845	0.863149	0.889614	0.862185	0.800854	0.638651	0.841057	0.807811	0.853553	0.883316	0.844402	0.774713	0.833568	0.85524	0.804371	0.895387	0.837869	0.760815	0.741973	0.857763	0.796732	0.847971
cg27363829	0.393524	0.0901178	0.186775	0.255331	0.15724	0.198487	0.324849	0.444948	0.367031	0.295835	0.227202	0.0851014	0.36113	0.13989	0.237374	0.208591	0.643559	0.116193	0.157264	0.253845	0.438194	0.137591	0.584558	0.25808	0.148579	0.270716	0.251335	0.275469	0.103593	0.315683	0.129821	0.458489	0.162058	0.187868	0.235937	0.104218	0.13537	0.503693	0.41183	0.239917	0.319973	0.466546	0.0541203	0.283372	0.434613	0.0755229	0.303979	0.308563	0.575042
cg27498364	0.826949	0.833319	0.824951	0.82352	0.873826	0.862645	0.85707	0.861003	0.838625	0.850625	0.828409	0.883321	0.850435	0.860078	0.851043	0.876033	0.855878	0.881099	0.853105	0.867995	0.82323	0.905851	0.89629	0.866039	0.895153	0.850581	0.833082	0.867369	0.836656	0.915219	0.847206	0.866743	0.702704	0.827766	0.873493	0.529405	0.828608	0.876469	0.810565	0.843653	0.849515	0.838233	0.883985	0.851308	0.838627	0.864591	0.840817	0.820011	0.862906
cg27501645	0.2599	0.520696	0.43686	0.383294	0.226459	0.496303	0.408567	0.453022	0.473978	0.393685	0.5183	0.482082	0.533749	0.34115	0.0933031	0.448987	0.577686	0.260478	0.387199	0.578401	0.445578	0.338903	0.630397	0.141897	0.418666	0.550065	0.500662	0.513377	0.379855	0.473258	0.568247	0.490835	0.529679	0.284375	0.461945	0.586819	0.392744	0.520956	0.516667	0.254071	0.497291	0.365836	0.583905	0.521064	0.519291	0.59475	0.45877	0.506914	0.55299
cg27530629	0.0374003	0.0409779	0.0262406	0.0309761	0.0183069	0.0123138	0.0226568	0.0185721	0.283838	0.0369218	0.0747464	0.0468956	0.0193973	0.031801	0.0277101	0.0241786	0.0214306	0.0104598	0.0294248	0.0328669	0.0388007	0.0150927	0.035339	0.0202256	0.0224883	0.0311706	0.0313643	0.0336807	0.0307409	0.203666	0.0164491	0.030658	0.0324132	0.0234519	0.0231418	0.0113556	0.0246761	0.0645195	0.0280128	0.0404358	0.0292346	0.0234316	0.00661953	0.0301735	0.181892	0.010882	0.0437399	0.038861	0.0365283
cg27543361	0.667988	0.584846	0.671632	0.743106	0.774479	0.696438	0.59996	0.704881	0.748619	0.716497	0.650176	0.75901	0.74706	0.723037	0.735992	0.790626	0.802714	0.803629	0.705539	0.776038	0.69375	0.773481	0.786066	0.877429	0.780648	0.720596	0.723238	0.797292	0.615028	0.80798	0.758888	0.669074	0.520973	0.744489	0.71051	0.748241	0.720782	0.772539	0.751434	0.747872	0.681173	0.81582	0.862324	0.617656	0.765276	0.65118	0.731752	0.588514	0.776468
cg27572038	0.867588	0.821681	0.828527	0.862152	0.889732	0.87411	0.806488	0.862875	0.819848	0.799427	0.814538	0.85988	0.859144	0.863471	0.868497	0.907282	0.84367	0.874578	0.892177	0.884555	0.829961	0.822261	0.900177	0.872446	0.874774	0.857085	0.838462	0.847185	0.840752	0.875689	0.678521	0.847222	0.760079	0.835187	0.721111	0.799696	0.809567	0.867951	0.824439	0.848776	0.869379	0.845356	0.878934	0.860208	0.785283	0.901286	0.872746	0.78492	0.842112
cg27592331	0.282704	0.208596	0.468434	0.342139	0.108249	0.255895	0.360336	0.340968	0.308141	0.224481	0.273109	0.134231	0.214778	0.212766	0.243072	0.19767	0.249049	0.122764	0.258883	0.59209	0.14084	0.133803	0.0819351	0.0687398	0.142594	0.506372	0.231688	0.230565	0.235866	0.789962	0.215822	0.160656	0.442687	0.249832	0.265898	0.192416	0.305913	0.213098	0.16607	0.174771	0.453875	0.217953	0.546844	0.317265	0.310141		0.184703	0.40217	0.251915
cg27601964	0.780856	0.646441	0.783877	0.83117	0.878396	0.722713	0.810284	0.74732	0.880649	0.827655	0.785462	0.855725	0.848168	0.849967	0.796853	0.887459	0.598153	0.772765	0.799966	0.886364	0.786226	0.626986	0.9216	0.554029	0.876129	0.859748	0.748689	0.871202	0.860732	0.867317	0.811372	0.745175	0.821836	0.781325	0.850134	0.86374	0.713379	0.839692	0.823794	0.828473	0.777249	0.662448	0.863726	0.646275	0.759511		0.890714	0.765056	0.782891
cg27619217	0.874201	0.877254	0.815749	0.852135	0.84493	0.849128	0.846425	0.782972	0.783348	0.801356	0.819421	0.883289	0.809927	0.867869	0.856369	0.897625	0.86598	0.899056	0.834705	0.866285	0.826692	0.895308	0.908934	0.868308	0.876841	0.848103	0.81648	0.833363	0.890511	0.867973	0.85073	0.835905	0.782411	0.820956	0.788053	0.576229	0.895131	0.854377	0.808317	0.824686	0.841742	0.812999	0.866374	0.811173	0.791862		0.81346	0.724184	0.867494
cg27662481	0.782071	0.839883	0.780723	0.850715	0.824013	0.847747	0.787778	0.77143	0.814816	0.695191	0.806735	0.804143	0.847008	0.852311	0.800185	0.895367	0.819381	0.893901	0.800429	0.801675	0.698987	0.883555	0.916472	0.84397	0.834405	0.681167	0.726681	0.788499	0.662772	0.861148	0.864177	0.766269	0.657784	0.70797	0.845222	0.535407	0.764584	0.904425	0.672353	0.820501	0.838665	0.749344	0.876115	0.660073	0.769517		0.691842	0.619896	0.842167
[truncated: 75 more columns]

## Sheet: methylation_DEGs
logFC	AveExpr	t	P.Value	adj.P.Val	B	Low_AVG	High_AVG	deltaBeta	CHR	MAPINFO	Strand	Type	gene	feature	cgi	feat.cgi	UCSC_CpG_Islands_Name	DHS	Enhancer	Phantom	Probe_SNPs	Probe_SNPs_10	change
0.0681765	0.806171	3.95209	0.000129737	0.939362	-0.0662541	0.842458	0.774282	-0.0681765	22	19513176	F	II	CLDN5	TSS1500	shore	TSS1500-shore	chr22:19510871-19512254						UP
0.0994663	0.801722	3.88021	0.000169069	0.939362	-0.317659	0.854664	0.755198	-0.0994663	1	67690795	R	II	IL23R	Body	opensea	Body-opensea			TRUE				UP
-0.101174	0.204919	-3.84676	0.000191021	0.939362	-0.433406	0.151068	0.252242	0.101174	10	85954559	R	I	PCDH21	1stExon	island	1stExon-island	chr10:85954199-85955303	TRUE	TRUE				DOWN
-0.10939	0.242624	-3.84192	0.000194418	0.939362	-0.450113	0.1844	0.29379	0.10939	11	13986162	R	I	SPON1	Body	island	Body-island	chr11:13984066-13986349		TRUE				DOWN
0.120777	0.589223	3.79788	0.000228039	0.939362	-0.601172	0.653508	0.53273	-0.120777	2	33546572	F	I	LTBP1	Body	opensea	Body-opensea			TRUE		rs7580131		UP
0.124186	0.75951	3.78753	0.000236704	0.939362	-0.636463	0.825608	0.701423	-0.124186	5	103013792	R	II		IGR	opensea	IGR-opensea			TRUE				UP
0.0986713	0.86243	3.75223	0.00026868	0.939362	-0.756301	0.914949	0.816278	-0.0986713	3	79026069	R	II	ROBO1	Body	opensea	Body-opensea			TRUE				UP
0.118338	0.756722	3.74879	0.000272006	0.939362	-0.767931	0.819708	0.70137	-0.118338	4	187998952	R	II		IGR	opensea	IGR-opensea			TRUE				UP
0.0757317	0.845257	3.73213	0.000288678	0.939362	-0.824144	0.885565	0.809834	-0.0757317	22	19512903	F	II	CLDN5	TSS200	shore	TSS200-shore	chr22:19510871-19512254				rs5748258		UP
0.115951	0.755754	3.6976	0.000326357	0.939362	-0.939986	0.817469	0.701519	-0.115951	13	106426066	R	II		IGR	opensea	IGR-opensea			TRUE				UP
0.0852743	0.885221	3.68045	0.000346761	0.939362	-0.997206	0.930609	0.845335	-0.0852743	12	81653524	R	II	PPFIA2	3'UTR	opensea	3'UTR-opensea							UP
0.109985	0.61449	3.67299	0.000356006	0.939362	-1.02203	0.67303	0.563045	-0.109985	7	158221370	R	I	PTPRN2	Body	shore	Body-shore	chr7:158217851-158220709						UP
0.10286	0.16207	3.67217	0.000357036	0.939362	-1.02475	0.216817	0.113958	-0.10286	19	58662188	R	I	ZNF329	TSS200	island	TSS200-island	chr19:58661737-58662287						UP
0.119554	0.425642	3.64528	0.000392437	0.939362	-1.11387	0.489275	0.369721	-0.119554	12	85672623	R	I	ALX1	TSS1500	shore	TSS1500-shore	chr12:85673878-85674700						UP
0.0928957	0.802513	3.64046	0.000399133	0.939362	-1.12981	0.851958	0.759062	-0.0928957	3	81886014	R	II		IGR	opensea	IGR-opensea			TRUE				UP
0.0852592	0.463072	3.6075	0.000447824	0.939362	-1.23821	0.508452	0.423193	-0.0852592	1	1144558	F	I		IGR	shore	IGR-shore	chr1:1145568-1145878						UP
0.0692147	0.379133	3.60323	0.000454535	0.939362	-1.25221	0.415973	0.346758	-0.0692147	11	2322517	R	I	C11orf21	Body	opensea	Body-opensea							UP
0.0502884	0.698634	3.59631	0.000465596	0.939362	-1.27483	0.7254	0.675112	-0.0502884	3	13613505	R	I	FBLN2	Body	shore	Body-shore	chr3:13611923-13612435						UP
0.109003	0.807628	3.58014	0.000492463	0.939362	-1.3276	0.865646	0.756643	-0.109003	1	186840433	F	II	PLA2G4A	Body	opensea	Body-opensea			TRUE		rs74506700		UP
-0.0872989	0.581562	-3.54188	0.000561962	0.939362	-1.45167	0.535096	0.622395	0.0872989	16	4733181	R	I	MGRN1	Body	island	Body-island	chr16:4732830-4733184	TRUE					DOWN
-0.0599116	0.160922	-3.52286	0.000599861	0.939362	-1.51295	0.129034	0.188945	0.0599116	2	119915139	R	I	C1QL2	Body	island	Body-island	chr2:119914126-119916663					rs11308896	DOWN
0.0500743	0.920251	3.51861	0.000608639	0.939362	-1.52659	0.946904	0.89683	-0.0500743	17	38822397	R	II	KRT222	TSS1500	opensea	TSS1500-opensea							UP
0.110912	0.80223	3.51017	0.000626465	0.939362	-1.55368	0.861264	0.750351	-0.110912	3	78841760	R	II	ROBO1	Body	opensea	Body-opensea			TRUE				UP
0.0912177	0.876097	3.50972	0.000627419	0.939362	-1.5551	0.924648	0.833431	-0.0912177	7	117864674	F	I	ANKRD7	TSS200	opensea	TSS200-opensea					rs41281099		UP
0.108283	0.800524	3.49552	0.000658567	0.939362	-1.60055	0.858158	0.749875	-0.108283	12	80749665	F	II		IGR	opensea	IGR-opensea							UP
0.0924	0.86469	3.49193	0.000666669	0.939362	-1.61202	0.913871	0.821471	-0.0924	3	106580512	F	II		IGR	opensea	IGR-opensea			TRUE				UP
0.121827	0.758276	3.4903	0.000670369	0.939362	-1.61721	0.823119	0.701292	-0.121827	2	83220008	F	II		IGR	opensea	IGR-opensea			TRUE				UP
0.113937	0.782008	3.47605	0.000703626	0.939362	-1.6626	0.842652	0.728715	-0.113937	5	17495781	R	II		IGR	shelf	IGR-shelf	chr5:17491457-17491873						UP
-0.132759	0.216869	-3.47509	0.000705908	0.939362	-1.66563	0.146207	0.278966	0.132759	20	41818770	F	I	PTPRT	TSS1500	island	TSS1500-island	chr20:41817475-41819212			high-CpG:41251808-41252290			DOWN
0.0650799	0.904505	3.47288	0.000711239	0.939362	-1.67268	0.939144	0.874064	-0.0650799	3	176095343	F	II		IGR	opensea	IGR-opensea			TRUE				UP
0.0864329	0.871092	3.46587	0.000728319	0.939362	-1.69491	0.917096	0.830663	-0.0864329	14	66583879	F	II		IGR	opensea	IGR-opensea			TRUE		rs79646227		UP
0.06503	0.831819	3.45939	0.000744463	0.939362	-1.71545	0.866432	0.801402	-0.06503	6	112576342	F	II	LAMA4	TSS1500	shore	TSS1500-shore	chr6:112575091-112575483						UP
-0.0803431	0.335673	-3.44902	0.000771007	0.939362	-1.74826	0.29291	0.373253	0.0803431	13	78492678	F	I	EDNRB	1stExon	island	1stExon-island	chr13:78492425-78493382				rs5345		DOWN
-0.0811994	0.833534	-3.4226	0.000842684	0.939362	-1.83145	0.790315	0.871515	0.0811994	16	89971882	F	II	TCF25	Body	opensea	Body-opensea					rs11642428		DOWN
-0.0924968	0.847831	-3.41611	0.000861223	0.939362	-1.8518	0.798599	0.891096	0.0924968	16	2374515	R	I	ABCA3	Body	opensea	Body-opensea							DOWN
0.0823053	0.881302	3.4137	0.000868206	0.939362	-1.85936	0.92511	0.842805	-0.0823053	3	97806386	R	II	OR5AC2	1stExon	opensea	1stExon-opensea							UP
-0.0917228	0.137002	-3.4104	0.000877867	0.939362	-1.8697	0.088182	0.179905	0.0917228	19	20278423	F	I	ZNF486	Body	opensea	Body-opensea					rs10410951		DOWN
0.0949928	0.865584	3.40858	0.000883214	0.939362	-1.87538	0.916145	0.821152	-0.0949928	11	96518853	R	II		IGR	opensea	IGR-opensea			TRUE				UP
0.0517979	0.895457	3.39927	0.000911143	0.939362	-1.90448	0.923027	0.871229	-0.0517979	2	189305149	F	II	GULP1	5'UTR	opensea	5'UTR-opensea			TRUE				UP
0.109486	0.838329	3.39265	0.00093151	0.939362	-1.92514	0.896604	0.787118	-0.109486	5	17352463	R	II		IGR	shore	IGR-shore	chr5:17354400-17354738		TRUE				UP
0.0566567	0.809534	3.39136	0.000935508	0.939362	-1.92914	0.839689	0.783033	-0.0566567	22	19512942	F	II	CLDN5	TSS200	shore	TSS200-shore	chr22:19510871-19512254						UP
0.0732751	0.865874	3.3875	0.000947635	0.939362	-1.94118	0.904875	0.8316	-0.0732751	4	55265935	F	II		IGR	opensea	IGR-opensea			TRUE				UP
0.100711	0.689142	3.37638	0.000983352	0.939362	-1.97573	0.742746	0.642035	-0.100711	8	53452398	F	II	FAM150A	Body	opensea	Body-opensea			TRUE				UP
0.106216	0.783353	3.37554	0.000986107	0.939362	-1.97835	0.839887	0.733671	-0.106216	5	17802512	F	II		IGR	opensea	IGR-opensea			TRUE		rs10064153		UP
0.0851029	0.820972	3.37271	0.000995419	0.939362	-1.98712	0.866269	0.781166	-0.0851029	14	51854261	R	II		IGR	opensea	IGR-opensea			TRUE				UP
0.114789	0.676534	3.36119	0.0010342	0.939362	-2.0228	0.737631	0.622842	-0.114789	13	82585793	R	II		IGR	opensea	IGR-opensea			TRUE				UP
-0.102204	0.173879	-3.35542	0.00105417	0.939362	-2.04065	0.11948	0.221684	0.102204	19	20278051	R	I	ZNF486	TSS200	opensea	TSS200-opensea							DOWN
0.0733208	0.909406	3.35312	0.00106222	0.939362	-2.04774	0.948432	0.875111	-0.0733208	1	1120617	R	I	TTLL10	3'UTR	opensea	3'UTR-opensea		TRUE					UP
0.102273	0.76091	3.3514	0.00106826	0.939362	-2.05303	0.815345	0.713072	-0.102273	3	79174694	F	II	ROBO1	Body	opensea	Body-opensea			TRUE				UP
0.114499	0.702171	3.33724	0.0011194	0.939362	-2.09665	0.763114	0.648615	-0.114499	6	166242715	F	II		IGR	shore	IGR-shore	chr6:166240510-166240876						UP
-0.108139	0.225661	-3.3274	0.00115626	0.939362	-2.12685	0.168103	0.276242	0.108139	1	208132590	F	I		IGR	island	IGR-island	chr1:208132327-208133117	TRUE					DOWN
0.065532	0.875115	3.3266	0.00115932	0.939362	-2.12932	0.909995	0.844463	-0.065532	3	94655498	F	II		IGR	shore	IGR-shore	chr3:94656732-94657159						UP
-0.111525	0.304198	-3.32238	0.0011755	0.939362	-2.14223	0.244838	0.356363	0.111525	11	116451176	R	I		IGR	island	IGR-island	chr11:116450659-116451912	TRUE	TRUE				DOWN
-0.100674	0.356501	-3.31925	0.00118768	0.939362	-2.15184	0.302917	0.403591	0.100674	6	54711227	F	I	FAM83B	TSS1500	island	TSS1500-island	chr6:54711153-54712033						DOWN
0.0514028	0.916477	3.31808	0.00119225	0.939362	-2.15542	0.943837	0.892434	-0.0514028	4	187982852	F	II		IGR	shore	IGR-shore	chr4:187984505-187984762						UP
0.0946407	0.773137	3.3163	0.00119922	0.939362	-2.16085	0.823511	0.72887	-0.0946407	2	175528343	F	II	WIPF1	5'UTR	opensea	5'UTR-opensea			TRUE				UP
-0.057067	0.91349	-3.3134	0.0012107	0.939362	-2.16973	0.883115	0.940182	0.057067	12	121882415	R	I	KDM2B	Body	island	Body-island	chr12:121882191-121882416						DOWN
-0.103226	0.789326	-3.30861	0.00122984	0.939362	-2.18434	0.734383	0.837609	0.103226	17	79813439	R	I	P4HB	Body	opensea	Body-opensea							DOWN
0.0951895	0.847499	3.30608	0.00124007	0.939362	-2.19205	0.898165	0.802975	-0.0951895	1	233659267	F	II		IGR	opensea	IGR-opensea			TRUE		rs1497090		UP
0.0837006	0.846539	3.30132	0.00125955	0.939362	-2.20657	0.891089	0.807389	-0.0837006	7	86084870	R	II		IGR	opensea	IGR-opensea			TRUE				UP
-0.0509044	0.928533	-3.29419	0.00128927	0.939362	-2.22828	0.901439	0.952343	0.0509044	6	2134144	F	II	GMDS	Body	opensea	Body-opensea			TRUE				DOWN
0.0704765	0.884071	3.29074	0.00130384	0.939362	-2.23875	0.921583	0.851106	-0.0704765	10	47688638	R	II	ANTXRL	Body	opensea	Body-opensea			TRUE			rs60358125	UP
0.0667238	0.874349	3.2891	0.00131088	0.939362	-2.24376	0.909864	0.84314	-0.0667238	10	47658413	F	II	ANTXRL	Body	shelf	Body-shelf	chr10:47653906-47654500						UP
-0.0838159	0.157641	-3.27883	0.00135549	0.939362	-2.27489	0.113029	0.196845	0.0838159	2	239072674	R	I		IGR	island	IGR-island	chr2:239072191-239073109						DOWN
-0.109528	0.63698	-3.27579	0.00136896	0.939362	-2.28409	0.578683	0.688211	0.109528	1	153585915	F	II	S100A16	TSS1500	opensea	TSS1500-opensea							DOWN
-0.0777214	0.0986362	-3.25456	0.00146666	0.939362	-2.34819	0.0572683	0.13499	0.0777214	5	110560372	R	I	CAMK4	Body	island	Body-island	chr5:110559569-110560446	TRUE					DOWN
0.0749574	0.904213	3.25426	0.00146808	0.939362	-2.34909	0.944109	0.869152	-0.0749574	1	1220092	R	II	SCNN1D	Body	opensea	Body-opensea							UP
-0.0540513	0.109167	-3.25034	0.00148682	0.939362	-2.36088	0.080398	0.134449	0.0540513	6	54711429	R	I	FAM83B	TSS200	island	TSS200-island	chr6:54711153-54712033						DOWN
-0.104355	0.676076	-3.24923	0.00149218	0.939362	-2.36422	0.620533	0.724888	0.104355	16	4733253	F	I	MGRN1	Body	shore	Body-shore	chr16:4731561-4731835	TRUE			rs78699679	rs61734739	DOWN
-0.103334	0.189481	-3.24503	0.00151258	0.939362	-2.37684	0.134481	0.237815	0.103334	20	41818788	F	I	PTPRT	TSS1500	island	TSS1500-island	chr20:41817475-41819212			high-CpG:41251808-41252290			DOWN
0.0865454	0.861655	3.24217	0.00152661	0.939362	-2.38542	0.907719	0.821174	-0.0865454	4	188045368	R	II		IGR	opensea	IGR-opensea							UP
0.0684402	0.896952	3.23937	0.00154047	0.939362	-2.39381	0.93338	0.86494	-0.0684402	8	123092870	F	II		IGR	opensea	IGR-opensea			TRUE		rs74600193		UP
0.0510384	0.917784	3.23267	0.00157414	0.939362	-2.41389	0.94495	0.893911	-0.0510384	1	182204144	F	II		IGR	opensea	IGR-opensea			TRUE				UP
0.0717892	0.202744	3.23264	0.00157427	0.939362	-2.41397	0.240954	0.169165	-0.0717892	19	56988702	F	I	ZNF667	5'UTR	island	5'UTR-island	chr19:56988313-56989741	TRUE					UP
0.105244	0.783038	3.23207	0.00157719	0.939362	-2.41569	0.839055	0.733811	-0.105244	11	1056274	F	II		IGR	shore	IGR-shore	chr11:1056331-1056741						UP
0.111191	0.787719	3.23106	0.00158233	0.939362	-2.41871	0.846902	0.735711	-0.111191	7	158197980	F	II	PTPRN2	Body	shore	Body-shore	chr7:158198545-158198907						UP
0.0504131	0.943545	3.22577	0.0016095	0.939362	-2.43452	0.970378	0.919965	-0.0504131	3	167047201	F	II	ZBBX	Body	opensea	Body-opensea					rs73028628		UP
0.0913026	0.172736	3.22456	0.00161577	0.939362	-2.43813	0.221332	0.13003	-0.0913026	19	58662284	R	I	ZNF329	TSS200	island	TSS200-island	chr19:58661737-58662287						UP
0.0551303	0.92397	3.22114	0.00163364	0.939362	-2.44834	0.953313	0.898183	-0.0551303	8	53474887	F	II	FAM150A	Body	shelf	Body-shelf	chr8:53477544-53478627						UP
0.0605044	0.888693	3.22083	0.00163526	0.939362	-2.44926	0.920897	0.860392	-0.0605044	1	1146777	R	II	TNFRSF4	3'UTR	island	3'UTR-island	chr1:1146708-1146914						UP
-0.0763696	0.879392	-3.21796	0.00165044	0.939362	-2.45783	0.838744	0.915113	0.0763696	12	52388017	F	I	ACVR1B	3'UTR	opensea	3'UTR-opensea							DOWN
0.0769683	0.879698	3.21764	0.00165215	0.939362	-2.45879	0.920665	0.843697	-0.0769683	2	175628739	F	II	CHRNA1	Body	opensea	Body-opensea			TRUE				UP
-0.120997	0.214293	-3.2097	0.00169476	0.939362	-2.48242	0.149892	0.270888	0.120997	17	46810702	F	I		IGR	island	IGR-island	chr17:46810609-46810945						DOWN
0.053311	0.941032	3.20373	0.00172753	0.939362	-2.50018	0.969407	0.916096	-0.053311	8	146176538	F	II	ZNF16	TSS1500	shore	TSS1500-shore	chr8:146175835-146176337						UP
-0.127676	0.274291	-3.20025	0.00174687	0.939362	-2.51051	0.206335	0.334011	0.127676	2	233792394	R	I	NGEF	Body	island	Body-island	chr2:233791783-233793922	TRUE	TRUE				DOWN
-0.114399	0.205685	-3.19938	0.00175173	0.939362	-2.51309	0.144795	0.259194	0.114399	10	135237140	F	I	SPRN	Body	island	Body-island	chr10:135236687-135238237				rs2492666	rs2492667	DOWN
-0.117882	0.255508	-3.1991	0.0017533	0.939362	-2.51392	0.192764	0.310646	0.117882	11	125036385	R	I	PKNOX2	5'UTR	island	5'UTR-island	chr11:125034896-125036426						DOWN
-0.104163	0.218851	-3.19794	0.00175984	0.939362	-2.51737	0.163409	0.267573	0.104163	10	135237037	F	I	SPRN	Body	island	Body-island	chr10:135236687-135238237				rs2480253		DOWN
-0.128871	0.37476	-3.19194	0.00179393	0.939362	-2.53516	0.306167	0.435038	0.128871	1	208132787	F	I		IGR	island	IGR-island	chr1:208132327-208133117	TRUE					DOWN
0.0721103	0.752933	3.18606	0.00182789	0.939362	-2.55254	0.791314	0.719204	-0.0721103	5	77142620	R	I		IGR	shore	IGR-shore	chr5:77140542-77140914		TRUE				UP
0.101553	0.730605	3.18439	0.00183766	0.939362	-2.55748	0.784657	0.683104	-0.101553	5	128337585	F	II	SLC27A6	Body	opensea	Body-opensea			TRUE				UP
0.0914548	0.879954	3.18029	0.00186183	0.939362	-2.56959	0.928632	0.837177	-0.0914548	12	80749651	F	II		IGR	opensea	IGR-opensea							UP
-0.0900739	0.730785	-3.1738	0.00190071	0.939362	-2.58873	0.682843	0.772917	0.0900739	1	160066587	F	II	IGSF8	Body	shore	Body-shore	chr1:160068040-160068430	TRUE	TRUE				DOWN
0.0720671	0.786955	3.17282	0.00190667	0.939362	-2.59164	0.825313	0.753246	-0.0720671	2	223920391	F	I		IGR	shelf	IGR-shelf	chr2:223917576-223918037				rs41313551		UP
0.105294	0.761994	3.1725	0.00190859	0.939362	-2.59257	0.818037	0.712744	-0.105294	1	72382835	F	II	NEGR1	Body	opensea	Body-opensea							UP
0.0926681	0.817256	3.16794	0.00193646	0.939362	-2.60599	0.86658	0.773912	-0.0926681	6	166219132	F	II		IGR	shore	IGR-shore	chr6:166218333-166218876		TRUE		rs79748985		UP
0.05692	0.883098	3.16761	0.00193851	0.939362	-2.60697	0.913394	0.856474	-0.05692	2	212618994	F	II	ERBB4	Body	opensea	Body-opensea				low-CpG:212327239-212327240	rs7605314		UP
-0.0543669	0.933073	-3.16682	0.00194333	0.939362	-2.60927	0.904136	0.958503	0.0543669	7	1606266	F	II		IGR	shelf	IGR-shelf	chr7:1609568-1610037						DOWN
0.0559149	0.100946	3.16494	0.001955	0.939362	-2.61482	0.130707	0.0747919	-0.0559149	13	35517410	R	I	NBEA	Body	opensea	Body-opensea							UP
0.0816949	0.891146	3.16456	0.00195738	0.939362	-2.61594	0.934629	0.852934	-0.0816949	3	167045873	R	II	ZBBX	Body	opensea	Body-opensea							UP
0.103117	0.819476	3.16357	0.00196352	0.939362	-2.61884	0.874361	0.771244	-0.103117	6	166205200	F	II		IGR	opensea	IGR-opensea							UP
0.10718	0.778878	3.16331	0.00196514	0.939362	-2.6196	0.835926	0.728745	-0.10718	6	166140706	R	I		IGR	shore	IGR-shore	chr6:166140001-166140293		TRUE				UP
0.0909637	0.87878	3.15858	0.00199483	0.939362	-2.63349	0.927197	0.836233	-0.0909637	7	38470088	R	II	AMPH	Body	opensea	Body-opensea							UP
-0.137335	0.329993	-3.15496	0.0020179	0.939362	-2.64413	0.256895	0.39423	0.137335	2	5837002	F	I	SOX11	3'UTR	island	3'UTR-island	chr2:5836068-5837643	TRUE					DOWN
0.0833139	0.783608	3.15404	0.00202378	0.939362	-2.64682	0.827952	0.744638	-0.0833139	2	179149472	F	II	OSBPL6	5'UTR	opensea	5'UTR-opensea					rs77831770		UP
0.0925549	0.896163	3.15353	0.00202703	0.939362	-2.64831	0.945426	0.852872	-0.0925549	6	165986443	R	II	PDE10A	Body	opensea	Body-opensea			TRUE				UP
0.0767423	0.896466	3.15219	0.00203567	0.939362	-2.65224	0.937313	0.860571	-0.0767423	11	128813183	R	II	TP53AIP1	TSS1500	opensea	TSS1500-opensea							UP
0.0757548	0.835678	3.15165	0.00203915	0.939362	-2.65383	0.875999	0.800245	-0.0757548	1	56424393	F	II		IGR	opensea	IGR-opensea			TRUE				UP
0.09924	0.841477	3.15133	0.00204121	0.939362	-2.65476	0.894298	0.795058	-0.09924	7	158885581	R	II	VIPR2	Body	shore	Body-shore	chr7:158886367-158886595						UP
0.0816663	0.809062	3.14473	0.00208424	0.939362	-2.67406	0.852529	0.770863	-0.0816663	2	23870823	F	II	KLHL29	Body	opensea	Body-opensea							UP
0.086386	0.141402	3.14344	0.00209276	0.939362	-2.67783	0.187382	0.100996	-0.086386	19	58661962	F	I	ZNF329	5'UTR	island	5'UTR-island	chr19:58661737-58662287						UP
0.0723067	0.862374	3.14271	0.00209761	0.939362	-2.67998	0.90086	0.828554	-0.0723067	21	41890175	R	II	DSCAM	Body	opensea	Body-opensea							UP
0.0643387	0.911471	3.13753	0.0021322	0.939362	-2.69511	0.945716	0.881377	-0.0643387	7	113926919	F	II		IGR	opensea	IGR-opensea							UP
0.0806383	0.907171	3.13691	0.00213637	0.939362	-2.69691	0.950091	0.869453	-0.0806383	7	37490887	R	II		IGR	shelf	IGR-shelf	chr7:37487354-37488672						UP
-0.0900438	0.160132	-3.12055	0.00224936	0.939362	-2.74456	0.112205	0.202249	0.0900438	19	20278015	F	I	ZNF486	TSS200	opensea	TSS200-opensea				low-CpG:20138991-20139022			DOWN
0.0988	0.827702	3.12034	0.00225084	0.939362	-2.74516	0.88029	0.78149	-0.0988	5	17257844	R	II	BASP1	5'UTR	opensea	5'UTR-opensea			TRUE				UP
0.090637	0.794608	3.12009	0.00225261	0.939362	-2.74589	0.84285	0.752213	-0.090637	4	109224652	R	II		IGR	opensea	IGR-opensea			TRUE				UP
-0.0999405	0.170107	-3.11962	0.00225589	0.939362	-2.74723	0.116913	0.216854	0.0999405	19	20278013	F	I	ZNF486	TSS200	opensea	TSS200-opensea				low-CpG:20138991-20139022			DOWN
-0.075171	0.758235	-3.11949	0.00225684	0.939362	-2.74762	0.718225	0.793396	0.075171	11	794834	R	I	SLC25A22	Body	shelf	Body-shelf	chr11:797640-798544						DOWN
0.14515	0.379921	3.1186	0.00226318	0.939362	-2.75022	0.457179	0.312029	-0.14515	5	43018282	R	I		IGR	island	IGR-island	chr5:43017968-43018668	TRUE					UP
-0.0975443	0.813904	-3.11787	0.00226833	0.939362	-2.75232	0.761985	0.859529	0.0975443	12	117626777	R	II	FBXO21	Body	shore	Body-shore	chr12:117627650-117628488						DOWN
0.0878002	0.859213	3.1171	0.00227385	0.939362	-2.75456	0.905945	0.818145	-0.0878002	12	80816860	F	II		IGR	opensea	IGR-opensea			TRUE		rs10862109		UP
0.0572134	0.767683	3.11683	0.00227577	0.939362	-2.75534	0.798135	0.740922	-0.0572134	14	99664279	F	I	BCL11B	Body	opensea	Body-opensea							UP
0.0753326	0.885144	3.11649	0.0022782	0.939362	-2.75633	0.925241	0.849908	-0.0753326	3	173301488	R	II	NLGN1	5'UTR	opensea	5'UTR-opensea							UP
0.0682647	0.91682	3.11282	0.00230458	0.939362	-2.76697	0.953155	0.88489	-0.0682647	3	79210914	R	II	ROBO1	Body	opensea	Body-opensea			TRUE				UP
0.0695829	0.913354	3.10773	0.00234167	0.939362	-2.78171	0.95039	0.880808	-0.0695829	1	56044796	R	II		IGR	opensea	IGR-opensea			TRUE				UP
-0.123425	0.203786	-3.10685	0.00234813	0.939362	-2.78425	0.138092	0.261518	0.123425	1	160370208	R	I	VANGL2	TSS200	island	TSS200-island	chr1:160370112-160370658	TRUE					DOWN
-0.0823999	0.086784	-3.10598	0.00235453	0.939362	-2.78677	0.042926	0.125326	0.0823999	1	41267981	F	I	KCNQ4	Body	island	Body-island	chr1:41267919-41268398						DOWN
0.0522251	0.907269	3.10278	0.00237832	0.939362	-2.79605	0.935066	0.882841	-0.0522251	7	117865112	F	II	ANKRD7	Body	opensea	Body-opensea							UP
0.0997325	0.823343	3.0995	0.00240281	0.939362	-2.80551	0.876426	0.776694	-0.0997325	19	7701212	F	II	STXBP2	TSS1500	shore	TSS1500-shore	chr19:7701661-7702336						UP
-0.0969043	0.826402	-3.09872	0.00240869	0.939362	-2.80777	0.774824	0.871729	0.0969043	17	79813410	F	I	P4HB	Body	opensea	Body-opensea							DOWN
0.106901	0.846645	3.09515	0.00243569	0.939362	-2.81806	0.903544	0.796643	-0.106901	8	122954569	F	II		IGR	opensea	IGR-opensea			TRUE				UP
0.104654	0.730749	3.09419	0.00244301	0.939362	-2.82083	0.786452	0.681798	-0.104654	12	132335942	R	I	MMP17	3'UTR	shore	3'UTR-shore	chr12:132334377-132334786	TRUE					UP
-0.101808	0.256761	-3.09393	0.00244501	0.939362	-2.82158	0.202573	0.304381	0.101808	14	105830859	R	I	PACS2	Body	shore	Body-shore	chr14:105830605-105830846	TRUE					DOWN
0.0807721	0.868173	3.08906	0.00248251	0.939362	-2.83563	0.911164	0.830392	-0.0807721	6	8952871	R	II		IGR	opensea	IGR-opensea			TRUE				UP
-0.0632808	0.905859	-3.08787	0.00249176	0.939362	-2.83906	0.872177	0.935458	0.0632808	12	52388360	R	II	ACVR1B	3'UTR	opensea	3'UTR-opensea							DOWN
0.0922603	0.725457	3.08677	0.00250028	0.939362	-2.84221	0.774564	0.682303	-0.0922603	18	24283977	F	II	LOC728606	TSS1500	opensea	TSS1500-opensea					rs56286118		UP
0.0876117	0.85267	3.08587	0.00250736	0.939362	-2.84482	0.899302	0.81169	-0.0876117	3	84919226	F	II		IGR	opensea	IGR-opensea							UP
-0.0950434	0.150777	-3.07865	0.00256435	0.939362	-2.86555	0.100189	0.195233	0.0950434	5	10564448	R	I	ANKRD33B	5'UTR	island	5'UTR-island	chr5:10562816-10565680			high-CpG:10617431-10617453			DOWN
0.0674785	0.584887	3.0784	0.00256639	0.939362	-2.86629	0.620803	0.553325	-0.0674785	1	1144724	R	I		IGR	shore	IGR-shore	chr1:1145568-1145878						UP
0.0548957	0.899773	3.07796	0.00256986	0.939362	-2.86753	0.928992	0.874096	-0.0548957	7	110358708	F	II	IMMP2L	Body	opensea	Body-opensea			TRUE				UP
0.0972698	0.812864	3.07334	0.00260711	0.939362	-2.8808	0.864637	0.767367	-0.0972698	10	45146765	F	II		IGR	opensea	IGR-opensea			TRUE				UP
-0.0762592	0.827224	-3.06994	0.00263477	0.939362	-2.89053	0.786635	0.862894	0.0762592	6	32797268	R	I	TAP2	Body	opensea	Body-opensea							DOWN
0.0721724	0.881821	3.06474	0.00267769	0.939362	-2.90543	0.920235	0.848062	-0.0721724	7	158195729	F	II	PTPRN2	Body	shelf	Body-shelf	chr7:158198545-158198907				rs1453099		UP
-0.0635399	0.0836034	-3.06357	0.00268743	0.939362	-2.90878	0.0497838	0.113324	0.0635399	5	146258195	R	I	PPP2R2B	TSS200	island	TSS200-island	chr5:146257346-146258575	TRUE					DOWN
0.0977711	0.667715	3.06268	0.00269482	0.939362	-2.91131	0.719755	0.621984	-0.0977711	3	180100722	R	II		IGR	opensea	IGR-opensea			TRUE				UP
0.108733	0.749841	3.05139	0.00279077	0.939362	-2.94354	0.807715	0.698982	-0.108733	3	172635656	R	II	SPATA16	Body	opensea	Body-opensea			TRUE				UP
-0.0612948	0.93515	-3.05138	0.00279084	0.939362	-2.94357	0.902525	0.96382	0.0612948	10	131348664	F	II	MGMT	Body	opensea	Body-opensea					rs58863411		DOWN
0.055612	0.793654	3.04285	0.00286539	0.939362	-2.96785	0.823254	0.767641	-0.055612	4	187810783	F	I		IGR	shore	IGR-shore	chr4:187810427-187810735						UP
0.0581399	0.872224	3.04179	0.0028748	0.939362	-2.97086	0.90317	0.84503	-0.0581399	21	37949197	F	II	CLDN14	TSS1500	opensea	TSS1500-opensea							UP
0.0853007	0.833317	3.03909	0.00289881	0.939362	-2.97852	0.878719	0.793419	-0.0853007	7	120362441	F	II	KCND2	Body	opensea	Body-opensea							UP
0.101236	0.727407	3.03823	0.00290652	0.939362	-2.98097	0.781291	0.680054	-0.101236	3	104536324	F	II		IGR	opensea	IGR-opensea			TRUE				UP
-0.109264	0.230966	-3.03654	0.00292175	0.939362	-2.98578	0.17281	0.282073	0.109264	2	202899877	F	I	FZD7	1stExon	island	1stExon-island	chr2:202897386-202901046						DOWN
-0.0851404	0.43004	-3.03448	0.00294037	0.939362	-2.99163	0.384724	0.469864	0.0851404	7	151079167	R	I	WDR86	Body	island	Body-island	chr7:151078462-151079536						DOWN
0.0821311	0.830233	3.0334	0.0029501	0.939362	-2.99466	0.873948	0.791817	-0.0821311	7	158221031	R	II	PTPRN2	Body	shore	Body-shore	chr7:158217851-158220709						UP
0.0528839	0.93861	3.02838	0.00299607	0.939362	-3.0089	0.966758	0.913874	-0.0528839	1	182204191	F	II		IGR	opensea	IGR-opensea			TRUE		rs2489284		UP
0.0650154	0.894532	3.02455	0.00303157	0.939362	-3.01973	0.929137	0.864122	-0.0650154	2	158005537	R	II		IGR	opensea	IGR-opensea			TRUE				UP
-0.0713211	0.874949	-3.0231	0.00304513	0.939362	-3.02384	0.836987	0.908308	0.0713211	8	144696871	R	II	TSTA3	Body	shore	Body-shore	chr8:144696328-144696808						DOWN
0.0927728	0.811948	3.02109	0.00306404	0.939362	-3.02953	0.861327	0.768554	-0.0927728	7	117528580	R	II		IGR	opensea	IGR-opensea			TRUE				UP
0.0825662	0.85007	3.01811	0.00309216	0.939362	-3.03793	0.894017	0.81145	-0.0825662	3	84909261	F	II		IGR	opensea	IGR-opensea			TRUE				UP
0.0580387	0.92355	3.01652	0.00310733	0.939362	-3.04244	0.954442	0.896403	-0.0580387	2	64925436	F	II		IGR	opensea	IGR-opensea			TRUE				UP
-0.0632479	0.474717	-3.01459	0.00312569	0.939362	-3.04785	0.441052	0.5043	0.0632479	10	20105179	F	I	PLXDC2	TSS200	island	TSS200-island	chr10:20104451-20106105	TRUE			rs7094178		DOWN
-0.114348	0.258365	-3.01219	0.00314879	0.939362	-3.05462	0.197502	0.31185	0.114348	7	151078646	R	I	WDR86	3'UTR	island	3'UTR-island	chr7:151078462-151079536		TRUE				DOWN
-0.117321	0.182679	-3.01172	0.00315338	0.939362	-3.05596	0.120235	0.237555	0.117321	1	160370253	R	I	VANGL2	TSS200	island	TSS200-island	chr1:160370112-160370658	TRUE					DOWN
0.0582154	0.897344	3.0114	0.00315648	0.939362	-3.05687	0.92833	0.870114	-0.0582154	5	102726668	F	II		IGR	opensea	IGR-opensea			TRUE				UP
0.0639394	0.893763	3.01075	0.00316275	0.939362	-3.05869	0.927795	0.863856	-0.0639394	6	166088287	R	II		IGR	opensea	IGR-opensea			TRUE				UP
0.120727	0.657958	3.00572	0.00321183	0.939362	-3.07284	0.722216	0.601488	-0.120727	3	96844879	F	II	EPHA6	Body	opensea	Body-opensea			TRUE				UP
0.0529245	0.903921	3.00539	0.00321512	0.939362	-3.07378	0.932091	0.879166	-0.0529245	4	94683967	R	II	GRID2	Body	opensea	Body-opensea			TRUE				UP
0.0532352	0.541127	3.00139	0.00325471	0.939362	-3.08503	0.569462	0.516227	-0.0532352	11	116700049	R	I	APOC3	TSS1500	opensea	TSS1500-opensea			TRUE				UP
0.0635172	0.905304	3.00086	0.00326	0.939362	-3.08652	0.939112	0.875595	-0.0635172	3	173999704	F	II	NLGN1	3'UTR	opensea	3'UTR-opensea					rs73882747		UP
-0.0527671	0.0872845	-2.98923	0.00337782	0.939362	-3.11914	0.0591988	0.111966	0.0527671	17	15165922	R	I	PMP22	TSS200	island	TSS200-island	chr17:15165796-15166506						DOWN
0.061327	0.449065	2.98896	0.00338051	0.939362	-3.11987	0.481707	0.42038	-0.061327	6	166583523	R	I	T	TSS1500	shore	TSS1500-shore	chr6:166579973-166583423						UP
0.0651058	0.886841	2.98606	0.00341056	0.939362	-3.128	0.921494	0.856388	-0.0651058	12	80427292	F	II		IGR	opensea	IGR-opensea			TRUE				UP
-0.0570779	0.923018	-2.98275	0.00344513	0.939362	-3.13726	0.892638	0.949716	0.0570779	3	33758023	R	II	CLASP2	Body	shore	Body-shore	chr3:33759206-33759911						DOWN
0.0876741	0.740719	2.98018	0.00347212	0.939362	-3.14442	0.787384	0.69971	-0.0876741	12	81763492	F	II	PPFIA2	Body	opensea	Body-opensea							UP
0.0589743	0.88706	2.97878	0.00348699	0.939362	-3.14834	0.91845	0.859475	-0.0589743	6	112555546	F	II	LAMA4	Body	opensea	Body-opensea			TRUE				UP
0.0723083	0.875412	2.97664	0.00350967	0.939362	-3.15429	0.913898	0.84159	-0.0723083	1	216979003	F	II	ESRRG	5'UTR	opensea	5'UTR-opensea			TRUE				UP
-0.0837408	0.593119	-2.9764	0.00351227	0.939362	-3.15497	0.548547	0.632288	0.0837408	2	242844781	F	I		IGR	island	IGR-island	chr2:242844583-242844944	TRUE					DOWN
0.0885277	0.851851	2.97632	0.00351313	0.939362	-3.1552	0.898971	0.810443	-0.0885277	13	66983730	R	II	PCDH9	Body	opensea	Body-opensea							UP
0.113126	0.566467	2.97322	0.00354639	0.939362	-3.16384	0.626679	0.513553	-0.113126	4	173573053	R	II	GALNTL6	Body	opensea	Body-opensea			TRUE				UP
0.0682792	0.898931	2.97011	0.00358002	0.939362	-3.1725	0.935273	0.866994	-0.0682792	5	134989659	F	II	LOC340074	TSS200	opensea	TSS200-opensea							UP
0.0714008	0.853057	2.96988	0.00358248	0.939362	-3.17313	0.891061	0.81966	-0.0714008	3	145883489	F	II		IGR	opensea	IGR-opensea			TRUE				UP
0.064721	0.739694	2.96968	0.00358474	0.939362	-3.17371	0.774143	0.709422	-0.064721	11	1090810	F	I	MUC2	Body	opensea	Body-opensea				low-CpG:1080780-1080813	rs72655326		UP
-0.0848438	0.807714	-2.96939	0.00358784	0.939362	-3.17451	0.762556	0.847399	0.0848438	17	73719885	F	I	ITGB4	TSS1500	shelf	TSS1500-shelf	chr17:73717023-73717847	TRUE					DOWN
0.0951676	0.811519	2.9666	0.00361839	0.939362	-3.18228	0.862172	0.767005	-0.0951676	3	160823505	R	II	B3GALNT1	TSS1500	shore	TSS1500-shore	chr3:160822494-160823260						UP
-0.0718456	0.0918518	-2.9655	0.00363044	0.939362	-3.18533	0.0536114	0.125457	0.0718456	7	105222019	F	I	EFCAB10	TSS200	shore	TSS200-shore	chr7:105223524-105223850	TRUE					DOWN
0.0996269	0.821263	2.96531	0.00363257	0.939362	-3.18587	0.874291	0.774664	-0.0996269	5	17255115	R	II	BASP1	5'UTR	opensea	5'UTR-opensea			TRUE				UP
-0.081366	0.180047	-2.96339	0.00365376	0.939362	-3.19121	0.136739	0.218105	0.081366	1	217309160	F	I	ESRRG	5'UTR	island	5'UTR-island	chr1:217307744-217309179	TRUE					DOWN
-0.0864196	0.303207	-2.96263	0.00366219	0.939362	-3.19332	0.257209	0.343629	0.0864196	2	45228334	F	I		IGR	island	IGR-island	chr2:45227644-45228783						DOWN
0.0573473	0.136129	2.96228	0.00366605	0.939362	-3.19429	0.166653	0.109306	-0.0573473	16	89668842	F	I		IGR	opensea	IGR-opensea		TRUE	TRUE		rs75066267		UP
0.0675686	0.898373	2.96125	0.00367744	0.939362	-3.19713	0.934337	0.866768	-0.0675686	1	182070049	R	II		IGR	opensea	IGR-opensea			TRUE				UP
0.0807997	0.82322	2.96098	0.00368053	0.939362	-3.1979	0.866226	0.785427	-0.0807997	2	148404745	F	I		IGR	opensea	IGR-opensea			TRUE				UP
-0.08728	0.113966	-2.96047	0.00368616	0.939362	-3.1993	0.0675103	0.15479	0.08728	4	154170538	R	I	TRIM2	Body	island	Body-island	chr4:154170368-154170600		TRUE				DOWN
-0.074927	0.312186	-2.95797	0.00371414	0.939362	-3.20624	0.272305	0.347232	0.074927	3	151178904	F	I		IGR	island	IGR-island	chr3:151178623-151178984						DOWN
0.0630564	0.790001	2.95465	0.0037517	0.939362	-3.21546	0.823564	0.760507	-0.0630564	15	34628731	F	I	SLC12A6	1stExon	shore	1stExon-shore	chr15:34629575-34630396						UP
-0.0534859	0.169541	-2.95437	0.00375479	0.939362	-3.21622	0.141072	0.194558	0.0534859	12	82153290	F	I	PPFIA2	TSS200	shore	TSS200-shore	chr12:82152320-82152674						DOWN
0.0668942	0.833864	2.95217	0.00377984	0.939362	-3.22231	0.869469	0.802575	-0.0668942	15	51636552	F	II	GLDN	Body	shelf	Body-shelf	chr15:51633724-51634318				rs74557023		UP
0.0658905	0.895699	2.95202	0.00378164	0.939362	-3.22275	0.93077	0.864879	-0.0658905	2	33467199	F	II	LTBP1	Body	opensea	Body-opensea			TRUE		rs12623104		UP
0.0629787	0.903818	2.95115	0.00379149	0.939362	-3.22513	0.937338	0.87436	-0.0629787	3	78922413	R	II	ROBO1	Body	opensea	Body-opensea			TRUE				UP
-0.125233	0.310572	-2.9501	0.00380359	0.939362	-3.22805	0.243916	0.369149	0.125233	1	237205174	R	I	RYR2	TSS1500	island	TSS1500-island	chr1:237205126-237206644	TRUE					DOWN
-0.0764092	0.0927393	-2.95007	0.00380397	0.939362	-3.22815	0.0520699	0.128479	0.0764092	7	64349133	F	I		IGR	shore	IGR-shore	chr7:64349424-64350151		TRUE		rs6957325		DOWN
0.0896201	0.856118	2.94709	0.00383825	0.939362	-3.23637	0.903819	0.814199	-0.0896201	1	188639691	R	II		IGR	opensea	IGR-opensea			TRUE				UP
0.0590026	0.903723	2.94487	0.00386411	0.939362	-3.24252	0.935128	0.876125	-0.0590026	2	167168604	R	II	SCN9A	5'UTR	opensea	5'UTR-opensea							UP
-0.0923591	0.187906	-2.94283	0.00388798	0.939362	-3.24816	0.138747	0.231106	0.0923591	10	101300506	F	I		IGR	island	IGR-island	chr10:101299997-101300859	TRUE					DOWN
-0.119082	0.370973	-2.93941	0.00392821	0.939362	-3.25759	0.307591	0.426673	0.119082	1	156406102	F	I		IGR	island	IGR-island	chr1:156405160-156406350	TRUE	TRUE				DOWN
-0.0622287	0.904856	-2.93651	0.00396268	0.939362	-3.2656	0.871734	0.933963	0.0622287	1	169859761	R	II	SCYL3	5'UTR	shelf	5'UTR-shelf	chr1:169862455-169862722						DOWN
0.0834874	0.869043	2.93365	0.00399692	0.939362	-3.27347	0.91348	0.829992	-0.0834874	5	17444401	R	II		IGR	opensea	IGR-opensea			TRUE				UP
0.0822508	0.875708	2.93279	0.00400728	0.939362	-3.27584	0.919487	0.837236	-0.0822508	7	119121235	R	II		IGR	opensea	IGR-opensea			TRUE				UP
0.0643545	0.889137	2.93176	0.00401964	0.939362	-3.27867	0.92339	0.859035	-0.0643545	9	110229366	R	II		IGR	shore	IGR-shore	chr9:110227967-110228656						UP
0.0831212	0.868766	2.93159	0.00402179	0.939362	-3.27915	0.913008	0.829887	-0.0831212	1	88108838	R	II		IGR	opensea	IGR-opensea			TRUE				UP
0.1011	0.786387	2.9302	0.00403863	0.939362	-3.28298	0.840198	0.739098	-0.1011	3	173574358	F	II	NLGN1	Body	opensea	Body-opensea			TRUE				UP
-0.0746132	0.474251	-2.92822	0.00406267	0.939362	-3.28841	0.434537	0.509151	0.0746132	16	4730657	R	I	MGRN1	Body	shore	Body-shore	chr16:4731561-4731835	TRUE	TRUE				DOWN
-0.0763628	0.179684	-2.92816	0.00406339	0.939362	-3.28858	0.13904	0.215402	0.0763628	7	45614300	R	I	ADCY1	1stExon	island	1stExon-island	chr7:45613386-45615504			high-CpG:45580443-45580865			DOWN
-0.0786349	0.870238	-2.92576	0.00409284	0.939362	-3.29519	0.828384	0.907019	0.0786349	15	85200399	R	II	NMB	Body	shore	Body-shore	chr15:85201196-85201684						DOWN
0.059593	0.924781	2.92502	0.00410186	0.939362	-3.2972	0.9565	0.896907	-0.059593	16	89986317	F	I	MC1R	1stExon	island	1stExon-island	chr16:89985913-89986356		TRUE				UP
-0.10706	0.297907	-2.9212	0.00414926	0.939362	-3.30772	0.240923	0.347983	0.10706	14	52535973	R	I	NID2	TSS200	island	TSS200-island	chr14:52534581-52536722	TRUE		high-CpG:51605470-51605775			DOWN
0.101445	0.720383	2.91997	0.00416452	0.939362	-3.31108	0.774378	0.672933	-0.101445	13	81716293	F	II		IGR	opensea	IGR-opensea			TRUE			rs75271345	UP
0.0670205	0.913524	2.91701	0.0042016	0.939362	-3.31919	0.949196	0.882176	-0.0670205	11	45715109	F	II		IGR	opensea	IGR-opensea							UP
0.0591889	0.894097	2.91542	0.00422164	0.939362	-3.32354	0.9256	0.866412	-0.0591889	4	96433143	F	II	UNC5C	Body	opensea	Body-opensea			TRUE				UP
0.0586866	0.576753	2.91521	0.00422436	0.939362	-3.32413	0.607989	0.549303	-0.0586866	1	157485456	F	I	FCRL5	3'UTR	opensea	3'UTR-opensea							UP
0.0657286	0.924366	2.91124	0.00427478	0.939362	-3.33498	0.959351	0.893622	-0.0657286	5	17811409	F	II		IGR	opensea	IGR-opensea							UP
0.0764707	0.84172	2.90712	0.00432776	0.939362	-3.34625	0.882422	0.805952	-0.0764707	6	77322589	R	II		IGR	opensea	IGR-opensea			TRUE				UP
-0.0757689	0.105904	-2.90445	0.00436245	0.939362	-3.35355	0.0655758	0.141345	0.0757689	5	139283681	F	I	NRG2	Body	island	Body-island	chr5:139283350-139284282	TRUE					DOWN
0.0874454	0.866246	2.90387	0.00437	0.939362	-3.35513	0.912789	0.825344	-0.0874454	2	12609420	F	II		IGR	opensea	IGR-opensea			TRUE				UP
0.0557367	0.903201	2.90328	0.00437771	0.939362	-3.35674	0.932868	0.877131	-0.0557367	2	189171719	F	II	GULP1	5'UTR	opensea	5'UTR-opensea			TRUE				UP
0.0958861	0.774258	2.90313	0.00437975	0.939362	-3.35717	0.825294	0.729408	-0.0958861	8	40229677	R	II		IGR	opensea	IGR-opensea			TRUE				UP
-0.0910322	0.170515	-2.89969	0.00442491	0.939362	-3.36655	0.122063	0.213095	0.0910322	6	166582206	R	I	T	TSS200	island	TSS200-island	chr6:166579973-166583423		TRUE				DOWN
0.0948869	0.853976	2.89648	0.00446749	0.939362	-3.3753	0.904481	0.809594	-0.0948869	1	216696514	R	II	ESRRG	Body	opensea	Body-opensea			TRUE				UP
0.0523465	0.926226	2.89252	0.0045205	0.939362	-3.38608	0.954088	0.901741	-0.0523465	5	75996951	F	II	IQGAP2	Body	opensea	Body-opensea			TRUE				UP
0.123207	0.489706	2.89096	0.00454152	0.939362	-3.39032	0.555284	0.432077	-0.123207	7	70921332	F	II	WBSCR17	Body	opensea	Body-opensea			TRUE				UP
0.0687533	0.882782	2.8886	0.00457349	0.939362	-3.39673	0.919376	0.850623	-0.0687533	7	50444052	F	I	IKZF1	Body	opensea	Body-opensea							UP
0.0655553	0.80142	2.88822	0.00457867	0.939362	-3.39776	0.836312	0.770757	-0.0655553	3	88050264	R	II		IGR	opensea	IGR-opensea							UP
0.127113	0.596559	2.8879	0.00458307	0.939362	-3.39864	0.664216	0.537103	-0.127113	5	152896564	R	II	GRIA1	Body	opensea	Body-opensea			TRUE				UP
0.115013	0.77077	2.88692	0.00459645	0.939362	-3.4013	0.831987	0.716974	-0.115013	1	240517881	F	II	FMN2	Body	opensea	Body-opensea			TRUE				UP
0.0559629	0.868445	2.88051	0.0046848	0.939362	-3.41869	0.898231	0.842269	-0.0559629	1	15349101	F	II	KIAA1026	Body	opensea	Body-opensea			TRUE				UP
-0.0579169	0.0891103	-2.88043	0.00468599	0.939362	-3.41892	0.0582836	0.116201	0.0579169	8	125463682	R	I	TRMT12	1stExon	opensea	1stExon-opensea							DOWN
-0.0821194	0.131025	-2.87921	0.00470294	0.939362	-3.42222	0.0873164	0.169436	0.0821194	7	45614290	R	I	ADCY1	1stExon	island	1stExon-island	chr7:45613386-45615504			high-CpG:45580443-45580865			DOWN
0.0840952	0.733619	2.87914	0.00470389	0.939362	-3.4224	0.77838	0.694284	-0.0840952	1	7527781	R	II	CAMTA1	Body	opensea	Body-opensea							UP
0.0768609	0.744214	2.87778	0.00472299	0.939362	-3.4261	0.785124	0.708263	-0.0768609	4	111394270	R	II		IGR	shelf	IGR-shelf	chr4:111397677-111398089		TRUE				UP
0.0941955	0.790523	2.87437	0.00477086	0.939362	-3.43531	0.84066	0.746464	-0.0941955	1	216707614	R	II	ESRRG	Body	opensea	Body-opensea			TRUE				UP
-0.086753	0.330746	-2.87362	0.00478149	0.939362	-3.43734	0.284571	0.371324	0.086753	2	17719375	R	I		IGR	shore	IGR-shore	chr2:17720155-17720417						DOWN
0.0669521	0.800239	2.87267	0.00479505	0.939362	-3.43992	0.835875	0.768922	-0.0669521	2	60442527	R	I		IGR	opensea	IGR-opensea			TRUE		rs17010888		UP
0.0654017	0.843112	2.86714	0.00487421	0.939362	-3.45487	0.877922	0.81252	-0.0654017	11	22689281	F	II	GAS2	TSS1500	shore	TSS1500-shore	chr11:22688285-22688617						UP
-0.0762964	0.0972348	-2.8669	0.00487763	0.939362	-3.45551	0.0566255	0.132922	0.0762964	12	52400667	F	I	GRASP	TSS200	island	TSS200-island	chr12:52400467-52401696	TRUE					DOWN
-0.0725309	0.680804	-2.86626	0.00488694	0.939362	-3.45725	0.642198	0.714729	0.0725309	18	19744694	R	I		IGR	shore	IGR-shore	chr18:19744936-19752363						DOWN
0.0932958	0.789289	2.86567	0.00489538	0.939362	-3.45882	0.838947	0.745651	-0.0932958	6	166140451	F	I		IGR	shore	IGR-shore	chr6:166140001-166140293						UP
-0.0714825	0.102552	-2.86466	0.00491004	0.939362	-3.46155	0.0645049	0.135987	0.0714825	16	58498585	R	I	NDRG4	TSS200	island	TSS200-island	chr16:58497033-58498595	TRUE					DOWN
0.0899344	0.613437	2.86465	0.00491015	0.939362	-3.46157	0.661305	0.571371	-0.0899344	8	121208577	R	I	COL14A1	Body	opensea	Body-opensea							UP
-0.0601543	0.161139	-2.86408	0.00491844	0.939362	-3.46311	0.129121	0.189275	0.0601543	5	178016796	F	I	COL23A1	Body	island	Body-island	chr5:178016558-178017670	TRUE					DOWN
0.0658285	0.918292	2.86059	0.00496951	0.939362	-3.47253	0.95333	0.887501	-0.0658285	1	216773258	R	II	ESRRG	Body	shore	Body-shore	chr1:216774339-216774734		TRUE				UP
0.0697428	0.833483	2.8602	0.00497525	0.939362	-3.47358	0.870604	0.800862	-0.0697428	4	159033548	F	II		IGR	opensea	IGR-opensea			TRUE				UP
-0.0902054	0.133645	-2.85982	0.00498076	0.939362	-3.47459	0.0856327	0.175838	0.0902054	18	2846984	R	I	EMILIN2	TSS200	island	TSS200-island	chr18:2846565-2848175	TRUE	TRUE	high-CpG:2836952-2837084			DOWN
-0.108574	0.222592	-2.8589	0.0049944	0.939362	-3.47709	0.164802	0.273376	0.108574	20	41818756	F	I	PTPRT	TSS200	island	TSS200-island	chr20:41817475-41819212			high-CpG:41251808-41252290			DOWN
-0.0563443	0.869998	-2.8583	0.00500329	0.939362	-3.47871	0.840009	0.896353	0.0563443	19	2213933	R	I	DOT1L	Body	island	Body-island	chr19:2213860-2214142						DOWN
-0.0612494	0.33259	-2.85637	0.00503176	0.939362	-3.48389	0.29999	0.361239	0.0612494	1	145382477	R	I		IGR	island	IGR-island	chr1:145382416-145382740				rs76737868		DOWN
0.0731874	0.792285	2.856	0.00503735	0.939362	-3.4849	0.83124	0.758052	-0.0731874	6	166140208	R	II		IGR	island	IGR-island	chr6:166140001-166140293						UP
-0.0870394	0.824428	-2.85437	0.00506151	0.939362	-3.48926	0.778101	0.86514	0.0870394	16	2374397	R	I	ABCA3	Body	opensea	Body-opensea							DOWN
0.0688622	0.898135	2.85371	0.0050714	0.939362	-3.49104	0.934788	0.865926	-0.0688622	7	113792907	R	II		IGR	opensea	IGR-opensea			TRUE				UP
0.0632342	0.791275	2.85302	0.00508174	0.939362	-3.4929	0.824932	0.761698	-0.0632342	12	81332050	F	II	LIN7A	TSS1500	shore	TSS1500-shore	chr12:81330608-81331514						UP
0.0582916	0.825776	2.85256	0.00508873	0.939362	-3.49415	0.856802	0.798511	-0.0582916	1	160371744	F	II	VANGL2	5'UTR	shore	5'UTR-shore	chr1:160370112-160370658						UP
-0.0845652	0.214569	-2.85099	0.00511234	0.939362	-3.49837	0.169558	0.254123	0.0845652	7	151078750	R	I	WDR86	Body	island	Body-island	chr7:151078462-151079536		TRUE				DOWN
-0.0733883	0.467263	-2.84932	0.00513742	0.939362	-3.50283	0.428201	0.501589	0.0733883	15	41795087	R	I	ITPKA	Body	island	Body-island	chr15:41793562-41795305	TRUE		high-CpG:39582373-39582385			DOWN
0.0705893	0.858431	2.84923	0.00513881	0.939362	-3.50308	0.896003	0.825413	-0.0705893	4	176710822	F	II	GPM6A	Body	opensea	Body-opensea					rs79009128		UP
-0.0830982	0.215618	-2.84764	0.00516298	0.939362	-3.50736	0.171388	0.254486	0.0830982	17	42394004	F	I	RUNDC3A	Body	shore	Body-shore	chr17:42392323-42393079	TRUE					DOWN
0.0681712	0.807786	2.84519	0.00520038	0.939362	-3.51393	0.844071	0.7759	-0.0681712	3	106940889	F	II	LOC100302640	Body	opensea	Body-opensea			TRUE				UP
0.0952322	0.830617	2.84427	0.00521441	0.939362	-3.51639	0.881305	0.786073	-0.0952322	18	10474524	R	I	APCDD1	Body	shelf	Body-shelf	chr18:10471656-10471867						UP
0.0727561	0.875015	2.8436	0.00522469	0.939362	-3.51818	0.91374	0.840984	-0.0727561	3	172586374	R	II		IGR	opensea	IGR-opensea							UP
-0.0836926	0.358437	-2.84058	0.00527131	0.939362	-3.52628	0.313891	0.397583	0.0836926	2	10471388	R	I	HPCAL1	5'UTR	opensea	5'UTR-opensea							DOWN
-0.0733619	0.214554	-2.84009	0.00527894	0.939362	-3.5276	0.175507	0.248869	0.0733619	14	95239381	F	I		IGR	island	IGR-island	chr14:95239375-95239679						DOWN
-0.0786125	0.107701	-2.83932	0.00529095	0.939362	-3.52967	0.0658586	0.144471	0.0786125	1	228194476	F	I	WNT3A	TSS1500	island	TSS1500-island	chr1:228194096-228196512						DOWN
0.0932735	0.787056	2.83671	0.00533155	0.939362	-3.53663	0.836701	0.743428	-0.0932735	3	17950563	F	II		IGR	opensea	IGR-opensea			TRUE				UP
-0.0827114	0.121788	-2.83548	0.00535088	0.939362	-3.53993	0.0777645	0.160476	0.0827114	7	100091255	F	I	C7orf51	Body	island	Body-island	chr7:100091180-100091598	TRUE					DOWN
0.0834655	0.809885	2.83503	0.00535792	0.939362	-3.54112	0.85431	0.770844	-0.0834655	1	76397847	R	II	ASB17	Body	opensea	Body-opensea							UP
-0.0639085	0.308932	-2.83126	0.0054176	0.939362	-3.55121	0.274916	0.338824	0.0639085	3	35680899	R	I		IGR	island	IGR-island	chr3:35680509-35681628	TRUE	TRUE				DOWN
-0.0749286	0.11264	-2.82952	0.00544526	0.939362	-3.55585	0.0727589	0.147688	0.0749286	11	134146075	F	I	GLB1L3	TSS200	island	TSS200-island	chr11:134145559-134147180	TRUE	TRUE	high-CpG:133651174-133651383			DOWN
0.0754157	0.881201	2.82891	0.00545497	0.939362	-3.55747	0.921342	0.845926	-0.0754157	7	158336818	F	II	PTPRN2	Body	opensea	Body-opensea					rs79721939		UP
0.0644006	0.851778	2.82764	0.00547531	0.939362	-3.56086	0.886056	0.821656	-0.0644006	6	122935372	F	II	PKIB	5'UTR	shelf	5'UTR-shelf	chr6:122931153-122931705						UP
0.0722323	0.864995	2.82644	0.00549468	0.939362	-3.56407	0.903441	0.831209	-0.0722323	4	162917677	R	II	FSTL5	Body	opensea	Body-opensea			TRUE				UP
0.0577033	0.836714	2.82458	0.00552466	0.939362	-3.56903	0.867427	0.809724	-0.0577033	13	51825057	R	II	FAM124A	Body	shore	Body-shore	chr13:51825697-51826044						UP
-0.0778126	0.093196	-2.82411	0.00553229	0.939362	-3.57029	0.0517795	0.129592	0.0778126	12	52400663	F	I	GRASP	TSS200	island	TSS200-island	chr12:52400467-52401696	TRUE					DOWN
-0.060219	0.0919562	-2.82352	0.00554185	0.939362	-3.57186	0.0599042	0.120123	0.060219	14	99738493	R	I	BCL11B	TSS1500	shore	TSS1500-shore	chr14:99739801-99740920						DOWN
-0.0733026	0.840054	-2.82258	0.00555707	0.939362	-3.57435	0.801038	0.87434	0.0733026	3	38034235	F	II	VILL	TSS1500	shore	TSS1500-shore	chr3:38035701-38036000		TRUE				DOWN
0.0890067	0.64246	2.8216	0.00557295	0.939362	-3.57695	0.689835	0.600828	-0.0890067	10	48437796	F	II	GDF10	Body	shore	Body-shore	chr10:48438411-48439320						UP
0.0933831	0.769003	2.82159	0.00557326	0.939362	-3.577	0.818707	0.725324	-0.0933831	1	233765350	F	II	KCNK1	Body	opensea	Body-opensea					rs6695627		UP
0.0510104	0.945125	2.82107	0.00558173	0.939362	-3.57838	0.972276	0.921266	-0.0510104	9	110482541	R	II		IGR	shelf	IGR-shelf	chr9:110479034-110479420						UP
0.0524808	0.88054	2.81923	0.00561186	0.939362	-3.58328	0.908473	0.855992	-0.0524808	6	55691833	R	II	BMP5	Body	opensea	Body-opensea			TRUE				UP
0.106582	0.769451	2.81905	0.00561477	0.939362	-3.58375	0.82618	0.719598	-0.106582	1	240450031	R	II	FMN2	Body	opensea	Body-opensea			TRUE				UP
-0.0527615	0.720404	-2.81898	0.00561591	0.939362	-3.58394	0.692321	0.745083	0.0527615	17	73631586	R	I	RECQL5	Body	shelf	Body-shelf	chr17:73627542-73627824						DOWN
-0.0670022	0.850213	-2.81815	0.00562956	0.939362	-3.58615	0.814551	0.881553	0.0670022	12	121882267	F	I	KDM2B	Body	island	Body-island	chr12:121882191-121882416				rs34911648		DOWN
0.0693468	0.901518	2.81756	0.00563918	0.939362	-3.5877	0.938428	0.869081	-0.0693468	2	82508075	F	II		IGR	opensea	IGR-opensea			TRUE				UP
0.110931	0.716299	2.81688	0.00565048	0.939362	-3.58952	0.775342	0.664412	-0.110931	7	78066318	R	II	MAGI2	Body	opensea	Body-opensea			TRUE				UP
0.0779369	0.837066	2.81657	0.00565563	0.939362	-3.59035	0.878548	0.800611	-0.0779369	1	7574875	R	II	CAMTA1	Body	opensea	Body-opensea							UP
0.0588346	0.512571	2.81618	0.00566203	0.939362	-3.59138	0.543886	0.485051	-0.0588346	20	55838478	R	I	BMP7	Body	shore	Body-shore	chr20:55839287-55839766						UP
-0.0524445	0.791201	-2.81098	0.00574867	0.939362	-3.60519	0.763286	0.815731	0.0524445	2	242844943	F	I		IGR	island	IGR-island	chr2:242844583-242844944	TRUE					DOWN
-0.0634594	0.14	-2.80937	0.00577565	0.939362	-3.60945	0.106223	0.169682	0.0634594	3	173115405	R	I	NLGN1	TSS1500	island	TSS1500-island	chr3:173115404-173115775	TRUE					DOWN
0.0885237	0.789713	2.80827	0.00579432	0.939362	-3.61239	0.83683	0.748306	-0.0885237	1	88338001	F	II		IGR	opensea	IGR-opensea			TRUE		rs77514959		UP
0.0781783	0.896279	2.80673	0.00582033	0.939362	-3.61646	0.93789	0.859712	-0.0781783	3	115118067	F	II		IGR	opensea	IGR-opensea			TRUE			rs75326618	UP
0.0692475	0.843756	2.80672	0.00582056	0.939362	-3.6165	0.880613	0.811366	-0.0692475	12	25994029	F	II		IGR	opensea	IGR-opensea			TRUE				UP
-0.0671219	0.0836586	-2.80485	0.00585221	0.939362	-3.62143	0.0479324	0.115054	0.0671219	3	12329826	R	I	PPARG	TSS1500	island	TSS1500-island	chr3:12329427-12330333						DOWN
-0.071789	0.0907734	-2.80356	0.00587428	0.939362	-3.62485	0.0525632	0.124352	0.071789	7	75912102	F	I	SRRM3	Body	island	Body-island	chr7:75911818-75912496						DOWN
0.0786973	0.777148	2.80012	0.0059335	0.939362	-3.63397	0.819035	0.740338	-0.0786973	13	110106992	R	II		IGR	opensea	IGR-opensea			TRUE				UP
0.0695937	0.860852	2.7964	0.00599793	0.939362	-3.64379	0.897894	0.8283	-0.0695937	6	132580009	R	II		IGR	opensea	IGR-opensea			TRUE				UP
-0.0726344	0.762967	-2.79631	0.00599955	0.939362	-3.64403	0.724307	0.796942	0.0726344	17	76212679	F	I	BIRC5	Body	shelf	Body-shelf	chr17:76210129-76210627						DOWN
0.0514474	0.742267	2.79591	0.0060065	0.939362	-3.64508	0.76965	0.718203	-0.0514474	1	1846001	F	I	CALML6	TSS1500	opensea	TSS1500-opensea							UP
0.0601547	0.869697	2.79359	0.00604714	0.939362	-3.65121	0.901715	0.84156	-0.0601547	4	109931912	R	II	COL25A1	Body	opensea	Body-opensea							UP
0.0913997	0.822358	2.79293	0.00605881	0.939362	-3.65296	0.871006	0.779606	-0.0913997	8	122302722	F	II		IGR	opensea	IGR-opensea			TRUE				UP
-0.05655	0.895531	-2.79151	0.00608383	0.939362	-3.65671	0.865432	0.921982	0.05655	17	35836996	F	II	TADA2A	Body	opensea	Body-opensea			TRUE				DOWN
-0.0769581	0.639063	-2.78881	0.00613162	0.939362	-3.66381	0.598101	0.67506	0.0769581	17	7219319	F	I	NEURL4	3'UTR	shore	3'UTR-shore	chr17:7218175-7218960						DOWN
0.0940833	0.788197	2.78866	0.00613429	0.939362	-3.66421	0.838273	0.74419	-0.0940833	1	203434261	F	II		IGR	opensea	IGR-opensea			TRUE				UP
-0.0965468	0.156484	-2.78754	0.00615433	0.939362	-3.66717	0.105096	0.201643	0.0965468	8	79428725	F	I	PKIA	5'UTR	island	5'UTR-island	chr8:79428433-79428754	TRUE					DOWN
-0.0708466	0.150311	-2.78685	0.00616663	0.939362	-3.66899	0.112602	0.183449	0.0708466	14	38677295	F	I	SSTR1	1stExon	island	1stExon-island	chr14:38677154-38677787						DOWN
-0.069167	0.148204	-2.78466	0.00620588	0.939362	-3.67475	0.11139	0.180557	0.069167	2	5836366	R	I	SOX11	3'UTR	island	3'UTR-island	chr2:5836068-5837643	TRUE					DOWN
0.0920775	0.858853	2.78427	0.00621293	0.939362	-3.67578	0.907862	0.815784	-0.0920775	6	166140034	F	I		IGR	island	IGR-island	chr6:166140001-166140293						UP
0.0761831	0.821617	2.78035	0.00628386	0.939362	-3.68609	0.862166	0.785983	-0.0761831	2	131688463	F	II	ARHGEF4	5'UTR	opensea	5'UTR-opensea							UP
0.072954	0.827521	2.77971	0.00629549	0.939362	-3.68777	0.866351	0.793397	-0.072954	11	45719348	F	II		IGR	opensea	IGR-opensea					rs12286909		UP
-0.103565	0.180472	-2.77853	0.00631707	0.939362	-3.69087	0.125349	0.228914	0.103565	7	100091364	R	I	C7orf51	Body	island	Body-island	chr7:100091180-100091598	TRUE					DOWN
0.0765388	0.849078	2.77732	0.00633921	0.939362	-3.69405	0.889817	0.813278	-0.0765388	12	81332540	F	II	LIN7A	TSS1500	shore	TSS1500-shore	chr12:81330608-81331514						UP
-0.0881375	0.620608	-2.77504	0.0063811	0.939362	-3.70003	0.573696	0.661833	0.0881375	19	36485282	F	I	SDHAF1	TSS1500	island	TSS1500-island	chr19:36484904-36485476						DOWN
-0.0689726	0.351276	-2.77494	0.00638293	0.939362	-3.70029	0.314565	0.383537	0.0689726	4	48988124	R	I	CWH43	TSS200	island	TSS200-island	chr4:48987790-48988808						DOWN
0.0547409	0.894124	2.77456	0.00638992	0.939362	-3.70128	0.923261	0.86852	-0.0547409	7	38505101	R	II	AMPH	Body	opensea	Body-opensea							UP
0.0968569	0.737975	2.77169	0.00644312	0.939362	-3.7088	0.789528	0.692671	-0.0968569	1	233746170	F	II		IGR	shelf	IGR-shelf	chr1:233749373-233750314						UP
-0.0591889	0.0712729	-2.7676	0.00651959	0.939362	-3.71951	0.0397691	0.098958	0.0591889	1	41268130	F	I	KCNQ4	Body	island	Body-island	chr1:41267919-41268398						DOWN
0.0880113	0.794427	2.76684	0.00653394	0.939362	-3.7215	0.841271	0.75326	-0.0880113	2	175464253	F	II	WIPF1	5'UTR	opensea	5'UTR-opensea					rs13427816		UP
0.0569523	0.812597	2.76669	0.00653681	0.939362	-3.7219	0.84291	0.785958	-0.0569523	6	112576393	R	II	LAMA4	TSS1500	shore	TSS1500-shore	chr6:112575091-112575483						UP
0.0597372	0.911814	2.76544	0.00656046	0.939362	-3.72518	0.94361	0.883873	-0.0597372	14	86087735	R	II	FLRT2	5'UTR	opensea	5'UTR-opensea							UP
-0.0616857	0.104004	-2.76538	0.00656161	0.939362	-3.72534	0.0711715	0.132857	0.0616857	7	75912071	F	I	SRRM3	Body	island	Body-island	chr7:75911818-75912496						DOWN
-0.0913827	0.272515	-2.76491	0.00657041	0.939362	-3.72655	0.223876	0.315259	0.0913827	14	105830721	R	I	PACS2	Body	island	Body-island	chr14:105830605-105830846	TRUE					DOWN
-0.0877405	0.1535	-2.76342	0.00659874	0.939362	-3.73046	0.106799	0.19454	0.0877405	1	167599719	R	I	RCSD1	Body	island	Body-island	chr1:167599464-167599839		TRUE				DOWN
0.11531	0.766588	2.7629	0.00660862	0.939362	-3.73181	0.827963	0.712653	-0.11531	7	37491346	R	II		IGR	shelf	IGR-shelf	chr7:37487354-37488672						UP
-0.0835934	0.189226	-2.76146	0.00663614	0.939362	-3.73558	0.144733	0.228326	0.0835934	17	41832753	R	I	SOST	Body	island	Body-island	chr17:41832717-41833195	TRUE	TRUE				DOWN
-0.106257	0.30308	-2.76115	0.00664193	0.939362	-3.73637	0.246524	0.352781	0.106257	3	164914614	F	I	SLITRK3	TSS200	opensea	TSS200-opensea							DOWN
0.0786395	0.866088	2.76113	0.00664246	0.939362	-3.73645	0.907944	0.829305	-0.0786395	5	17490778	F	II		IGR	shore	IGR-shore	chr5:17491457-17491873						UP
0.0847866	0.823281	2.76073	0.00665001	0.939362	-3.73747	0.868409	0.783623	-0.0847866	1	67169989	F	II	SGIP1	Body	opensea	Body-opensea			TRUE				UP
0.0801206	0.877463	2.76019	0.00666043	0.939362	-3.7389	0.920108	0.839987	-0.0801206	10	45155744	R	II		IGR	opensea	IGR-opensea			TRUE				UP
-0.0718949	0.174847	-2.75888	0.0066856	0.939362	-3.74231	0.13658	0.208475	0.0718949	5	134827512	R	I		IGR	island	IGR-island	chr5:134827285-134827644		TRUE				DOWN
-0.0604713	0.0806521	-2.75762	0.0067098	0.939362	-3.74559	0.0484658	0.108937	0.0604713	5	176237381	R	I	UNC5A	TSS200	island	TSS200-island	chr5:176236761-176238081						DOWN
-0.0829564	0.796655	-2.75673	0.00672709	0.939362	-3.74792	0.752501	0.835457	0.0829564	10	3164844	R	I	PFKP	Body	shelf	Body-shelf	chr10:3160888-3161107						DOWN
0.0566655	0.709454	2.75616	0.00673816	0.939362	-3.74942	0.739615	0.682949	-0.0566655	2	102606829	F	I	IL1R2	TSS1500	opensea	TSS1500-opensea							UP
-0.0864842	0.296467	-2.75564	0.00674808	0.939362	-3.75075	0.250435	0.336919	0.0864842	7	70597774	F	I	WBSCR17	TSS200	island	TSS200-island	chr7:70596228-70598382	TRUE					DOWN
0.052844	0.86467	2.75469	0.00676661	0.939362	-3.75324	0.892797	0.839953	-0.052844	10	49893346	R	II	WDFY4	TSS200	opensea	TSS200-opensea							UP
0.0672071	0.787482	2.75445	0.00677128	0.939362	-3.75386	0.823253	0.756046	-0.0672071	11	128812992	R	I	TP53AIP1	TSS200	opensea	TSS200-opensea							UP
-0.0841907	0.124174	-2.75426	0.00677494	0.939362	-3.75435	0.0793627	0.163553	0.0841907	5	146258237	F	I	PPP2R2B	TSS200	island	TSS200-island	chr5:146257346-146258575	TRUE			rs61326177		DOWN
0.0806888	0.715136	2.75297	0.00680014	0.939362	-3.75772	0.758083	0.677395	-0.0806888	14	51862102	F	II		IGR	opensea	IGR-opensea			TRUE		rs34787463		UP
-0.0503185	0.87848	-2.75283	0.00680293	0.939362	-3.75809	0.851697	0.902016	0.0503185	8	142179603	R	II	DENND3	Body	shelf	Body-shelf	chr8:142183432-142183767	TRUE					DOWN
0.0747251	0.811444	2.7499	0.00686047	0.939362	-3.76572	0.851217	0.776492	-0.0747251	1	179521085	F	II	C1orf125	Body	opensea	Body-opensea			TRUE				UP
0.0712318	0.79659	2.74897	0.00687881	0.939362	-3.76814	0.834504	0.763272	-0.0712318	6	112558319	R	II	LAMA4	Body	opensea	Body-opensea			TRUE				UP
-0.0547111	0.0941244	-2.74766	0.00690468	0.939362	-3.77154	0.065004	0.119715	0.0547111	1	17446068	F	I	PADI2	TSS200	island	TSS200-island	chr1:17445651-17446088	TRUE					DOWN
0.0614439	0.893258	2.7457	0.00694354	0.939362	-3.77663	0.925962	0.864518	-0.0614439	2	147344230	F	II	PABPC1P2	TSS1500	shore	TSS1500-shore	chr2:147344801-147345379						UP
0.0784908	0.872063	2.74497	0.00695824	0.939362	-3.77854	0.91384	0.835349	-0.0784908	4	187959224	R	II		IGR	opensea	IGR-opensea			TRUE			rs34345137	UP
0.0721695	0.82364	2.74337	0.00699017	0.939362	-3.78269	0.862052	0.789883	-0.0721695	8	39380592	R	II	ADAM3A	TSS200	shore	TSS200-shore	chr8:39380225-39380533						UP
-0.080631	0.395813	-2.74202	0.00701723	0.939362	-3.78619	0.352896	0.433527	0.080631	2	10471301	R	I	HPCAL1	5'UTR	opensea	5'UTR-opensea							DOWN
-0.0578912	0.230369	-2.74181	0.00702153	0.939362	-3.78675	0.199556	0.257447	0.0578912	18	19747224	F	I		IGR	island	IGR-island	chr18:19744936-19752363						DOWN
-0.0523255	0.0671712	-2.74059	0.0070461	0.939362	-3.78991	0.0393205	0.091646	0.0523255	1	183387422	R	I	NMNAT2	5'UTR	island	5'UTR-island	chr1:183386000-183387664						DOWN
0.114674	0.322276	2.73964	0.00706525	0.939362	-3.79237	0.383312	0.268638	-0.114674	5	43018443	R	I		IGR	island	IGR-island	chr5:43017968-43018668	TRUE					UP
-0.0921417	0.26636	-2.73858	0.00708677	0.939362	-3.79512	0.217316	0.309458	0.0921417	17	46824915	F	I		IGR	island	IGR-island	chr17:46824785-46825372						DOWN
-0.113079	0.445691	-2.73704	0.00711817	0.939362	-3.79912	0.385504	0.498583	0.113079	10	108924557	R	I	SORCS1	TSS1500	island	TSS1500-island	chr10:108923780-108924805	TRUE					DOWN
-0.0948224	0.259872	-2.73689	0.00712106	0.939362	-3.79949	0.209402	0.304224	0.0948224	6	150358985	F	I		IGR	island	IGR-island	chr6:150358872-150359394		TRUE				DOWN
0.0780374	0.862777	2.73682	0.0071225	0.939362	-3.79968	0.904313	0.826276	-0.0780374	4	94570967	R	II	GRID2	Body	opensea	Body-opensea			TRUE				UP
0.0912413	0.775424	2.72867	0.00729044	0.939362	-3.82077	0.823988	0.732747	-0.0912413	8	129995502	F	II		IGR	opensea	IGR-opensea			TRUE				UP
0.0933511	0.792099	2.72681	0.00732928	0.939362	-3.82558	0.841786	0.748435	-0.0933511	7	158271757	R	II	PTPRN2	Body	opensea	Body-opensea			TRUE				UP
0.0687214	0.82528	2.72584	0.00734971	0.939362	-3.8281	0.861858	0.793136	-0.0687214	8	94550165	R	II		IGR	opensea	IGR-opensea			TRUE				UP
-0.107458	0.377603	-2.72463	0.00737505	0.939362	-3.83122	0.320408	0.427866	0.107458	14	105830631	R	I	PACS2	Body	island	Body-island	chr14:105830605-105830846	TRUE					DOWN
-0.105126	0.312089	-2.72458	0.0073761	0.939362	-3.83134	0.256134	0.36126	0.105126	3	138658554	F	I		IGR	island	IGR-island	chr3:138656627-138659107						DOWN
-0.080121	0.106767	-2.72442	0.00737952	0.939362	-3.83176	0.0641218	0.144243	0.080121	17	74534077	R	I	CYGB	TSS1500	island	TSS1500-island	chr17:74533281-74534566	TRUE	TRUE	high-CpG:72045617-72045751			DOWN
-0.0731758	0.240066	-2.72344	0.00740008	0.939362	-3.83428	0.201118	0.274294	0.0731758	1	35586588	F	I		IGR	island	IGR-island	chr1:35586331-35586591						DOWN
0.0747451	0.818417	2.72293	0.00741089	0.939362	-3.8356	0.8582	0.783455	-0.0747451	2	175545838	R	II	WIPF1	5'UTR	shore	5'UTR-shore	chr2:175546862-175547880					rs77696168	UP
0.0551354	0.868074	2.72263	0.0074172	0.939362	-3.83637	0.89742	0.842284	-0.0551354	13	46447265	R	II		IGR	opensea	IGR-opensea			TRUE				UP
-0.0789656	0.106623	-2.72246	0.00742085	0.939362	-3.83682	0.0645927	0.143558	0.0789656	11	123525060	F	I	SCN3B	1stExon	island	1stExon-island	chr11:123524733-123525685			high-CpG:123029992-123030578	rs72553915	rs72552195	DOWN
0.063774	0.883184	2.72226	0.00742509	0.939362	-3.83733	0.917128	0.853354	-0.063774	1	81593103	R	II		IGR	opensea	IGR-opensea			TRUE				UP
0.054368	0.837036	2.722	0.0074305	0.939362	-3.83799	0.865974	0.811606	-0.054368	3	96495966	R	I		IGR	island	IGR-island	chr3:96495617-96495982						UP
-0.101778	0.367779	-2.71913	0.00749158	0.939362	-3.8454	0.313607	0.415385	0.101778	18	19756582	R	I	GATA6	Body	shore	Body-shore	chr18:19756794-19757080						DOWN
-0.0755722	0.0975068	-2.71894	0.00749573	0.939362	-3.8459	0.0572829	0.132855	0.0755722	11	134146132	R	I	GLB1L3	TSS200	island	TSS200-island	chr11:134145559-134147180	TRUE	TRUE	high-CpG:133651174-133651383			DOWN
0.0954343	0.462561	2.71719	0.00753317	0.939362	-3.85041	0.513356	0.417922	-0.0954343	3	160475128	R	I	PPM1L	Body	shore	Body-shore	chr3:160472310-160474487						UP
-0.0963298	0.622314	-2.71704	0.00753643	0.939362	-3.8508	0.571042	0.667372	0.0963298	9	214268	F	I	C9orf66	1stExon	shore	1stExon-shore	chr9:214586-215431				rs74536546		DOWN
0.0901151	0.723587	2.71424	0.00759668	0.939362	-3.858	0.771551	0.681436	-0.0901151	3	85017543	F	II	CADM2	Body	opensea	Body-opensea			TRUE		rs34831749		UP
-0.0853348	0.128738	-2.71374	0.00760737	0.939362	-3.85927	0.0833177	0.168652	0.0853348	7	44365029	R	I	CAMK2B	5'UTR	island	5'UTR-island	chr7:44364432-44365328	TRUE		high-CpG:44331552-44332170			DOWN
-0.0586824	0.848805	-2.7129	0.00762563	0.939362	-3.86144	0.817571	0.876253	0.0586824	8	144698211	F	II	TSTA3	Body	shore	Body-shore	chr8:144699233-144700481						DOWN
0.0747958	0.873331	2.71245	0.00763545	0.939362	-3.8626	0.913141	0.838346	-0.0747958	7	37923971	F	II	TXNDC3	Body	opensea	Body-opensea							UP
0.0823073	0.860986	2.71118	0.00766296	0.939362	-3.86585	0.904794	0.822487	-0.0823073	6	166140118	F	II		IGR	island	IGR-island	chr6:166140001-166140293						UP
-0.0671468	0.0836276	-2.70656	0.00776435	0.939362	-3.87773	0.0478882	0.115035	0.0671468	1	151693960	R	I	C1orf230	TSS200	shore	TSS200-shore	chr1:151693991-151694282	TRUE	TRUE				DOWN
0.0713606	0.840083	2.70564	0.00778464	0.939362	-3.88009	0.878065	0.806704	-0.0713606	4	139550400	R	II		IGR	opensea	IGR-opensea			TRUE				UP
0.0870943	0.821443	2.70521	0.00779418	0.939362	-3.8812	0.8678	0.780706	-0.0870943	13	110198949	R	II		IGR	opensea	IGR-opensea			TRUE				UP
0.0736388	0.752177	2.70371	0.00782745	0.939362	-3.88505	0.791372	0.717733	-0.0736388	2	225809655	R	I	DOCK10	Body	opensea	Body-opensea			TRUE				UP
0.0562279	0.892073	2.70365	0.00782871	0.939362	-3.88519	0.922001	0.865773	-0.0562279	1	185834094	F	II	HMCN1	Body	opensea	Body-opensea			TRUE				UP
0.0515443	0.744149	2.70211	0.0078629	0.939362	-3.88913	0.771584	0.72004	-0.0515443	18	10471855	F	I	APCDD1	Body	island	Body-island	chr18:10471656-10471867						UP
0.0827598	0.79245	2.70159	0.00787455	0.939362	-3.89047	0.8365	0.75374	-0.0827598	8	108511621	R	II	ANGPT1	TSS1500	opensea	TSS1500-opensea							UP
-0.0839625	0.791187	-2.70057	0.00789733	0.939362	-3.89308	0.746498	0.83046	0.0839625	9	136201061	R	II	SURF6	Body	shore	Body-shore	chr9:136202804-136203247						DOWN
0.0905893	0.817189	2.70009	0.00790822	0.939362	-3.89432	0.865406	0.774816	-0.0905893	3	167101927	F	II		IGR	shelf	IGR-shelf	chr3:167097927-167098198						UP
-0.0789472	0.231254	-2.69986	0.00791336	0.939362	-3.89491	0.189233	0.268181	0.0789472	6	166582201	F	I	T	TSS200	island	TSS200-island	chr6:166579973-166583423		TRUE				DOWN
-0.0887569	0.60715	-2.69961	0.00791882	0.939362	-3.89553	0.559908	0.648665	0.0887569	13	25643742	F	I		IGR	shore	IGR-shore	chr13:25643112-25643562		TRUE				DOWN
-0.0927192	0.373636	-2.69889	0.00793497	0.939362	-3.89737	0.324285	0.417004	0.0927192	8	105479058	F	I	DPYS	1stExon	island	1stExon-island	chr8:105478672-105479340						DOWN
-0.0759762	0.230162	-2.69882	0.0079367	0.939362	-3.89757	0.189723	0.265699	0.0759762	1	35586649	R	I		IGR	shore	IGR-shore	chr1:35586331-35586591						DOWN
-0.0713363	0.310343	-2.6985	0.00794377	0.939362	-3.89838	0.272374	0.34371	0.0713363	7	150930536	F	I	CHPF2	5'UTR	shore	5'UTR-shore	chr7:150929388-150930151				rs76065000		DOWN
-0.115153	0.354882	-2.69799	0.00795535	0.939362	-3.89969	0.29359	0.408744	0.115153	8	59058254	R	I	FAM110B	5'UTR	island	5'UTR-island	chr8:59058167-59059414	TRUE	TRUE	high-CpG:59220802-59221031			DOWN
0.0830458	0.857687	2.69613	0.00799731	0.939362	-3.90444	0.901888	0.818843	-0.0830458	1	88439598	R	II		IGR	opensea	IGR-opensea			TRUE				UP
-0.0679522	0.838341	-2.6961	0.00799795	0.939362	-3.90452	0.802173	0.870125	0.0679522	19	1154276	R	I	SBNO2	5'UTR	island	5'UTR-island	chr19:1154023-1154486						DOWN
0.0980162	0.730723	2.69474	0.00802878	0.939362	-3.90799	0.782893	0.684877	-0.0980162	2	6110280	R	II	LOC150622	Body	opensea	Body-opensea							UP
0.08842	0.812857	2.69463	0.00803138	0.939362	-3.90828	0.859919	0.771499	-0.08842	8	41140500	R	II	SFRP1	Body	opensea	Body-opensea			TRUE				UP
0.080414	0.734874	2.69276	0.00807391	0.939362	-3.91305	0.777675	0.697261	-0.080414	14	86090320	F	II	FLRT2	3'UTR	opensea	3'UTR-opensea							UP
0.0699988	0.899796	2.6925	0.00807989	0.939362	-3.91372	0.937053	0.867054	-0.0699988	10	127966455	F	II	ADAM12	Body	opensea	Body-opensea			TRUE				UP
0.0517562	0.712714	2.69188	0.00809423	0.939362	-3.91532	0.740261	0.688505	-0.0517562	3	13664480	F	I	FBLN2	Body	opensea	Body-opensea							UP
-0.0596992	0.0732307	-2.6917	0.00809827	0.939362	-3.91577	0.0414553	0.101155	0.0596992	16	68273877	F	I		IGR	island	IGR-island	chr16:68273545-68274084				rs7187202		DOWN
-0.0786527	0.314637	-2.69142	0.0081046	0.939362	-3.91648	0.272774	0.351427	0.0786527	13	78492730	F	I	EDNRB	5'UTR	island	5'UTR-island	chr13:78492425-78493382				rs1050928	rs12868905	DOWN
0.0601494	0.892983	2.68792	0.00818529	0.939362	-3.92542	0.924998	0.864849	-0.0601494	1	1083642	F	I		IGR	opensea	IGR-opensea							UP
-0.0570202	0.798279	-2.68749	0.00819519	0.939362	-3.92651	0.767929	0.824949	0.0570202	17	73911036	R	I	FBF1	Body	shore	Body-shore	chr17:73910088-73910350						DOWN
-0.0862903	0.292742	-2.68645	0.00821934	0.939362	-3.92917	0.246813	0.333103	0.0862903	14	52535964	R	I	NID2	TSS200	island	TSS200-island	chr14:52534581-52536722	TRUE		high-CpG:51605470-51605775			DOWN
-0.107587	0.389566	-2.68606	0.00822829	0.939362	-3.93015	0.332302	0.439888	0.107587	11	60718882	R	I	SLC15A3	1stExon	island	1stExon-island	chr11:60718428-60718888	TRUE	TRUE				DOWN
-0.0706394	0.233199	-2.68523	0.00824773	0.939362	-3.93228	0.195601	0.26624	0.0706394	1	2121039	R	I	C1orf86	Body	island	Body-island	chr1:2121017-2121818						DOWN
0.0708846	0.869038	2.68491	0.008255	0.939362	-3.93308	0.906767	0.835882	-0.0708846	3	166884766	F	II		IGR	opensea	IGR-opensea			TRUE				UP
0.0511033	0.907407	2.68369	0.00828355	0.939362	-3.93619	0.934607	0.883504	-0.0511033	14	86089456	R	I	FLRT2	Body	opensea	Body-opensea							UP
-0.0571522	0.10234	-2.68189	0.00832589	0.939362	-3.94079	0.0719204	0.129073	0.0571522	7	44365536	F	I	CAMK2B	TSS1500	shore	TSS1500-shore	chr7:44364432-44365328			high-CpG:44331552-44332170			DOWN
0.0725799	0.874439	2.68163	0.00833184	0.939362	-3.94144	0.91307	0.84049	-0.0725799	13	47710949	R	II		IGR	opensea	IGR-opensea			TRUE				UP
0.0847049	0.846084	2.68136	0.00833821	0.939362	-3.94213	0.891169	0.806464	-0.0847049	11	79182856	R	II		IGR	opensea	IGR-opensea			TRUE				UP
0.0964621	0.38268	2.68015	0.00836677	0.939362	-3.94521	0.434023	0.337561	-0.0964621	19	4328745	F	I	STAP2	Body	island	Body-island	chr19:4328658-4328865				rs79657645		UP
-0.0537904	0.157906	-2.67827	0.00841113	0.939362	-3.94998	0.129276	0.183066	0.0537904	5	140261697	R	I	PCDHA7	Body	shore	Body-shore	chr5:140261884-140262153						DOWN
0.0715288	0.904397	2.67769	0.00842486	0.939362	-3.95145	0.942469	0.87094	-0.0715288	11	79255487	R	II		IGR	opensea	IGR-opensea			TRUE				UP
-0.0859092	0.149212	-2.67554	0.00847616	0.939362	-3.95693	0.103487	0.189396	0.0859092	5	131991993	F	I		IGR	island	IGR-island	chr5:131991554-131992304	TRUE	TRUE				DOWN
0.063582	0.829685	2.67529	0.00848198	0.939362	-3.95755	0.863527	0.799945	-0.063582	4	113817197	R	II	ANK2	5'UTR	opensea	5'UTR-opensea			TRUE				UP
0.0803624	0.636437	2.67439	0.00850368	0.939362	-3.95985	0.679211	0.598848	-0.0803624	11	129444501	R	I		IGR	opensea	IGR-opensea					rs7103265		UP
0.0714376	0.622102	2.67437	0.0085041	0.939362	-3.9599	0.660125	0.588688	-0.0714376	1	2418450	F	I	PLCH2	Body	shelf	Body-shelf	chr1:2415198-2415506						UP
-0.0816974	0.468753	-2.67221	0.00855583	0.939362	-3.96537	0.425269	0.506966	0.0816974	14	52734286	F	I	PTGDR	TSS200	island	TSS200-island	chr14:52734207-52735486						DOWN
0.0679655	0.82364	2.67095	0.00858643	0.939362	-3.96859	0.859815	0.79185	-0.0679655	18	10471866	F	II	APCDD1	Body	island	Body-island	chr18:10471656-10471867						UP
0.0654985	0.863178	2.67006	0.00860775	0.939362	-3.97082	0.89804	0.832542	-0.0654985	12	71249040	F	II	PTPRR	Body	opensea	Body-opensea			TRUE				UP
-0.12256	0.332014	-2.66952	0.00862104	0.939362	-3.97222	0.26678	0.38934	0.12256	14	52734525	F	I	PTGDR	1stExon	island	1stExon-island	chr14:52734207-52735486				rs41311442		DOWN
0.0541794	0.874689	2.66894	0.00863509	0.939362	-3.97368	0.903526	0.849347	-0.0541794	4	187813459	R	II		IGR	shelf	IGR-shelf	chr4:187810427-187810735				rs78675130		UP
0.0671585	0.830496	2.66585	0.0087103	0.939362	-3.9815	0.866242	0.799083	-0.0671585	3	100253838	R	II	TMEM45A	5'UTR	opensea	5'UTR-opensea			TRUE				UP
0.067556	0.786697	2.66496	0.00873221	0.939362	-3.98377	0.822654	0.755098	-0.067556	10	50231850	F	II	C10orf72	Body	opensea	Body-opensea			TRUE		rs74471192		UP
0.066201	0.806154	2.66456	0.008742	0.939362	-3.98478	0.84139	0.775189	-0.066201	1	1118157	R	I	TTLL10	Body	shelf	Body-shelf	chr1:1115574-1116006						UP
0.131313	0.30381	2.66348	0.00876849	0.939362	-3.9875	0.373702	0.242389	-0.131313	19	58661833	R	I	ZNF329	5'UTR	island	5'UTR-island	chr19:58661737-58662287						UP
-0.0748594	0.102241	-2.66189	0.00880775	0.939362	-3.99153	0.0623966	0.137256	0.0748594	1	234350051	R	I	SLC35F3	Body	island	Body-island	chr1:234349884-234350471	TRUE					DOWN
-0.073805	0.0881785	-2.66165	0.00881359	0.939362	-3.99213	0.0488953	0.1227	0.073805	12	52400650	F	I	GRASP	TSS200	island	TSS200-island	chr12:52400467-52401696	TRUE					DOWN
-0.093427	0.268133	-2.66043	0.00884385	0.939362	-3.99521	0.218406	0.311833	0.093427	11	44330958	F	I	ALX4	Body	island	Body-island	chr11:44330542-44331761	TRUE					DOWN
0.050552	0.927381	2.65987	0.00885762	0.939362	-3.99662	0.954288	0.903736	-0.050552	4	187776068	R	II		IGR	opensea	IGR-opensea			TRUE			rs55668138	UP
0.0936614	0.761353	2.65977	0.00886022	0.939362	-3.99688	0.811206	0.717544	-0.0936614	1	240565704	F	II	FMN2	Body	shelf	Body-shelf	chr1:240569320-240569679						UP
-0.0807889	0.330962	-2.65944	0.00886846	0.939362	-3.99772	0.287961	0.36875	0.0807889	1	208132388	R	I		IGR	island	IGR-island	chr1:208132327-208133117	TRUE					DOWN
-0.0920356	0.197792	-2.65937	0.00887005	0.939362	-3.99788	0.148805	0.240841	0.0920356	7	100845372	R	I	MOGAT3	TSS1500	island	TSS1500-island	chr7:100845050-100845726	TRUE			rs68044188		DOWN
0.0919146	0.686411	2.65931	0.00887153	0.939362	-3.99803	0.735333	0.643418	-0.0919146	2	6634542	F	II		IGR	shore	IGR-shore	chr2:6635949-6636160				rs73143094		UP
0.064319	0.902186	2.65919	0.00887462	0.939362	-3.99834	0.93642	0.872101	-0.064319	3	125930452	F	II		IGR	shore	IGR-shore	chr3:125931735-125932535					rs12632926	UP
0.0769972	0.775272	2.65794	0.00890579	0.939362	-4.0015	0.816255	0.739258	-0.0769972	3	96496135	F	II		IGR	shore	IGR-shore	chr3:96495617-96495982						UP
0.0899014	0.85552	2.65719	0.00892463	0.939362	-4.00341	0.903371	0.81347	-0.0899014	6	166071572	R	II	PDE10A	Body	shelf	Body-shelf	chr6:166073882-166077752						UP
-0.123159	0.328408	-2.65699	0.00892945	0.939362	-4.00389	0.262856	0.386015	0.123159	12	52400907	F	I	GRASP	1stExon	island	1stExon-island	chr12:52400467-52401696	TRUE					DOWN
0.0504976	0.903426	2.65695	0.00893049	0.939362	-4.004	0.930303	0.879806	-0.0504976	9	113100053	R	II	TXNDC8	1stExon	opensea	1stExon-opensea			TRUE				UP
-0.103162	0.267331	-2.65595	0.00895548	0.939362	-4.00652	0.212422	0.315584	0.103162	17	40825980	R	I	PLEKHH3	Body	shore	Body-shore	chr17:40827975-40828659		TRUE				DOWN
0.0689118	0.82102	2.65587	0.00895763	0.939362	-4.00673	0.857699	0.788787	-0.0689118	10	50146962	F	II	WDFY4	Body	opensea	Body-opensea							UP
0.0772899	0.857112	2.65518	0.00897505	0.939362	-4.00848	0.89825	0.82096	-0.0772899	4	109890515	F	II	COL25A1	Body	opensea	Body-opensea					rs17039597		UP
0.0861592	0.746329	2.65514	0.00897583	0.939362	-4.00856	0.792188	0.706029	-0.0861592	1	80192949	R	II		IGR	opensea	IGR-opensea			TRUE				UP
0.0626744	0.868518	2.65488	0.00898246	0.939362	-4.00922	0.901877	0.839202	-0.0626744	6	26276143	R	II		IGR	shelf	IGR-shelf	chr6:26272470-26272696						UP
-0.0860201	0.148003	-2.6543	0.00899706	0.939362	-4.01069	0.102218	0.188238	0.0860201	8	58907088	F	I	FAM110B	TSS200	island	TSS200-island	chr8:58907001-58907822	TRUE		high-CpG:59069522-59069900			DOWN
0.0559768	0.918024	2.65391	0.00900679	0.939362	-4.01166	0.947818	0.891842	-0.0559768	14	86080914	F	II	FLRT2	5'UTR	opensea	5'UTR-opensea			TRUE		rs7157384		UP
-0.0816496	0.222862	-2.6535	0.00901731	0.939362	-4.01271	0.179403	0.261053	0.0816496	1	177140145	R	I	FAM5B	TSS1500	island	TSS1500-island	chr1:177140120-177140323	TRUE	TRUE				DOWN
0.0577824	0.680151	2.65327	0.00902301	0.939362	-4.01328	0.710906	0.653124	-0.0577824	16	65761899	R	I		IGR	opensea	IGR-opensea			TRUE				UP
0.0814856	0.820385	2.65292	0.00903184	0.939362	-4.01416	0.863756	0.782271	-0.0814856	6	125886483	R	II		IGR	opensea	IGR-opensea			TRUE				UP
0.0868928	0.830006	2.6518	0.00906015	0.939362	-4.01698	0.876256	0.789363	-0.0868928	2	83331519	F	II		IGR	opensea	IGR-opensea			TRUE				UP
0.0690368	0.724661	2.65163	0.00906466	0.939362	-4.01743	0.761407	0.69237	-0.0690368	17	8772067	R	II	PIK3R6	TSS1500	opensea	TSS1500-opensea							UP
0.0590437	0.449564	2.65128	0.00907339	0.939362	-4.0183	0.48099	0.421947	-0.0590437	8	41694003	R	I	ANK1	Body	opensea	Body-opensea							UP
0.0714318	0.81865	2.65058	0.0090913	0.939362	-4.02007	0.85667	0.785238	-0.0714318	11	128813008	R	I	TP53AIP1	TSS200	opensea	TSS200-opensea							UP
-0.0631093	0.714375	-2.65002	0.00910559	0.939362	-4.02149	0.680784	0.743893	0.0631093	19	15360953	F	I	BRD4	Body	opensea	Body-opensea		TRUE	TRUE				DOWN
-0.0860673	0.154591	-2.64948	0.00911935	0.939362	-4.02285	0.108781	0.194848	0.0860673	11	120039642	F	I		IGR	island	IGR-island	chr11:120039601-120040210		TRUE				DOWN
-0.078811	0.185403	-2.64791	0.00915929	0.939362	-4.02678	0.143455	0.222266	0.078811	6	1390361	F	I	FOXF2	1stExon	island	1stExon-island	chr6:1389139-1391393			high-CpG:1335211-1335430			DOWN
0.0906492	0.827087	2.64699	0.00918302	0.939362	-4.02911	0.875335	0.784686	-0.0906492	6	166205240	R	II		IGR	opensea	IGR-opensea							UP
0.0849521	0.7836	2.64558	0.00921911	0.939362	-4.03264	0.828817	0.743865	-0.0849521	7	37429500	R	II	ELMO1	5'UTR	opensea	5'UTR-opensea			TRUE				UP
0.0698938	0.884671	2.64504	0.00923324	0.939362	-4.03402	0.921872	0.851978	-0.0698938	10	45270290	R	II		IGR	opensea	IGR-opensea			TRUE				UP
-0.0730211	0.147078	-2.64371	0.00926734	0.939362	-4.03734	0.108212	0.181234	0.0730211	10	99531038	R	I	SFRP5	Body	island	Body-island	chr10:99531025-99531968	TRUE	TRUE				DOWN
0.0569445	0.822874	2.6431	0.00928339	0.939362	-4.0389	0.853184	0.796239	-0.0569445	6	112572766	R	II	LAMA4	Body	shelf	Body-shelf	chr6:112575091-112575483						UP
-0.0673667	0.139367	-2.64193	0.00931374	0.939362	-4.04183	0.10351	0.170877	0.0673667	6	150347012	R	I	RAET1L	TSS1500	opensea	TSS1500-opensea		TRUE	TRUE				DOWN
0.0854523	0.902145	2.64137	0.00932831	0.939362	-4.04324	0.947628	0.862175	-0.0854523	1	66730524	F	II	PDE4B	Body	opensea	Body-opensea			TRUE				UP
0.0507272	0.822994	2.64058	0.00934866	0.939362	-4.0452	0.849994	0.799266	-0.0507272	8	19310134	R	II	CSGALNACT1	Body	opensea	Body-opensea			TRUE				UP
0.0525386	0.916599	2.63956	0.00937546	0.939362	-4.04778	0.944563	0.892024	-0.0525386	8	40237170	F	II		IGR	opensea	IGR-opensea			TRUE		rs61493248	rs34820062	UP
-0.0902075	0.324564	-2.639	0.00939005	0.939362	-4.04918	0.276551	0.366758	0.0902075	1	210426358	F	I		IGR	opensea	IGR-opensea		TRUE	TRUE				DOWN
0.0553417	0.552595	2.63885	0.00939397	0.939362	-4.04955	0.582051	0.526709	-0.0553417	10	49892829	F	I	WDFY4	TSS1500	opensea	TSS1500-opensea					rs41302983		UP
0.0935355	0.781802	2.63664	0.00945196	0.939362	-4.05509	0.831587	0.738051	-0.0935355	8	41623322	R	II	ANK1	Body	shore	Body-shore	chr8:41624555-41625380						UP
-0.0863051	0.446682	-2.63631	0.00946069	0.939362	-4.05592	0.400745	0.48705	0.0863051	5	135416412	F	I	MIR886	TSS200	island	TSS200-island	chr5:135416204-135416475	TRUE					DOWN
-0.0618202	0.0718845	-2.63508	0.00949324	0.939362	-4.05901	0.0389802	0.1008	0.0618202	17	43973146	F	I	MAPT	5'UTR	island	5'UTR-island	chr17:43971410-43975040						DOWN
0.0653251	0.743704	2.63446	0.00950966	0.939362	-4.06056	0.778473	0.713148	-0.0653251	1	165414806	F	I	RXRG	TSS1500	opensea	TSS1500-opensea							UP
0.0723856	0.883855	2.633	0.0095483	0.939362	-4.06421	0.922383	0.849997	-0.0723856	13	44139725	F	II	ENOX1	5'UTR	opensea	5'UTR-opensea			TRUE				UP
-0.0508507	0.115931	-2.62963	0.0096383	0.939362	-4.07265	0.0888654	0.139716	0.0508507	19	51069496	F	I	LRRC4B	5'UTR	island	5'UTR-island	chr19:51069359-51069600						DOWN
0.0509778	0.867147	2.62954	0.00964075	0.939362	-4.07288	0.89428	0.843302	-0.0509778	2	72447698	R	II	EXOC6B	Body	opensea	Body-opensea			TRUE				UP
0.0825053	0.798758	2.62804	0.00968118	0.939362	-4.07664	0.842672	0.760166	-0.0825053	4	162926680	F	II	FSTL5	Body	opensea	Body-opensea			TRUE				UP
0.0776837	0.838535	2.62721	0.00970329	0.939362	-4.07869	0.879883	0.802199	-0.0776837	12	81329566	F	II	LIN7A	Body	shore	Body-shore	chr12:81330608-81331514						UP
0.0565834	0.834648	2.62706	0.00970743	0.939362	-4.07907	0.864765	0.808182	-0.0565834	11	128812875	R	II	TP53AIP1	TSS200	opensea	TSS200-opensea						rs75197758	UP
0.0683257	0.866811	2.62661	0.0097196	0.939362	-4.0802	0.903178	0.834852	-0.0683257	7	27385179	R	II		IGR	opensea	IGR-opensea			TRUE				UP
0.0648144	0.885434	2.62522	0.00975736	0.939362	-4.08369	0.919932	0.855117	-0.0648144	3	236078	R	II		IGR	shelf	IGR-shelf	chr3:238391-240140						UP
0.0779769	0.868056	2.62434	0.00978104	0.939362	-4.08587	0.909559	0.831582	-0.0779769	1	240938945	F	II	RGS7	3'UTR	opensea	3'UTR-opensea							UP
0.0531321	0.932964	2.6238	0.00979591	0.939362	-4.08723	0.961244	0.908112	-0.0531321	7	36973547	R	II	ELMO1	5'UTR	opensea	5'UTR-opensea			TRUE				UP
0.0601521	0.902529	2.62372	0.00979792	0.939362	-4.08742	0.934545	0.874393	-0.0601521	7	113854656	F	II		IGR	opensea	IGR-opensea			TRUE				UP
0.0641673	0.734037	2.62343	0.00980591	0.939362	-4.08815	0.768191	0.704023	-0.0641673	7	158272029	R	I	PTPRN2	Body	opensea	Body-opensea							UP
-0.0800366	0.278148	-2.6229	0.00982017	0.939362	-4.08946	0.235548	0.315584	0.0800366	20	983354	F	I	RSPO4	TSS1500	shore	TSS1500-shore	chr20:982652-983252						DOWN
0.060882	0.895521	2.62256	0.00982968	0.939362	-4.09032	0.927926	0.867043	-0.060882	6	131657922	F	II		IGR	opensea	IGR-opensea			TRUE				UP
0.0805462	0.825501	2.62217	0.00984023	0.939362	-4.09129	0.868372	0.787826	-0.0805462	11	45714772	R	II		IGR	opensea	IGR-opensea							UP
0.0874078	0.787832	2.6215	0.00985853	0.939362	-4.09296	0.834355	0.746948	-0.0874078	3	179598680	F	II	PEX5L	Body	opensea	Body-opensea			TRUE		rs3774245		UP
-0.0514773	0.0651866	-2.61916	0.00992284	0.939362	-4.0988	0.0377874	0.0892647	0.0514773	22	39638361	F	I	PDGFB	Body	island	Body-island	chr22:39638219-39640966				rs2105869		DOWN
0.0703297	0.76459	2.61803	0.00995402	0.939362	-4.10162	0.802023	0.731694	-0.0703297	15	74487890	R	II	STRA6	3'UTR	opensea	3'UTR-opensea							UP
0.0563408	0.873434	2.61765	0.00996439	0.939362	-4.10256	0.903421	0.847081	-0.0563408	6	22190121	R	II	FLJ22536	Body	opensea	Body-opensea			TRUE				UP
-0.0760201	0.219742	-2.61687	0.00998584	0.939362	-4.10449	0.17928	0.2553	0.0760201	7	84815543	F	I		IGR	island	IGR-island	chr7:84814839-84816242						DOWN

## Sheet: miRNA_DEG
gene	TCGA.38.A44F.01	TCGA.44.6148.01	TCGA.49.AARR.01	TCGA.55.8513.01	TCGA.75.6212.01	TCGA.86.A4P8.01	TCGA.99.AA5R.01	TCGA.86.8671.01	TCGA.38.7271.01	TCGA.50.5055.01	TCGA.55.6983.01	TCGA.86.7714.01	TCGA.55.8619.01	TCGA.97.7941.01	TCGA.97.A4M2.01	TCGA.50.5942.01	TCGA.55.6543.01	TCGA.55.8206.01	TCGA.86.8076.01	TCGA.91.A4BD.01	TCGA.97.7552.01	TCGA.55.8097.01	TCGA.78.7158.01	TCGA.78.7537.01	TCGA.86.8674.01	TCGA.44.7661.01	TCGA.50.5044.01	TCGA.67.6216.01	TCGA.78.7148.01	TCGA.78.7153.01	TCGA.50.5051.01	TCGA.50.8459.01	TCGA.55.6980.01	TCGA.75.7025.01	TCGA.97.8172.01	TCGA.J2.8194.01	TCGA.05.4384.01	TCGA.44.6145.01	TCGA.50.8460.01	TCGA.55.8621.01	TCGA.69.8254.01	TCGA.78.7633.01	TCGA.J2.A4AG.01	TCGA.NJ.A4YP.01	TCGA.49.6742.01	TCGA.50.8457.01	TCGA.55.6978.01	TCGA.55.6986.01	TCGA.55.8087.01
hsa-miR-767-5p	0	0.418219	1.2407	0	0	0	0.453852	0.574735	0	0	0.525261	0	0	0.4827	0	0	0	0.1659	0	0	0	1.30847	0	0.3603	1.01767	1.31545	0	0	2.16392	0	0.1845	0.4942	0.114	0.609584	0	0.3448	0.749618	0.3676	0.374267	0.5239	0	0	0.572818	0	6.47134	0	0.532596	0.1879	0.1702
hsa-miR-105-5p	0.2888	0.534501	2.04114	0.921268	0	0	0.636487	0.794248	0	0.617898	0.730128	0	0	0.482624	0	0	0.1995	0.686556	0.956753	0	0	0.988792	0	0.3603	1.0176	1.43381	0	0.299123	2.83983	0.8332	0	0	1.31061	0.27547	0	0.855944	1.98276	0.660298	0.1358	0.663476	0	0.2361	1.09568	0.633753	7.2885	0	0.832943	0.3542	0
hsa-miR-767-3p	0	0	0.2567	0	0	0	0	0	0	0	0	0	0	0	0	0	0	0	0.2487	0	0	0	0	0	0	0.2782	0	0	0	0	0	0	0.114	0	0	0	0	0	0	0.1966	0	0	0	0	1.77172	0	0	0	0
hsa-miR-4709-3p	1.4716	2.622	1.89774	3.17695	3.59036	2.82031	1.84334	4.5404	2.04234	2.29902	1.2127	2.64581	2.087	2.06297	2.76441	3.97243	1.98749	2.61351	2.30792	2.07401	0.642386	1.57	3.2465	2.46979	1.9646	1.73969	2.62928	3.10519	1.22591	2.29514	1.32237	2.91398	2.33076	4.04087	2.90519	2.25697	1.80654	2.06778	3.24657	2.07423	2.42477	0.6167	3.08283	1.40855	2.20846	2.7712	1.47811	3.26688	3.13155
hsa-let-7b-5p	14.2393	15.2418	13.8222	13.8573	14.7174	14.3183	14.0967	13.7935	14.6045	14.5721	15.0709	14.2607	14.4711	14.4072	13.8095	14.3589	13.9459	13.7467	14.3309	12.6136	15.2251	13.7125	15.8878	14.4947	14.0616	13.6122	13.5401	13.8572	14.279	14.5953	13.813	14.7584	14.0037	14.265	14.259	13.6379	13.8229	14.7912	13.5192	14.2305	15.8867	14.2086	13.3834	14.3272	13.6197	14.6086	13.8174	14.0681	14.9522
hsa-miR-4746-5p	0.5294	1.53874	1.35495	1.47907	1.71599	1.29578	1.07674	1.30352	1.35591	1.16845	0.822645	1.23395	1.33846	1.37252	1.43529	1.36886	1.39559	0.573063	0.956725	1.21543	0.356618	0.988792	2.5358	1.0942	0.59662	1.64475	1.19957	1.10589	1.76986	1.1193	1.4718	0.494271	0.929658	0.705784	0.837363	1.05654	0.648696	1.85282	1.36731	1.38153	1.8273	0.61671	0.572783	1.55119	1.68409	1.29678	2.15699	1.33938	0.808394
hsa-miR-671-5p	2.18476	2.19749	1.89775	2.19385	2.14663	1.67025	2.05071	2.22366	1.20136	2.58265	2.59718	0.8084	2.32573	2.12997	2.9666	2.20713	2.32291	1.22705	1.9346	2.07406	0.880748	1.57001	0.797708	0.8884	2.65383	1.18662	2.03995	1.868	0.850698	1.74196	1.24141	1.94861	3.24378	1.77356	1.36373	1.77813	0.843909	2.82673	1.98627	1.53476	1.9682	1.47402	1.97234	2.87638	1.26811	1.6038	2.74246	2.94073	2.08942
hsa-miR-4664-3p	0.2888	0.1533	0.2567	0.291	0	0	0.2447	0	0	0.617978	0.286409	0	0	0.2614	0.7499	0	0.374734	0.572958	0.2487	0	0.1893	0	0.797708	0	0	0.511328	0.602871	0.2992	0	0.4759	0.494985	0	0.114	0.1443	0.2591	0.3448	0	0.3676	0.1358	0	0.7893	0	0.4059	0.6337	0.487938	0.3689	0.4167	0.354124	0.585768
hsa-miR-135b-5p	6.05281	3.81908	4.62981	6.2829	7.04874	4.80325	5.49197	5.68404	4.52942	7.3282	7.24886	6.26438	6.4742	7.43826	5.78649	6.17889	5.72096	6.33056	6.08326	6.94033	5.04924	4.81121	6.56627	8.22499	6.84207	4.23776	5.43541	7.12054	5.21539	6.98685	3.83125	7.25727	6.62654	7.35674	5.31284	6.73557	5.47174	3.84297	6.24681	3.71306	6.31554	6.36198	7.89981	7.28793	5.31594	6.44201	4.00609	7.35801	7.37108
hsa-miR-130b-3p	2.93539	3.41131	3.45042	3.17699	3.67888	3.41961	4.72869	4.01547	3.09393	3.91458	4.24855	3.32403	3.74646	2.799	3.19851	3.15598	2.82354	2.75046	3.50454	3.64623	2.81345	2.88738	3.97878	3.11451	5.04887	3.89002	5.44403	3.04601	4.07036	3.83663	3.6859	3.75069	3.617	4.36918	2.65779	3.71695	2.44061	3.32149	4.08713	2.97453	2.51941	3.56623	3.05486	3.21311	3.70844	2.88937	4.25408	3.88491	3.04664
hsa-miR-3065-3p	6.22089	8.88259	7.24158	8.86346	8.64368	8.5673	7.44341	6.47731	5.60962	7.48713	7.78251	7.50335	8.47445	7.72777	7.37777	8.91329	5.8747	6.39678	5.94029	9.94698	8.14964	7.22556	7.1499	8.80148	7.06634	5.59786	7.70553	9.2312	6.32677	2.50831	6.26927	6.03904	5.33046	8.60469	6.50294	6.18079	7.68465	6.55262	9.30431	7.56444	11.408	5.74965	8.43141	6.08783	6.89619	10.2846	3.98587	8.10446	10.3302
hsa-miR-301a-3p	2.97657	2.67358	2.85431	3.55163	1.87424	3.86604	4.01442	3.52647	1.35584	2.35033	2.88145	1.03669	3.37349	3.31318	3.3019	1.2367	2.7618	3.76084	2.55889	3.21873	0.766489	2.30398	1.50882	1.0942	2.48815	1.91266	2.43533	1.95627	2.54107	1.74195	1.78902	2.28729	3.2562	2.40925	2.82735	3.18581	1.98277	2.56897	1.98629	2.71072	2.42477	3.08192	3.99509	2.28125	1.85425	2.50115	3.64339	3.36759	3.9682
hsa-miR-301a-5p	1.78164	1.36132	1.65169	1.69352	0.652	1.43174	1.91581	2.78101	0.831643	1.80542	2.69828	0.2019	1.22513	2.31416	1.01619	0	1.31194	2.72413	2.00385	1.32822	0	0.988792	0.4533	0.64836	1.76154	0.511328	0	0.5469	0.3423	0.4759	0	1.39742	2.93792	1.90091	1.98203	2.61581	1.09458	1.29339	0.480221	0.3695	0.7893	1.80288	1.97238	1.55117	0.851872	0.66242	2.71823	2.24983	3.47807
hsa-miR-18a-5p	2.38168	2.4551	3.31582	3.5516	2.26567	3.66007	4.36442	3.39836	2.1306	2.49419	3.9122	2.10609	3.6399	3.25435	4.11777	0.2941	1.75378	3.27129	4.17982	3.21877	1.81732	2.44108	2.70869	3.16099	5.21726	3.31228	4.57428	2.33143	2.83981	4.49147	3.19946	3.34946	3.63621	2.54539	2.70209	3.18575	1.75903	2.34005	2.52091	3.17437	2.2145	2.85254	3.44752	4.72102	4.74177	2.70833	3.84731	4.0874	2.39438
hsa-miR-106b-5p	7.44931	7.29484	7.86854	7.47185	7.05908	8.04646	8.1816	7.58407	7.99702	7.45228	8.42733	7.88437	7.63367	7.16827	7.86915	7.01347	6.20266	7.85121	7.82535	7.81489	7.24147	7.03296	8.15795	8.15492	8.21148	7.69865	8.31255	7.35897	7.58251	8.5657	8.45008	7.3541	8.26789	7.58961	6.78354	7.60217	6.67171	7.34053	7.18932	7.3617	6.72107	7.63062	8.09847	7.63276	8.46072	7.13792	8.37812	8.66727	7.45273
hsa-miR-101-3p	13.1198	13.4979	14.5894	14.0572	13.9051	14.1787	14.3531	14.4419	14.5274	14.273	13.4149	14.8189	13.9893	14.3002	13.392	13.989	12.679	15.6147	14.3295	13.816	14.5547	14.6669	14.2779	13.9039	12.4879	13.5228	13.4701	13.5327	13.2488	13.4106	13.7146	12.3793	13.8658	14.2211	15.027	14.1084	13.6882	12.1913	13.5182	14.0251	13.569	13.1666	13.1609	12.6451	13.838	13.8173	13.1632	14.384	14.9291
hsa-miR-421	0.529319	1.53877	1.82028	0.921337	2.26567	0.978242	1.51039	2.29732	1.49538	2.35033	1.98722	1.56219	1.87784	1.47919	1.89793	1.23669	2.14086	1.49999	1.61815	0.959234	1.42372	1.30847	0.7977	1.27412	1.1344	1.54314	1.49337	1.50777	1.87892	2.29515	2.30936	1.5052	2.15535	1.9799	0.837422	1.531	1.3082	1.29345	2.02181	1.79968	1.0651	0.91761	0.722273	0.3514	2.38559	0.3689	1.64186	1.62616	0.585768
hsa-miR-93-5p	11.5555	12.4982	11.0983	11.952	10.26	12.499	12.0172	11.9152	10.2912	11.115	11.4177	10.4967	12.0077	11.7097	12.2835	10.9731	9.93053	12.0776	11.7795	11.9362	9.67019	11.8611	11.9935	10.261	12.2479	10.7719	10.7817	10.4258	10.4567	10.9683	11.1163	11.6777	11.6481	10.7622	12.0668	12.4605	10.6111	11.656	11.8477	12.2274	12.3776	10.5533	12.1681	11.6367	10.9496	12.5041	12.1774	12.2164	12.2657
hsa-miR-29b-2-5p	5.22301	7.30307	5.29162	6.7221	5.68013	5.85173	5.81457	6.24576	3.63652	4.93482	6.0349	3.78353	6.53786	6.94222	6.09061	6.26198	5.91069	6.64542	5.48688	5.91417	4.49792	5.38744	4.80471	5.15443	5.99636	2.96461	3.77696	5.09045	4.53772	3.71314	3.84502	6.34122	6.68995	7.57854	5.36198	6.37163	5.81215	4.86553	5.8149	5.83777	7.55295	6.29494	5.17352	3.41316	3.85613	6.8769	4.30384	6.79864	7.05106
hsa-miR-503-5p	2.03673	1.2296	1.35493	1.88027	2.32171	1.8749	2.39301	2.61805	1.62267	3.20147	3.17249	1.13866	1.4435	1.7587	2.02418	1.60164	4.28788	2.18123	1.4295	1.09305	0.880759	1.98316	0.4533	2.22919	3.6761	3.00342	3.333	1.44806	0.850698	2.04489	1.54104	2.16115	2.82521	1.5841	3.11626	3.77501	2.94478	1.45484	0.480144	1.2102	0.448	3.19828	3.18943	2.87647	2.14425	1.11459	3.7309	1.97146	1.08875
hsa-miR-30a-3p	12.3527	14.3388	13.7202	13.8541	13.7564	13.3989	13.4639	12.7691	12.1906	12.6955	11.7114	12.1556	13.9022	14.3153	13.0013	14.5582	12.6492	12.9058	11.3778	11.9465	12.6591	13.0864	12.7543	10.7505	9.97333	11.9888	12.4252	12.7474	11.6595	11.6124	11.3357	11.5649	11.8389	12.4555	12.9024	11.348	13.182	13.2195	12.1238	14.0978	13.4112	12.1368	10.8547	8.41386	12.8423	12.0108	12.1052	12.9962	12.8542
hsa-miR-301b-3p	0.5294	0.1533	0.2567	1.08227	0	0.5705	1.84335	1.4399	0.3333	1.16844	1.14262	0.2019	0	0.2614	1.24091	0	0.1995	1.22708	0.460766	0.811875	0	0	0	0	1.1344	0	0.602871	0.428314	0.618758	0	0.628301	0.4942	0.990702	1.10891	0	1.23257	0.423004	0	0.671195	0	0.448	0.438941	0.2172	0.6337	0.487938	0.3689	1.08141	0.638267	0.808426
hsa-miR-338-5p	4.17526	4.70639	4.2854	4.7142	3.34208	5.55698	4.56931	3.32977	3.9594	3.25631	3.10038	1.40742	5.03221	3.19295	4.76794	3.59448	2.23471	2.94569	5.01908	3.03153	4.64264	4.75969	3.24648	6.17993	3.69524	3.66655	3.88216	2.11823	3.29824	0.4759	3.01697	4.06434	1.72389	2.19396	2.11898	2.55084	4.48942	4.0843	4.49974	4.36164	3.61911	6.16872	3.33588	5.13743	4.34456	4.18497	2.38993	3.46171	3.47804
hsa-miR-590-5p	3.1666	2.54096	3.57349	3.77997	3.13874	3.76674	4.15584	3.64402	2.8557	3.50299	3.974	2.38035	3.66185	3.83897	3.4442	2.1347	2.93958	3.77378	3.9532	3.41029	2.30049	2.98032	1.983	3.37343	4.18955	2.45066	3.54017	2.94174	2.4018	3.20269	2.77957	3.58872	4.645	4.01297	2.78681	3.52728	2.52842	1.9643	2.27824	3.0011	2.09658	3.33161	3.13709	2.7638	3.6634	2.5011	4.1216	4.53977	3.26912
hsa-miR-128-3p	5.97364	7.11169	6.69795	6.56751	7.02995	6.76071	6.8371	6.95244	7.58531	7.21332	7.25092	6.99439	7.20155	6.25717	6.62681	6.27891	5.96309	7.19888	7.33382	5.963	7.32838	6.44536	6.21843	6.4283	6.75804	7.18828	7.56641	6.65021	6.93126	6.86638	7.44177	5.878	6.75292	6.39373	6.47449	7.81258	6.71912	7.32756	6.96027	6.86542	7.45457	7.24237	5.77959	6.40199	7.41977	6.50814	7.54475	6.85173	6.80989
hsa-miR-30c-2-3p	5.42266	7.86079	6.60284	6.43228	6.72435	6.69473	6.91652	5.27382	5.46427	6.08399	5.15778	5.48772	6.66553	6.07365	6.45809	7.26537	5.41495	5.99225	4.81235	5.28397	5.70157	5.54784	5.7192	3.55853	3.20109	5.44421	5.17045	5.22099	4.82351	4.78531	4.50421	4.90729	5.03714	5.50406	5.00347	4.95272	6.06307	6.21212	5.61137	7.05625	6.19883	5.47771	4.22548	1.90997	6.11292	5.43443	4.91313	5.56467	5.02489
hsa-miR-30a-5p	15.314	16.4311	15.5848	15.8685	14.7898	16.4133	16.0127	14.8818	13.2751	14.0698	13.5002	13.3811	15.822	16.4965	15.9341	15.6577	13.9214	14.8639	13.5607	15.15	14.0517	14.9579	13.7776	12.3519	12.0676	13.712	13.6809	13.9631	12.865	12.499	12.6203	14.0251	13.434	14.1045	14.4424	13.7702	14.4358	14.339	14.241	15.9975	14.8835	13.9982	13.9036	10.8843	14.0772	14.2123	13.638	14.5899	14.6836
hsa-miR-137-3p	0.2888	0	0.2567	0	0	0	0.636529	0.574735	0.3333	1.04924	0.1503	0.2019	0	0.995198	0	0.2941	1.02715	0.1659	0.2487	0.2496	0	0	0.7977	0.64836	0	0.2782	0.8303	0.1573	0	0.4759	0	0.2682	0.496989	0	0.4786	0	0	0	0.671195	0.1966	0.448	0	1.4787	1.55119	0	0	0.920646	0.1879	0
hsa-miR-3127-5p	2.18474	2.54094	2.10782	2.61811	3.07502	2.21346	2.39292	2.78103	1.02829	2.39991	2.48852	2.64578	2.15045	2.62411	2.76434	2.78213	2.52224	2.99067	1.527	1.93845	2.38041	2.68143	2.33937	1.0942	1.68697	1.04508	1.84541	2.1182	2.32682	2.04492	1.32239	2.22561	3.83224	2.9701	2.11904	2.48276	1.24035	3.27901	2.77096	2.26154	3.92601	2.29616	2.33948	1.25028	2.6854	2.70833	1.83476	2.07037	3.32419
hsa-miR-147b-3p	0	0.1533	0.831003	0.740249	0	0.570554	0.453852	1.5645	0.831643	1.04924	1.27945	1.88922	2.62284	0.2614	0	0	0.671865	0.3148	1.42943	0.2496	1.17762	0.5775	0.4533	0.8884	0.59662	1.91266	1.1996	2.11823	0.6188	0	0.75032	1.15429	2.10107	1.42372	0.4786	0.8559	0.1552	0.3676	0.25991	0.663399	0.448	0.2361	1.39209	1.25037	1.49101	0	3.49419	0.980981	0.322423
hsa-miR-450b-5p	3.13059	1.9687	3.00186	2.56462	3.98676	3.5745	4.36442	3.7788	4.14046	3.88008	2.88144	2.33814	2.62285	1.91886	3.61452	3.00166	4.18581	3.69449	2.69088	2.19794	1.92776	3.37196	2.86308	3.81267	3.08974	3.28106	5.02857	3.38525	2.3268	2.93424	3.55807	3.02673	4.82326	2.76219	4.22513	4.97763	3.48794	2.88459	1.47367	2.80412	1.9682	4.75268	4.29878	3.03043	3.49336	2.83147	3.37512	3.15866	2.83508
hsa-miR-4652-5p	0	0	0	0	0	0	0.4539	0.3158	0	1.16845	0	0	0	0	0.4232	0	0	0.3148	0	0	0	0.5775	0	0.3603	0	0	0	0.2992	2.47314	0	0.86285	0	1.72383	0.960936	1.36381	2.79489	0	0	0	0.790627	0	3.11189	0	0	1.3839	0	0.1527	0	0.1702
hsa-miR-1301-3p	2.38168	3.16317	3.25828	4.13219	3.16965	3.38659	3.33045	4.16075	2.13056	3.56956	5.13542	2.24971	3.6835	3.81875	4.17334	3.00168	2.8535	3.27132	2.92331	2.65264	2.69353	2.7881	1.6848	2.13906	4.16232	2.45062	3.25681	2.42723	4.02365	2.93424	3.63929	2.74844	3.93669	3.82235	3.51415	4.27492	2.78758	3.68924	3.00183	2.74255	4.49072	3.05129	2.96775	2.57636	3.38637	2.83151	4.28744	4.54839	4.35996
hsa-miR-576-5p	3.26968	2.67357	3.34375	4.05673	2.70545	4.55796	4.39008	3.36445	2.63194	3.14442	3.18991	2.05487	3.50069	2.95501	4.27845	2.20718	2.69734	2.58453	3.09201	3.60206	2.25882	1.98318	1.84162	2.46983	3.85696	3.1831	3.09106	2.07942	3.29824	1.74198	2.18501	3.1971	3.97493	2.84901	2.86679	3.05128	2.71458	2.88458	2.24856	2.83394	3.53096	2.70302	4.10809	3.41315	3.17766	2.88934	3.9342	3.44331	2.55668
hsa-miR-9-5p	7.36455	6.13021	9.15978	8.48227	6.58245	6.79259	8.04589	11.2075	6.26	7.44644	8.60873	5.49249	7.51508	8.14207	8.20032	7.64853	5.47386	7.90134	7.95684	6.77852	6.88545	8.95909	6.64822	7.64721	6.90509	6.12311	10.7521	7.12176	10.5764	8.20975	13.8473	6.30442	9.24535	9.83832	9.50583	12.9059	8.94685	12.3898	8.04084	10.2731	6.67556	5.25397	9.20149	7.54387	13.7044	9.54346	8.91201	6.9213	10.3135
hsa-miR-193b-3p	4.80952	4.96637	5.23304	5.17319	5.50372	5.19579	5.43762	5.85236	3.8596	4.47309	5.33312	4.05525	5.22142	5.19996	5.24081	4.07274	4.05036	4.14575	5.64714	4.54137	3.57743	5.37033	3.06748	4.65058	8.40199	4.23777	5.92861	3.97722	4.71	4.05591	5.85189	6.48307	6.464	6.67333	3.95936	7.23428	4.8261	6.48416	5.40501	5.24515	4.20765	6.5324	3.79009	5.76828	4.02607	6.10601	6.35805	6.16622	4.84798
[truncated: 72 more columns]

## Sheet: miRNAcancer
mirId	Cancer	Profile	PubMed Article
hsa-let-7b-5p	chronic myelogenous leukemia	down	Differential expression profiles and functional analysis of plasma miRNAs associated with chronic myeloid leukemia phases.
hsa-mir-101-3p	acute myeloid leukemia	up	Micro-RNA Profiling of Exosomes from Marrow-Derived Mesenchymal Stromal Cells in Patients with Acute Myeloid Leukemia: Implications in Leukemogenesis.
hsa-mir-101-3p	esophageal cancer	down	miR-101-3p induces autophagy in endometrial carcinoma cells by targeting EZH2.
hsa-mir-101-3p	esophageal squamous cell carcinoma	down	Esophageal squamous cell carcinoma cell proliferation induced by exposure to low concentration of cigarette smoke extract is mediated via targeting miR-101-3p/COX-2 pathway.
hsa-mir-101-3p	gastric cancer	down	MiR-101-3p Suppresses HOX Transcript Antisense RNA (HOTAIR)-induced Proliferation and Invasion Through Directly Targeting SRF in Gastric Carcinoma Cells.
hsa-mir-101-3p	glioma	down	Long non-coding RNA SNHG6 promotes glioma tumorigenesis by sponging miR-101-3p.
hsa-mir-101-3p	hepatocellular carcinoma	down	LINC00052/miR-101-3p axis inhibits cell proliferation and metastasis by targeting SOX9 in hepatocellular carcinoma.
hsa-mir-101-3p	hepatocellular carcinoma	down	MicroRNA-101-3p suppresses proliferation and migration in hepatocellular carcinoma by targeting the HGF/c-Met pathway.
hsa-mir-101-3p	hepatocellular carcinoma	down	Identification of miR-101-3p targets and functional features based on bioinformatics, meta-analysis and experimental verification in hepatocellular carcinoma.
hsa-mir-101-3p	hepatocellular carcinoma	down	Downregulation of lncRNA NEAT1_2 radiosensitizes hepatocellular carcinoma cells through regulation of miR-101-3p/WEE1 axis.
hsa-mir-101-3p	oral cancer	down	Exosomes derived from microRNA-101-3p-overexpressing human bone marrow mesenchymal stem cells suppress oral cancer cell proliferation, invasion, and migration.
hsa-mir-101-3p	retinoblastoma	down	MicroRNA-101-3p inhibits proliferation in retinoblastoma cells by targeting EZH2 and HDAC9.
hsa-mir-106b-5p	cervical cancer	up	The role of miR-106p-5p in cervical cancer: from expression to molecular mechanism.
hsa-mir-106b-5p	colorectal cancer	down	miR-106b-5p inhibits the invasion and metastasis of colorectal cancer by targeting CTSA.
hsa-mir-106b-5p	glioma	up	MicroRNA-106b-5p boosts glioma tumorigensis by targeting multiple tumor suppressor genes.
hsa-mir-106b-5p	hepatocellular carcinoma	up	miR-106b-5p promotes stem cell-like properties of hepatocellular carcinoma cells by targeting PTEN via PI3K/Akt pathway.
hsa-mir-106b-5p	hepatocellular carcinoma	up	MicroRNA-106b-5p promotes hepatocellular carcinoma development via modulating FOG2.
hsa-mir-106b-5p	non-small cell lung cancer	up	MiR-106b-5p Promotes Proliferation and Inhibits Apoptosis by Regulating BTG3 in Non-Small Cell Lung Cancer.
hsa-mir-106b-5p	renal cell carcinoma	up	miR-106b-5p promotes renal cell carcinoma aggressiveness and stem-cell-like phenotype by activating Wnt/?-catenin signalling.
hsa-mir-128-3p	anaplastic thyroid carcinoma	down	Knockdown of HCP5 exerts tumor-suppressive functions by up-regulating tumor suppressor miR-128-3p in anaplastic thyroid cancer.
hsa-mir-128-3p	glioma	down	miR-128-3p inhibits glioma cell proliferation and differentiation by targeting NPTX1 through IRS-1/PI3K/AKT signaling pathway.
hsa-mir-128-3p	glioma	down	LncRNA PVT1 Facilitates Tumorigenesis and Progression of Glioma via Regulation of MiR-128-3p/GREM1 Axis and BMP Signaling Pathway.
hsa-mir-128-3p	hepatocellular carcinoma	down	MiR-128-3p overexpression sensitizes hepatocellular carcinoma cells to sorafenib induced apoptosis through regulating DJ-1.
hsa-mir-128-3p	hepatocellular carcinoma	down	miR-128-3p suppresses hepatocellular carcinoma proliferation by regulating PIK3R1 and is correlated with the prognosis of HCC patients.
hsa-mir-128-3p	lung cancer	down	A two-miRNA signature (miR-33a-5p and miR-128-3p) in whole blood as potential biomarker for early diagnosis of lung cancer.
hsa-mir-1301-3p	breast cancer	down	MiR-1301-3p inhibits human breast cancer cell proliferation by regulating cell cycle progression and apoptosis through directly targeting ICT1.
hsa-mir-1301-3p	prostate cancer	up	miR-1301-3p promotes prostate cancer stem cell expansion by targeting SFRP1 and GSK3?.
hsa-mir-130b-3p	bladder cancer	up	Genome-Wide Screen of miRNAs and Targeting mRNAs Reveals the Negatively Regulatory Effect of miR-130b-3p on PTEN by PI3K and Integrin ?1 Signaling Pathways in Bladder Carcinoma.
hsa-mir-130b-3p	breast carcinoma	down	miR-130b-3p inhibits cell invasion and migration by targeting the Notch ligand Delta-like 1 in breast carcinoma.
hsa-mir-130b-3p	nephroblastoma	up	Aberrant expression and mechanism of miR-130b-3p/phosphatase and tensin homolog in nephroblastoma in children.
hsa-mir-135b-5p	gastric cancer	up	Differential MicroRNA Expression Between Gastric Cancer Tissue and Non-cancerous Gastric Mucosa According to Helicobacter pylori Status.
hsa-mir-135b-5p	gastric cancer	up	miR-135b-5p promotes gastric cancer progression by targeting CMTM3.
hsa-mir-135b-5p	gastric cancer	up	Helicobacter pylori-induced miR-135b-5p promotes cisplatin resistance in gastric cancer.
hsa-mir-135b-5p	pancreatic cancer	up	Overexpression of miR-135b-5p promotes unfavorable clinical characteristics and poor prognosis via the repression of SFRP4 in pancreatic cancer.
hsa-mir-18a-5p	colorectal cancer	up	A panel of seven-miRNA signature in plasma as potential biomarker for colorectal cancer diagnosis.
hsa-mir-18a-5p	glioma	up	Long noncoding RNA GAS5 regulates the proliferation, migration, and invasion of glioma cells by negatively regulating miR-18a-5p.
hsa-mir-18a-5p	lung cancer	up	MicroRNA-18a-5p functions as an oncogene by directly targeting IRF2 in lung cancer.
hsa-mir-18a-5p	nasopharyngeal carcinoma	up	Tumor-educated platelet miR-34c-3p and miR-18a-5p as potential liquid biopsy biomarkers for nasopharyngeal carcinoma diagnosis.
hsa-mir-18a-5p	non-small cell lung cancer	up	MicroRNA-18a-5p functions as an oncogene by directly targeting IRF2 in lung cancer.
hsa-mir-18a-5p	renal cell carcinoma	up	Identification of miR-18a-5p as an oncogene and prognostic biomarker in RCC.
hsa-mir-193b-3p	gastric cancer	down	Dysregulation of NCAPG, KNL1, miR-148a-3p, miR-193b-3p, and miR-1179 may contribute to the progression of gastric cancer.
hsa-mir-301b-3p	hepatocellular carcinoma	up	MicroRNA-301b-3p contributes to tumour growth of human hepatocellular carcinoma by repressing vestigial like family member 4.
hsa-mir-301b-3p	prostate cancer	up	Hypoxia induced microRNA-301b-3p overexpression promotes proliferation, migration and invasion of prostate cancer cells by targeting LRP1B.
hsa-mir-30a-5p	breast cancer	down	miR-30a-5p suppresses breast tumor growth and metastasis through inhibition of LDHA-mediated Warburg effect.
hsa-mir-30a-5p	colon cancer	down	MiR-30a-5p Suppresses Tumor Metastasis of Human Colorectal Cancer by Targeting ITGB3.
hsa-mir-30a-5p	colon carcinoma	down	MiR-30a-5p suppresses tumor growth in colon carcinoma by targeting DTL.
hsa-mir-30a-5p	colorectal cancer	down	Identification of serum miR-30a-5p as a diagnostic and prognostic biomarker in colorectal cancer.
hsa-mir-30a-5p	colorectal cancer	down	MiR-30a-5p Suppresses Tumor Metastasis of Human Colorectal Cancer by Targeting ITGB3.
hsa-mir-30a-5p	esophageal squamous cell carcinoma	up	Expression of microRNAs in squamous cell carcinoma of human head and neck and the esophagus: miR-205 and miR-21 are specific markers for HNSCC and ESCC.
hsa-mir-30a-5p	gastric cancer	down	miRNA-223 promotes gastric cancer invasion and metastasis by targeting tumor suppressor EPB41L3.
hsa-mir-30a-5p	gastric cancer	down	MicroRNA-30a-5p inhibits the proliferation and invasion of gastric cancer cells by targeting insulin-like growth factor 1 receptor.
hsa-mir-30a-5p	glioma	up	Analysis of hsa-miR-30a-5p Expression in Human Gliomas.
hsa-mir-30a-5p	glioma	up	MiR-30a-5p is induced by Wnt/?-catenin pathway and promotes glioma cell invasion by repressing NCAM.
hsa-mir-30a-5p	glioma	up	A positive feedback loop of miR-30a-5p-WWP1-NF-?B in the regulation of glioma development.
hsa-mir-30a-5p	head and neck squamous cell carcinoma	up	Expression of microRNAs in squamous cell carcinoma of human head and neck and the esophagus: miR-205 and miR-21 are specific markers for HNSCC and ESCC.
hsa-mir-30a-5p	hepatocellular carcinoma	down	MicroRNA-30a-5p suppresses proliferation, invasion and tumor growth of hepatocellular cancer cells via targeting FOXA1.
hsa-mir-30a-5p	hepatocellular carcinoma	down	Clinicopathological role of miR-30a-5p in hepatocellular carcinoma tissues and prediction of its function with bioinformatics analysis.
hsa-mir-30a-5p	liver cancer	down	Overexpression of microRNA-30a-5p inhibits liver cancer cell proliferation and induces apoptosis by targeting MTDH/PTEN/AKT pathway.
hsa-mir-30a-5p	malignant melanoma	down	The role of microRNA-30a and downstream snail1 on the growth and metastasis of melanoma tumor.
hsa-mir-30a-5p	non-small cell lung cancer	down	p53/miR-30a-5p/ SOX4 feedback loop mediates cellular proliferation, apoptosis, and migration of non-small-cell lung cancer.
hsa-mir-30a-5p	non-small cell lung cancer	down	miR-30a-5p together with miR-210-3p as a promising biomarker for non-small cell lung cancer: A preliminary study.
hsa-mir-30a-5p	non-small cell lung cancer	down	CD73/NT5E is a target of miR-30a-5p and plays an important role in the pathogenesis of non-small cell lung cancer.
hsa-mir-30a-5p	osteosarcoma	down	MiR-30a-5p inhibits osteosarcoma cell proliferation and migration by targeting FOXD1.
hsa-mir-30a-5p	ovarian cancer	down	Mechanism of Low Expression of miR-30a-5p on Epithelial-Mesenchymal Transition and Metastasis in Ovarian Cancer.
hsa-mir-338-5p	colorectal cancer	up	MiR-338-5p promotes metastasis of colorectal cancer by inhibition of phosphatidylinositol 3-kinase, catalytic subunit type 3-mediated autophagy pathway.
hsa-mir-338-5p	esophageal squamous cell carcinoma	down	miR-338-5p inhibits cell proliferation, colony formation, migration and cisplatin resistance in esophageal squamous cancer cells by targeting FERMT2.
hsa-mir-338-5p	glioblastoma	down	MiR-338-5p suppresses proliferation, migration, invasion, and promote apoptosis of glioblastoma cells by directly targeting EFEMP1.
hsa-mir-338-5p	glioma	down	MicroRNA-338-5p plays a tumor suppressor role in glioma through inhibition of the MAPK-signaling pathway by binding to FOXD1.
hsa-mir-338-5p	glioma	up	MiR-338-5p Promotes Glioma Cell Invasion by Regulating TSHZ3 and MMP2.
hsa-mir-338-5p	malignant melanoma	up	MiR-338-5p promotes the growth and metastasis of malignant melanoma cells via targeting CD82.
hsa-mir-338-5p	retinoblastoma	up	Serum miR-338-5p has potential for use as a tumor marker for retinoblastoma.
hsa-mir-421	breast cancer	down	MicroRNA-421 inhibits breast cancer metastasis by targeting metastasis associated 1.
hsa-mir-421	gastric cancer	up	MicroRNA-421 regulated by HIF-1? promotes metastasis, inhibits apoptosis, and induces cisplatin resistance by targeting E-cadherin and caspase-3 in gastric cancer.
hsa-mir-421	gastric cancer	up	MicroRNA-421 promotes the proliferation and metastasis of gastric cancer cells by targeting claudin-11.
hsa-mir-421	gastric cancer	up	Increased expression of miR-421 in human gastric carcinoma and its clinical association.
hsa-mir-421	gastric cancer	up	MiR-421 regulates apoptosis of BGC-823 gastric cancer cells by targeting caspase-3.
hsa-mir-421	gastric cancer	up	MicroRNA-421 is a new potential diagnosis biomarker with higher sensitivity and specificity than carcinoembryonic antigen and cancer antigen 125 in gastric cancer.
hsa-mir-421	glioma	down	MiR-421 inhibits the malignant phenotype in glioma by directly targeting MEF2D.
hsa-mir-421	nasopharyngeal carcinoma	up	miR-421 induces cell proliferation and apoptosis resistance in human nasopharyngeal carcinoma via downregulation of FOXO4.
hsa-mir-421	neuroblastoma	up	Downregulation of tumor suppressor menin by miR-421 promotes proliferation and migration of neuroblastoma.
hsa-mir-421	non-small cell lung cancer	up	Upregulated expression of miR-421 is associated with poor prognosis in non-small-cell lung cancer.
hsa-mir-421	non-small cell lung cancer	up	MicroRNA-421 promotes proliferation and invasion of non-small cell lung cancer cells through targeting PDCD4.
hsa-mir-421	osteosarcoma	up	miR-421 is a diagnostic and prognostic marker in patients with osteosarcoma.
hsa-mir-421	prostate cancer	down	A transcriptional target of androgen receptor, miR-421 regulates proliferation and metabolism of prostate cancer cells.
hsa-mir-450b-5p	colorectal cancer	down	miR-450b-5p Suppresses Stemness and the Development of Chemoresistance by Targeting SOX2 in Colorectal Cancer.
hsa-mir-450b-5p	colorectal cancer	up	miR-450b-5p induced by oncogenic KRAS is required for colorectal cancer progression.
hsa-mir-576-5p	glioblastoma	up	miRNA microarray reveals specific expression in the peripheral blood of glioblastoma patients.
hsa-mir-590-5p	breast cancer	down	MicroRNA-590-5p functions as a tumor suppressor in breast cancer conferring inhibitory effects on cell migration, invasion, and epithelial-mesenchymal transition by downregulating the Wnt-?-catenin si
hsa-mir-590-5p	breast cancer	down	MicroRNA miR-590-5p inhibits breast cancer cell stemness and metastasis by targeting SOX2.
hsa-mir-590-5p	cervical cancer	up	MicroRNA-590 Promotes Cervical Cancer Cell Growth and Invasion by Targeting CHL1.
hsa-mir-590-5p	colorectal cancer	up	Hypoxia-induced microRNA-590-5p promotes colorectal cancer progression by modulating matrix metalloproteinase activity.
hsa-mir-590-5p	colorectal cancer	down	MiR-590-5p inhibits colorectal cancer angiogenesis and metastasis by regulating nuclear factor 90/vascular endothelial growth factor A axis.
hsa-mir-590-5p	gastric cancer	up	miR-590-5p regulates gastric cancer cell growth and chemosensitivity through RECK and the AKT/ERK pathway.
hsa-mir-590-5p	hepatocellular carcinoma	up	MicroRNA-590-5p regulates proliferation and invasion in human hepatocellular carcinoma cells by targeting TGF-? RII.
hsa-mir-590-5p	hepatocellular carcinoma	down	MiR-590-5P Inhibits Growth of HepG2 Cells via Decrease of S100A10 Expression and Inhibition of the Wnt Pathway.
hsa-mir-590-5p	liver cancer	up	miR-590-5p promotes liver cancer growth and chemotherapy resistance through directly targeting FOXO1.
hsa-mir-590-5p	malignant melanoma	down	[miR-590-5p inhibits A375 cell invasion and migration in malignant melanoma by directly inhibiting YAP1 expression].
hsa-mir-590-5p	non-small cell lung cancer	down	MicroRNA-590-5p suppresses the proliferation and invasion of non-small cell lung cancer by regulating GAB1.
hsa-mir-671-5p	breast cancer	down	miR-671-5p inhibits epithelial-to-mesenchymal transition by downregulating FOXM1 expression in breast cancer.
hsa-mir-671-5p	gastric cancer	down	miR-671-5p inhibits gastric cancer cell proliferation and promotes cell apoptosis by targeting URGCP.
hsa-mir-671-5p	invasive ductal carcinoma	down	miR-671-5p inhibits epithelial-to-mesenchymal transition by downregulating FOXM1 expression in breast cancer.
hsa-mir-671-5p	osteosarcoma	down	miR-671-5p Inhibits Tumor Proliferation by Blocking Cell Cycle in Osteosarcoma.
hsa-mir-9-5p	colorectal cancer	down	MiR-9-5p suppresses cell metastasis and epithelial-mesenchymal transition through targeting FOXP2 and predicts prognosis of colorectal carcinoma.
hsa-mir-9-5p	non-small cell lung cancer	up	MiR-9-5p promotes cell growth and metastasis in non-small cell lung cancer through the repression of TGFBR2.
hsa-mir-9-5p	pancreatic cancer	down	miR-9-5p inhibits pancreatic cancer cell proliferation, invasion and glutamine metabolism by targeting GOT1.
hsa-mir-9-5p	prostate cancer	up	Inhibition of miR-9-5p suppresses prostate cancer progress by targeting StarD13.
hsa-mir-93-5p	breast cancer	up	MiR-106b and miR-93 regulate cell progression by suppression of PTEN via PI3K/Akt pathway in breast cancer.
hsa-mir-93-5p	cervical cancer	up	MiR-93-5p promotes cervical cancer progression by targeting THBS2/MMPS signal pathway.
hsa-mir-93-5p	esophageal cancer	up	MicroRNA-93-5p/IFNAR1 axis accelerates metastasis of endometrial carcinoma by activating the STAT3 pathway.
hsa-mir-93-5p	gastric cancer	up	miR-93-5p/IFNAR1 axis promotes gastric cancer metastasis through activating the STAT3 signaling pathway.
hsa-mir-93-5p	gastric cancer	up	MiR-93-5p promotes gastric cancer-cell progression via inactivation of the Hippo signaling pathway.
hsa-mir-93-5p	hepatocellular carcinoma	up	MicroRNA deregulation in nonalcoholic steatohepatitis-associated liver carcinogenesis.
hsa-mir-93-5p	hepatocellular carcinoma	up	Hepatocellular carcinoma associated microRNA expression signature: integrated bioinformatics analysis, experimental validation and clinical significance.
hsa-mir-93-5p	hepatocellular carcinoma	up	MiR-93-5p Promotes Cell Proliferation through Down-Regulating PPARGC1A in Hepatocellular Carcinoma Cells by Bioinformatics Analysis and Experimental Verification.
hsa-mir-93-5p	non-small cell lung cancer	up	MiR-93-5p up-regulation is involved in non-small cell lung cancer cells proliferation and migration and poor prognosis.
hsa-mir-93-5p	ovarian cancer	up	MicroRNA profiling of plasma exosomes from patients with ovarian cancer using high-throughput sequencing.

## Sheet: mRNA_DEG
gene	TCGA.38.A44F.01	TCGA.44.6148.01	TCGA.49.AARR.01	TCGA.55.8513.01	TCGA.75.6212.01	TCGA.86.A4P8.01	TCGA.99.AA5R.01	TCGA.86.8671.01	TCGA.38.7271.01	TCGA.50.5055.01	TCGA.55.6983.11	TCGA.86.7714.01	TCGA.44.3398.01	TCGA.55.8619.01	TCGA.97.7941.01	TCGA.97.A4M2.01	TCGA.38.4627.01	TCGA.50.5942.01	TCGA.55.6543.01	TCGA.55.8206.01	TCGA.86.8076.01	TCGA.91.A4BD.01	TCGA.97.7552.01	TCGA.05.4418.01	TCGA.44.2655.11	TCGA.55.8097.01	TCGA.78.7158.01	TCGA.78.7537.01	TCGA.86.8674.01	TCGA.44.7661.01	TCGA.50.5044.01	TCGA.67.6216.01	TCGA.78.7148.01	TCGA.78.7153.01	TCGA.50.5051.01	TCGA.50.8459.01	TCGA.55.6980.11	TCGA.75.7025.01	TCGA.97.8172.01	TCGA.J2.8194.01	TCGA.05.4384.01	TCGA.38.4626.11	TCGA.44.2666.01	TCGA.44.6145.01	TCGA.50.8460.01	TCGA.55.8621.01	TCGA.69.8254.01	TCGA.78.7633.01	TCGA.J2.A4AG.01
EME1	5.04	3.58	4.22	3.64	4.17	4.13	5.16	4.99	4.55	4.86	4.38	3.64	5.05	4.04	4.05	4.58	3.98	3.16	4.39	4.76	4.26	4.07	3.32	6.25	3.43	4.67	5.12	4.25	4.77	7.48	5.57	4.83	5.6	5.28	5.33	4.67	2.94	4.52	4.39	3.61	4.68	3.57	5.63	5.55	4.91	6.34	4.18	4.38	5.28
C8orf34	6.84	7.72	8.27	7.81	5.67	5.92	5.46	5.24	4.21	6.45	7.62	6.71	5.09	5.86	6.78	5.65	5.08	7.2	4.54	5.33	6.17	7.26	6.61	4.03	6.02	7.47	3.34	7.92	2.73	4.72	4.62	7.51	4.54	9.51	4.23	5.5	5.52	6.95	6.58	4.24	3.58	6.77	6.08	3.7	6.75	6.68	7.02	5.35	6.35
TROAP	6.19	3.34	5.84	5.48	5.43	4.68	5.99	7.33	5.88	6.23	4.13	4.77	5.98	5.59	4.9	5.78	5.24	3.31	4.19	5.57	5.08	6.34	4.96	8.63	3.6	5.34	6.83	5.43	6.98	8.3	8.48	6.72	7.22	6.12	8.93	6.45	3.81	5.83	5.71	4.62	5.11	4.54	5.6	7.5	6.49	6.54	5.56	5.78	5.9
ZNF695	2.62	0.62	1.34	1.99	4.05	0.54	3.57	0	1.33	0.89	0.9	2.92	3.26	1.97	2.55	2.76	2.61	1.19	1.69	2.85	3.14	2.65	0.55	2	1.35	3.36	4.39	1.81	3.32	1.81	2.03	3.61	2.66	3.74	0.83	1.7	1.93	2.66	2.65	3.9	1.5	0.45	4.9	3.2	0.71	1.39	2.37	4.1	1.7
CENPA	4.77	1.65	3.11	4.58	4.9	3.13	4.84	6.1	5.17	6.04	3.62	4.61	5.95	4.83	3.9	3.9	5.66	3.12	3.14	4.06	4.78	3.91	4.51	7.17	2.96	3.83	5.53	3.71	5.74	7.68	7.48	5.21	6.75	6.05	7.38	5.25	2.24	4.17	3.88	3.94	4.32	4.12	5.55	6.15	4.38	5.77	4.75	4.67	4.62
KIF18B	5.8	3.79	5.16	5.31	5.55	4.89	6.04	7.31	5.84	6	4.39	5.53	5.88	6.19	5.56	5.7	5.16	4.09	4.93	5.61	5.31	5.4	5.8	7.95	3.98	5.26	6.66	4.6	6.94	9.49	8.66	6.57	7.51	6.5	8.41	6.64	3.91	5.1	5.38	4.57	5.26	3.62	6.66	7.73	6.55	6.99	5.97	5.8	5.98
RAD54L	5.49	3.68	5.24	4.67	5.26	4.4	5.61	6.13	5.52	5.89	3.98	4.96	5.1	4.91	4.73	4.65	5.03	3.49	4.61	5.04	5.08	4.86	4.92	6.72	3.48	5.06	6.28	4.6	5.21	7.82	8.04	6.38	6.72	6.17	6.05	5.71	3.23	4.68	4.74	4.24	4.36	3.96	6.64	7.14	6.15	6.05	5.44	4.78	4.86
C1orf135	3.63	2.89	3.42	4.05	4.12	2.69	4.2	4.99	4.26	4.7	3.62	3.38	4.81	3.73	3.46	4.04	4.03	2.76	3.31	4.69	4.02	3.99	3.55	6.5	3.6	3.87	4.17	3.5	4.72	5.94	6.41	4.84	5.7	5.07	5.31	3.96	2.91	3.63	3.72	3.28	3.66	3.17	3.92	6.3	4.29	4	3.19	3.77	4.62
CDCA8	6.77	5.47	6.07	6.68	6.99	5.44	6.77	7.92	7.18	7.8	5.29	6.97	7.27	7.17	6.81	6.53	7.12	5.87	6.43	6.41	6.9	5.98	7.41	8.55	5.68	6.17	7.77	6.09	7.84	9.55	9.92	7.21	8.17	7.28	8.6	7.02	5.3	6.34	6.11	5.25	6.68	5.84	7.29	8.55	7.62	7.56	6.62	6.71	7.16
EDA2R	7.51	8.06	5.6	6.25	8.23	6.3	5.75	7.24	5.04	5.44	5.93	7.51	7.75	5.55	8.21	7.3	6.99	6.21	8.87	6.56	5.87	6.64	6.39	6.92	6.23	6.82	6.79	6.29	2.73	5.89	8.01	7.07	5.92	7.27	6.67	6.54	5.3	8.68	7.23	7.11	8.1	5.75	8.47	4.45	6.02	6.45	7.89	6.11	7.83
MYBL2	7.42	4.93	7.35	6.96	8.49	5.5	8.51	8.72	8.7	9.49	6.35	6.76	7.63	8.02	6.96	7.34	8.65	5.37	6.18	6.41	7.55	6.69	7.47	9.02	5.22	7.09	8.17	6.75	8.91	10	11.41	7.82	10.3	8.13	9.81	8.54	4.49	6.5	6.09	6.13	6.01	6.25	8.41	9.91	7.67	7.86	6.95	7.71	8.23
ZYG11A	2.48	1.38	2.48	1.69	3.48	0.93	5.29	1.91	1.33	4.14	0	2.73	2.51	2.34	2.84	4.97	2.1	0.71	0.64	3.87	2.78	5.27	1.73	5.4	0.39	1.93	0.5	1.28	3.05	1.36	4.49	1.75	3.84	2.23	4.35	1.7	0.95	3.83	1.76	4.43	3.16	1.3	1.42	3.77	1.16	4.55	2.37	3.86	4.66
MTBP	5.36	5.65	5.42	5.25	4.74	5.61	6.16	5.11	5.54	5.54	5.26	5.64	5.98	4.91	4.82	5.32	5.32	5.3	5.63	5.96	5.68	5.24	4.88	5.91	5.29	5.51	6.79	5.14	5.07	7.16	6.41	5.68	6.61	4.87	6.68	5.33	5.49	5.19	6.24	5.83	5.03	4.54	6.38	6.58	5	6.09	5.03	5.63	5.34
SPATA18	10.67	11.93	12.25	10.79	9.62	7.95	6.8	7.52	6.7	9.06	10.05	9.51	8.66	8.11	10.28	9.49	8.42	10.05	9.55	8.96	10.21	9.43	10.22	6.85	9.23	7.65	7.7	7.73	6.48	6.54	8.63	8.73	6.25	9	6.14	9.37	9.34	10.95	7.51	9.02	8.93	10.03	8.8	6.39	7.94	9.9	10.44	8.58	6.78
C17orf53	5.36	4.26	5.03	4.44	5.23	4.57	5.33	5.48	5.52	5.67	4.61	5	5.26	5.05	4.58	4.81	5.23	4.42	4.79	5.04	4.92	5.37	4.57	6.83	4.12	5.29	5.72	4.66	5.62	7.7	6.89	6.34	7.56	5.98	6.19	5.37	3.91	4.42	4.77	7.12	7.95	4.03	5.98	7.38	5.16	6.66	4.92	7.09	5.72
TRIP13	7	5.25	8.86	7.65	6.05	4.94	6.14	7.43	7.33	7.3	6.51	5.58	7.34	6.04	7.21	6.61	7.11	6.39	6.78	5.52	7.58	7.38	6.7	9.1	5.6	5.88	7.5	5.3	7.34	9.18	9.12	7.27	8.09	8.42	8.52	6.96	5.46	7.75	5.56	5.9	5.45	7.44	7.64	8.1	6.63	7.67	6.48	6.55	5.9
SPAG5	7.48	6.46	7.87	7.33	7.95	6.53	7.73	8.24	7.96	7.9	6.92	7.4	6.83	7.76	7.03	7.5	7.08	6.18	6.69	7.77	7.62	7.51	7.46	9.56	5.68	7.14	8.23	7.26	9.02	10.59	9.84	8.22	9.41	8.43	9.71	7.7	5.71	7.1	7.29	6.83	7.34	6.34	8.46	8.71	8.39	8.22	7.68	8.05	8.69
KIF2C	6.51	4.05	5.58	6.03	6.83	4.96	7.01	7.71	6.86	7.88	5.66	6.42	6.86	7.14	6.37	6.41	7.24	5.5	5.81	6.28	6.57	6.43	6.68	9.11	4.81	6.1	7.58	5.71	7.83	9.47	9.85	7.32	8.36	7.36	8.71	7.16	4.37	6.09	6.31	6.87	5.53	5.14	7.4	8.81	7.18	7.59	6.58	6.76	7.11
TRAIP	5.83	5.33	5.07	4.97	5.69	4.92	5.33	6.28	4.75	5.57	3.81	4.87	5.68	4.77	5.35	5.53	5.26	5.01	4.85	5.35	5.38	6.27	4.65	6.5	4.84	6.08	6.27	5.45	6.28	7.19	6.46	6.2	5.84	6.07	6.46	4.8	4.71	6.02	5.94	4.98	5.49	4.47	5.96	6.16	5.21	5.76	4.23	6.3	5.47
C6orf138	6.37	6.75	4.24	3.84	7.56	2.79	5.02	6.06	4.86	5.23	5.29	8.6	7	4.34	6.75	4.68	6.29	6.05	7.49	7.36	4.86	4.68	4.78	3.62	5.06	5.43	3.45	5.64	4.89	4.03	7.48	7.21	4.44	6.34	5.34	5.33	2.24	8.67	4.92	6.87	7.12	4.61	6.25	3.2	5.28	4.09	6.69	4.26	3.24
NCAPH	6.31	4.14	5.61	5.79	6.83	5.51	6.17	7	6.88	7.31	5.38	6.32	6.51	6.11	5.43	6.58	6.41	4.7	5.48	6.76	6.57	5.4	6.62	8.73	4.26	5.39	7.22	5.25	6.71	8.82	8.16	6.95	8.08	6.65	8.08	7.39	4.3	5.46	6.1	5.32	5.33	4.79	6.86	7.85	7.01	6.89	6.37	6.83	6.19
TTK	5.42	3.55	4.58	4.97	5.65	3.05	4.24	5.81	5.47	6.45	5.01	5.2	6.73	6.29	4.66	3.9	6.31	4.09	4.96	5.16	5.8	4.34	5.44	7.75	3.74	5.7	5.52	4.31	5.66	8.51	8.06	6.03	7.76	6.46	7.55	6.36	3.61	4.57	5.17	4.67	5.09	3.82	5.36	7.89	6.47	6.02	4.71	5.39	4.97
RECQL4	7.3	5.67	6.7	6.7	6.3	6.59	8.3	8.01	6.33	7.06	5.05	6.14	7.09	7.08	7.01	8.37	6.22	5.23	7.25	6.91	7.4	7.4	5.77	8.77	5.59	7.49	7.96	6.76	8.16	9.87	8.93	7.98	7.93	8.8	8.8	7.23	6.01	6.39	7.36	6.51	7	5.35	8.27	7.39	7.95	8.33	7.06	6.98	7.18
BUB1	6.41	4.42	6.19	6.36	7.68	5.57	6.68	8.21	7.75	8.32	6.26	7.05	8.06	7.07	5.6	6.43	7.52	5.54	6.46	7.04	7.05	6.75	7.39	9.19	5.25	6.25	8.26	5.68	6.63	10.01	8.64	7.6	8.5	7.02	8.76	7.15	5.43	5.84	6.68	5.95	6.12	6.15	7.43	8.72	7.04	8.03	7.45	7.35	6.86
E2F1	7.38	6.61	6.72	6.48	7.14	7.29	7.95	7.92	7.06	7.63	7.49	6.27	6.73	7.68	6.96	7.67	7.1	5.95	7.7	6.89	6.3	7.57	6.43	8.34	7.04	7.03	7.67	7.26	7.91	8.55	8.87	7.8	8.69	8.71	8.08	7.32	7.55	6.27	7.9	6.01	7.75	7.06	9.38	8.44	7.87	8.2	7.35	9.02	7.68
MCM10	4.54	3.09	3.83	3.2	4.9	3.4	5	5.88	5.59	6.04	4.05	4.31	5.81	4.83	4.48	4.62	4.95	2.89	4.64	4.69	5.03	4.72	5.03	7.79	3.31	4.64	6.42	4.46	5.72	8.57	7.38	6.45	7.66	6.95	7.05	5.44	3.08	3.87	4.6	4.64	4.6	3.62	7.51	7.09	5.21	6	5.61	6.68	4.95
ESPL1	5.58	3.26	5.31	5.04	6.93	5.14	6.4	7.3	6.15	7.08	5.12	5.67	5.44	6.39	6.04	6.43	5.37	4.83	4.93	6.29	5.91	5.4	6.59	8.62	4.35	5.68	7.73	4.6	7.03	9.07	8.38	6.64	8.39	6.47	9.09	6.78	3.99	5.49	6.11	5.13	5.16	5.02	5.91	7.4	6.71	6.94	6.69	6.51	6.11
BIRC5	6.14	3.37	5.53	4.89	6.74	3.67	5.86	7.29	7.66	7.26	4.92	6.52	7.72	5.19	5.68	5.67	7.57	3.49	5.26	5.42	5.96	7.09	5.33	9.04	4.34	4.84	6.73	5.45	7.53	9.63	9.07	6.53	8.06	8.13	8.95	5.92	4.45	5.55	5.54	5.65	5.76	5.52	7.39	7.89	6.55	7.1	6.12	6.79	6.48
TPX2	7.64	5.57	7.15	7.13	8.58	6.23	7.6	8.88	8.68	8.76	6.96	8.23	7.92	8.14	7.48	7.18	8.81	6.67	7.26	7.37	7.88	7.38	8.29	9.89	6.37	7.51	9.05	7.04	8.86	11.3	11.09	9.08	10	9.29	9.92	8.57	4.81	7.11	8.39	7.3	7.47	6.08	8.64	10.11	8.06	8.86	8.07	8.07	7.98
POLE2	3.93	2.79	3.49	3.41	3.75	3.46	4.84	5.4	5.04	6.41	4.26	4.16	6.75	4.06	4.56	3.59	5.85	2.61	5.22	4.97	4.33	4.86	3.99	6.94	3.83	4.78	5.37	4.74	5.84	6.58	6.18	5.42	6.92	6.01	5.94	4.96	3.23	4.61	5.17	4.3	2.56	3.39	6.18	6.2	4.5	4.77	5.62	5.21	2.73
C9orf100	6.7	5.13	5.99	6.49	6.15	6.29	6.68	6.76	5.26	5.93	4.58	6.24	7.14	6.59	6.63	6.63	4.87	4.99	5.31	5.39	5.7	6.57	6.22	6.85	4.14	6.04	6.74	5.65	6.59	7.88	7.82	7.09	7.07	7.31	8.35	6.62	5.39	5.69	5.72	6.23	6.2	5.1	6.95	6.95	5.67	5.95	6.82	4.95	6.2
KIFC1	6.8	5.21	6.67	6.82	7.5	6.66	7.15	8.34	7.82	8.32	6.72	6.92	6.87	7.67	6.91	6.47	7.36	6.02	6.64	6.84	6.81	6.51	7.24	8.84	6.12	7.2	8.55	6.98	8.73	10.1	9.61	7.92	8.83	7.75	8.99	7.6	5.9	6.16	6.68	5.79	6.56	6.26	7.95	8.95	7.83	7.83	7.31	7.39	7.25
KPNA2	9.68	8.46	9.36	9.36	10.15	8.73	9.52	10.53	10.78	10.52	9.62	9.4	10.62	9.32	8.87	9.32	10.48	8.15	10.07	9.2	9.92	9.76	9.57	11.46	8.91	8.84	10.19	9.1	10.61	12.09	11.53	10.3	10.94	10.35	11.26	9.79	8.23	9.09	8.91	9.97	9.38	9.83	9.78	10.7	9.86	10.31	9.62	10.61	10.77
C5orf34	4.88	4.38	4.45	4.34	5.43	4.08	4.87	5.04	4.32	5.13	2.82	4.72	6.34	3.66	4.97	3.86	4.56	3.57	4.51	4.96	4.68	5.77	5.07	5.24	4.33	4.34	5.18	4.44	3.61	6.29	5.68	6.26	6.11	3.52	5.7	5.44	3.72	4.91	4.96	3.28	3.85	4	5.25	5.33	4.54	5.03	4.02	4.78	5.07
NUF2	5.77	3.48	4.49	5.33	6.29	3.68	5.92	6.08	6.05	6.73	4.61	4.91	7.1	6.26	4.02	5.34	6.11	3.12	3.85	5.49	6.1	5.67	5.44	7.6	3.52	4.02	7.25	5.38	7.28	8.58	8.53	5.14	7.73	7.38	8.7	5.99	3.08	4.5	5.2	5.25	5.81	4.37	5.82	7.4	6.19	6.75	5.56	6.29	5.72
CCNF	7.06	5.98	6.92	7.27	7.09	7.11	7.51	8.54	7.85	7.9	7.12	6.92	7.45	7.37	7.05	7.43	7.32	6.97	7.21	7.29	7.22	7.11	7.09	8.18	6.82	7.39	8.27	7.8	8.01	9.05	9.06	7.43	8.43	7.6	8.62	7.41	7.11	7.42	8.27	6.89	7.28	6.53	7.76	7.75	7.93	7.85	7.12	7.09	8.78
GANC	8.76	8.69	8.7	9.47	9.44	9.94	9.54	8.76	9.16	8.17	10.05	10.05	8.86	9.06	8.91	9.65	7.9	10.17	8.66	10.15	8.57	10.16	9.09	8.04	9.16	10.29	10	10.25	8.65	8.52	8.52	9.6	8.5	8.88	8.35	8.72	10.09	9.59	9.51	8.91	9.66	9.4	10.16	8.53	9.22	9.27	9.72	10.22	9.31
RFC4	7.88	6.81	7.27	7.24	7.34	6.66	7.31	7.5	7.46	8.22	6.58	7.47	8.67	6.99	7.25	7.17	7.6	7.02	7.43	7.14	7.6	8.25	6.98	8.23	6.89	7.43	8.05	7.43	7.97	8.54	8.41	7.91	7.71	7.82	8.59	7.32	6.63	7.38	6.94	6.78	7.45	6.79	8.3	9.04	7.62	7.44	7.27	7.62	7.41
HSD17B4	11.12	11.57	11.37	12	12.16	11.8	11.48	11.32	11.16	10.78	12.59	11.53	11.55	11.61	11.08	11.6	11.19	11.63	12.41	12.16	11.76	11.86	11.62	10.41	11.77	11.25	11.67	11.37	11.81	11.1	10.74	11.69	11.46	11.83	11.33	10.75	11.9	11.46	11.34	11.67	11.67	12.21	11.17	11.1	11.8	11.7	11.49	11.95	11.02
CENPI	1.72	2.4	2.73	2.63	4.3	1.5	3.81	5.11	4.26	3.56	2.42	3.62	5.19	5.1	3.62	3.34	4.42	1.83	4.54	3.61	3.53	1.86	3.6	5.33	2.64	1.59	4.57	2.58	4.41	7.03	5.52	4.35	5.79	3.59	5.5	4.44	1.93	3.44	4.01	3.52	2.95	2.61	4.24	6.1	3.6	5.38	3.86	4.46	3.55
CKAP2L	4.39	3.41	4.31	4.54	5.6	3.83	4.61	6.2	5.39	6.21	4.5	5.96	6.33	5.32	4.75	3.9	5.87	4.29	4.67	5.08	4.8	3.99	5.94	7.32	3.95	4.28	6.4	4.55	5.52	8.97	7.45	6.15	7.32	5.95	7.47	5.74	3.49	4.2	4.99	4.67	5.37	3.82	6.32	7.48	5.53	6.32	5.88	6.09	5.27
KIF23	6.72	4.8	6.69	5.36	6.51	5.78	6.4	6.81	6.9	7.31	6.19	6.4	7.21	7.02	5.9	5.83	7.28	5.18	6.12	7.04	6.39	6.64	6.78	8.8	6.03	6.24	7.72	5.87	7.46	9.46	9.32	7.21	8.96	7.2	8.62	7.65	4.9	5.88	6.25	6.23	6.23	5.88	7.58	8.54	6.77	7.37	6.81	6.53	6.99
RPL39L	7.13	6.34	6.22	6.1	7.21	5.45	6.41	6.92	7.02	7.9	5.23	5.5	7.92	5.79	6.63	6.64	8	7.82	7.43	5.45	7.03	7.59	6.62	7.84	5.68	7.35	7.26	6.93	7.06	5.99	6.8	7.21	7.31	5.29	7.86	6.5	5.4	7.12	6.51	6.01	6.86	6.04	8	7.86	5.43	7.06	5.58	7.79	7.47
CDC25C	3.93	1.88	3.03	3.51	3.75	2.22	3.57	5.27	2.82	5.44	2.82	3.5	5.65	4.83	3.55	2.86	5.11	3.31	3.6	3.26	3.83	3.99	4.03	6.9	2.49	4.67	5.95	3.26	5.82	6.69	6.77	5.36	6.89	6.06	7.16	4.48	0.95	3.91	2.65	2.64	4.08	2.77	5.88	5.89	5.16	5.14	4.62	5.31	4.69
CDCA5	6.8	5.59	6.31	6.54	7.29	5.24	7.13	8.11	7.52	7.77	6.52	7.34	7.63	7.14	6.81	6.75	7.87	6.1	7.15	6.78	6.91	7.05	6.88	8.95	6.08	6.64	7.45	6.36	7.4	10.29	9.12	7.78	8.88	8.42	8.6	7.38	5.46	6.05	6.59	5.9	6.41	6.11	8.2	8.87	7.33	7.81	7.05	7.23	7.05
KIF15	4.83	3.61	4.89	4.23	5.84	4.27	5.18	6.65	5.93	5.67	4.89	5.91	5.98	4.53	4.7	4.41	4.93	4.55	4.71	5.5	5.31	4.86	6.12	6.89	3.8	5.43	6.78	4.81	6.34	8.38	6.96	6.38	6.54	6.55	7.34	6.28	2.91	5.35	5.12	4.54	4.13	3.89	6.58	6.42	6.47	6.11	5.04	5.44	5.36
DSN1	8.28	7.64	7.85	7.72	7.54	8.15	8.44	8.27	8.3	8.64	7.82	7.93	9.11	8.04	7.65	8.15	8.49	7.54	8.71	8.13	7.9	8.72	7.73	8.8	7.68	7.4	7.94	9.1	8.03	8.88	8.69	8.38	8.56	8.07	8.09	7.67	7.86	8.3	7.66	7.48	8.09	7.93	8.7	9.25	7.55	8.08	7.91	7.92	8.31
AURKA	6.69	5.77	5.89	6.64	7.51	5.83	6.85	7.76	7.19	7.63	6.55	7.1	7.82	6.93	6.63	6.65	7.4	5.99	6.5	8.22	7.06	6.99	6.99	9.89	5.76	7.6	7.43	7.81	8	9.5	9.5	6.34	8.47	9.24	8.95	7.26	5.58	6.34	6.76	5.91	6.99	6.9	7.37	8.6	7.82	7.53	6.79	7.17	7.01
FAM72A	2.15	2.4	1.83	2.94	2.69	2.88	3.28	3.12	3.8	3.46	2.42	3.72	1.44	3.52	2.55	2.28	2.69	2.27	0.64	1.13	3	2.43	2.37	3.58	2.32	1.14	4.3	1.81	4.45	4.82	5.89	2.51	4.04	4.74	5.45	4.32	1.52	3.03	2.46	1.67	2.95	2.77	3.09	5.37	3.67	3.26	2.93	2.87	3.74
GINS1	6.2	5.33	5.26	5.62	6.4	5.47	6.46	6.78	6.58	7.2	5.75	6.42	7.95	5.93	5.43	6.29	7.23	5.32	6.76	6.6	6.16	5.72	6.24	8.34	5.14	6.65	7.41	6.72	7.21	8.51	8.56	6.81	7.85	7.85	8.35	6.28	4.95	6.05	6.8	6.05	6.36	5.41	7.99	7.39	6.29	7.14	6.27	7.24	6.33
FAM54A	4.88	2.67	3.89	3.6	4.74	4.27	4.57	4.94	4.15	5.87	5.75	3.62	5.95	5.24	4.4	4.68	5.58	2.07	3.6	4.48	4.72	5.14	4.33	6.62	4.52	4.86	3.66	2.75	3.68	6.95	6.89	5.16	6.39	4.68	5.85	5.35	5.15	4.32	4.36	3.77	3.91	5.35	5.3	6.6	5.37	5.47	4.35	4.24	4.84
C15orf42	5.06	4.35	4.54	4.58	4.12	4.68	5.4	5.92	5.37	4.91	4.13	4.73	5.2	5.45	4.76	5.01	3.67	4.34	4.32	4.87	4.74	4.41	4.68	6.1	3.99	5.67	6.46	4.49	5.72	7.24	6.7	6.03	7.04	5.85	5.85	5.68	3.37	4.97	4.8	4.27	4.57	3.12	6.59	5.88	5.18	5.58	4.85	5.01	4.46
DSCC1	5.69	5.61	5.03	5.44	5.62	5.65	5.73	5.78	6.41	7.01	4.76	5.53	6.96	4.88	5.29	5.94	6.61	5.79	5.4	5.48	5.96	6.04	5.53	7.6	6.08	6.4	7.93	5.21	5.47	7.41	7.24	5.93	7.82	5.42	7.23	5.18	5.26	5.46	5.83	5.28	5.19	5.16	6.37	6.3	5.25	6.21	5.14	5.38	5.74
NFIX	10.28	13	11.85	11.38	12.3	12.01	11.62	11.69	11.72	9.83	11.98	11.6	9.55	11.86	11.85	11.27	11.32	13.01	10.57	12.46	11.38	10.17	11.47	8.52	12.69	12.32	13.51	12.45	9.47	10.58	10.22	10.62	10.15	10.83	9.64	10.72	12.28	12.19	12.51	10.51	10.9	11.24	11.26	9.58	12.25	11.48	11.37	10.43	11.21
DBF4B	7	7.25	7.51	7.15	5.95	7.1	7.48	7.41	6.33	5.74	5.73	5.77	6.66	6.73	6.53	7.02	5.74	6.17	6.33	7.09	6.39	5.98	6.29	7.18	5.87	6.45	6.7	5.98	6.87	8.29	6.92	6.07	6.81	6.84	7.33	6.13	6.95	6.42	7.13	5.51	6.99	5.84	6.86	6.85	7.05	7.34	6.1	7.21	6.73
FAM64A	5.14	2.4	4.03	3.51	4.86	2.59	4.47	5.44	4.82	5.82	3.89	2.92	5.78	3.19	4.07	3.65	6.63	3.85	4.15	5.04	3.95	5.14	4.42	6.7	4.09	3.46	5.99	3.93	6.65	7.15	6.14	5.18	6.65	5.88	7.49	6.04	0.95	3.03	3.86	4.14	4.56	4	6.44	6.02	5.71	5.59	4.71	5.27	4.16
CDC20	6.88	5.05	6.89	6.99	7.96	5.69	7.18	8.34	7.83	8.33	5.53	6.99	7.91	7.62	6.93	7.09	7.83	5.69	6.94	6.64	7.18	7.23	7.06	9.73	5.1	6.5	8.21	6.94	9.3	10.25	11.8	7.81	8.77	8.6	9.58	7.38	3.99	6.58	6.78	6.01	6.57	6.04	8.17	8.88	8.07	7.89	7.33	7.2	7.55
CDCA3	6.82	5.1	5.32	5.12	6.17	5.06	5.7	6.69	5.88	7.12	4.85	5.46	6.3	5.25	5.31	5.52	6.24	3.34	4.51	5.43	5.72	6.11	5.42	7.99	3.97	6.39	6.97	5.12	6.81	7.94	9.07	6.26	7.96	6.62	7.88	6.25	3.08	5.95	6.17	4.42	5.63	4.04	5.28	6.91	6.6	6.03	5.49	4.98	5.87
KIF4A	6.08	3.95	5.39	5.44	7.2	4.16	5.61	8.03	6.83	7.07	4.66	5.72	6.46	7.8	5.66	4.62	7.32	4.47	6.23	5.55	5.88	5.31	6.43	8.59	4.21	5.51	7.45	5.53	7.27	9.76	9.01	7.14	8.84	7.68	8.86	7.1	2.91	5.81	5.79	5.71	5.66	4.12	7.05	8.82	6.68	7.42	6.7	6.73	6.57
TIMELESS	8.3	8.75	8.7	8.81	8.94	8.39	8.68	9.23	9.2	8.9	8.13	8.82	8.41	8.36	8.93	8.67	8.46	8.77	8.75	9.09	8.86	8.6	8.48	10	8.23	9.21	9.78	9.18	9.3	10.19	8.79	9.32	10.13	8.9	9.72	8.51	8.07	8.34	9.28	8.79	8.74	7.95	9.57	9.81	8.85	9.23	9.48	9.72	9.01
MELK	6.02	2.4	5.33	4.9	6.76	4.6	5.77	6.78	6.51	7.01	5.09	6.39	7.34	6.62	5.67	5.41	6.9	3.79	6.24	5.29	5.85	6.32	6.3	7.85	3.92	4.55	6.86	5.05	7.36	9.65	9.52	7.21	7.8	7.3	8.36	6.72	2.72	5.29	5.56	5.56	4.83	4.92	7.62	8.66	6.26	6.35	6.46	5.75	5.66
CENPO	5.5	6.56	6.36	6.05	5.81	5.73	5.88	6.57	5.87	6.19	6.08	5.62	6.27	6.42	6.22	6	6.65	6.02	6.26	6.68	6.01	5.72	6.35	7.23	6.4	6.24	5.92	5.98	6.15	7.75	7.4	6.58	7.35	6.61	6.75	6.53	5.88	5.56	6.35	6.81	6.42	5.71	6.51	7.15	6.12	6.56	5.78	6.98	6.16
UBE2C	7.18	3.85	6.02	6.19	7.09	4.78	8.3	7.98	7.64	8.54	5.78	6.42	8.34	7.12	6.46	6.5	7.46	5.2	6.12	6.66	6.79	7.19	6.43	8.57	4.61	6.83	7.69	5.98	8.31	10.16	10.9	7.25	8.89	8.71	9.43	7.31	4.99	6.06	5.65	5.69	6.07	5.34	7.43	8.89	7.23	9.54	6.58	6.43	7.74
NDC80	6.05	2.79	4.61	4.87	6.24	4.6	6.2	6.94	6.19	7.21	5.5	5.79	6.78	6.84	4.77	4.78	6.6	4.09	4.54	5.68	6.17	5.24	5.69	7.46	4.35	5.15	6.69	5.68	7.13	8.64	9.21	5.96	7.8	7.13	8.12	6.52	3.99	5.03	5.2	5.38	5.09	3.29	7.09	7.21	6.95	6.42	6.27	5.68	5.81
TOP2A	8.17	6.93	7.92	8.08	9.79	7.25	8.16	9.81	9.7	9.79	8.12	9.66	9.74	8.94	8.55	7.82	9.58	8.71	8.79	9.52	9.08	8.86	9.61	10.6	7.27	8.86	10.83	8.05	9.79	12.66	11.06	10.42	11.35	10.34	10.88	9.23	6.53	8.5	9.02	8.7	8.35	6.82	10.21	11.57	9.49	9.88	9.74	9.87	9.5
RDM1	2.15	0	1.34	1.31	2.04	2.07	2.56	3.45	1.71	0.87	0	1.53	2	2.17	2.47	1.55	1.97	2.27	1.08	1.13	0.47	2.43	1.92	3.41	0.69	1.59	1.17	1.28	1.09	4.03	3.2	2.36	2.66	3.44	1.73	1.7	0.95	2.14	1.22	0.9	1.5	1.3	3.92	3.3	4.04	2.54	2.57	1.96	1.7
C16orf59	5.4	4.05	4.73	4.44	5.4	4.23	5.76	5.98	5.2	6	3.51	4	5.43	5.1	5.09	5.74	5.45	3.64	4.36	5.04	5.73	6.26	3.95	7.25	3.27	5.75	6.27	5.96	7.14	6.93	7.08	5.5	7.09	6.57	6.93	4.96	2.5	4.57	5.74	5.22	5.37	3.17	6.2	6.83	6.19	5.54	3.71	5.99	7.23
FAM72B	5.53	3.26	4.81	5.36	5.67	5.62	6.07	5.78	5.56	6.24	4.85	4.72	4.37	5.75	4.44	4.99	5.56	4.03	3.53	5	5.25	5.21	5.37	6.92	4.12	4.47	6.1	4.31	6.25	7.76	8.07	5.16	7	6.51	7.93	5.67	4.37	5.12	4.94	4.72	5.16	4.63	4.79	7.15	5.84	6.03	5.76	4.44	6.3
MCM2	8.49	8.79	8.75	8.5	9.44	8.07	8.76	9.42	9.81	9.52	8	9.02	8.83	8.53	8.7	8.66	9.65	8.87	8.79	8.75	9.23	8.47	8.73	9.8	8.51	9.07	10.3	8.78	9.02	10.43	9.47	10.02	9.85	10.02	9.72	8.86	7.98	8.47	8.4	7.9	8.44	7.86	10.18	10.53	9.12	9.19	8.75	9.15	8.76
AURKB	6.07	3.74	5.4	4.67	6.59	4.68	6.37	6.85	6.13	7.57	4.26	5.56	6.83	5.98	5.22	5.37	6	4.42	4.91	5.42	5.93	6.29	6.03	8.58	4.21	5.06	7	5.02	7.26	8.15	8.26	6.85	7.58	7.56	8.51	6.75	3.72	5.83	5.51	4.92	5.33	4.61	7.04	6.82	6.91	6.6	5.66	5.2	5.59
IQGAP3	6.85	4.09	6.56	7.86	7.16	5.6	7.03	8.37	7.94	6.24	5.78	6.76	6.63	8.96	7.9	7.34	7.05	5.15	6.12	6.97	6.71	6.19	7.06	8.49	5.1	6.92	9.33	6.6	7.76	10.02	9.9	8.04	8.96	9.16	9.81	8.23	5.03	6.9	7.21	6.76	7.37	5.39	8.48	9.64	7.96	8.1	7.72	8.02	8.06
KIAA1524	6.03	5.05	5.49	6.03	6.29	5.53	6.06	6.01	6.48	6.5	5.61	6.3	7.2	5.46	4.93	5.53	6.41	5.13	5.15	6.05	5.8	5.24	6.65	7.17	5.36	5.53	6.43	4.81	5.45	9.08	8.36	6.72	7.04	5.8	6.63	6.22	5.03	5.83	5.81	5.7	5.23	5.62	6.21	7.82	5.76	6.43	5.94	5.93	5.84
XRCC2	2.48	4.26	3.78	3.07	4.56	4	3.97	4.94	4.48	4.5	3.51	4.37	4.83	4.06	3.33	4.37	3.44	3.31	4.15	5.69	4.27	3.41	4.03	5.58	2.78	6.58	5.81	3.9	4.97	7.49	5.94	5.72	6.13	4.87	5.68	4.2	3.23	3.83	5.17	4.17	4.36	2.22	5.99	6.58	5	5.84	4	5.39	5.61
FCER1A	8.36	8.69	6.27	8.11	9.55	7.5	7.3	7.07	7.37	10.15	7.7	10.75	11.52	6.19	6.52	7.85	7.59	7.92	5.48	9.63	7.68	7.39	5.78	3.62	8.25	8.27	6.25	7.62	3.86	6.24	7.96	9.11	5.83	5.44	7.7	7.97	7.22	8.72	7.17	8.18	6.27	7.66	7.83	3.47	9	6.14	5.78	4.7	7.99
DBF4	7.03	6.31	6.59	6.67	7.04	6.84	6.98	7.5	7.49	8.01	7.12	7.23	8.3	6.73	6.67	7.03	7.32	6.92	7.74	7.4	7.24	7.3	7.33	8.16	6.35	6.98	7.67	7.09	6.95	8.9	8.14	7.5	7.98	7.6	8.1	6.72	6.56	6.87	7.29	6.55	6.75	7.32	7.88	8.51	6.76	7.23	7.01	6.24	7.28
ATAD2	8.22	8.07	7.7	8.02	9.02	8.69	8.72	8.73	8.96	8.85	8.2	9.09	8.94	8.21	7.91	8.75	8.84	8.74	8.67	9.34	8.52	8.08	8.93	9.75	7.8	8.84	9.55	7.91	8.38	11.03	8.96	9.74	10.22	8.78	10.26	8.53	7.88	8.98	9.04	8.68	7.97	7.82	9.64	9.32	9.03	9.22	8.57	9.51	8.99
NEK2	6.42	5.25	6.49	5.25	6.05	4	5.46	6.4	7.14	6.39	5.05	6.44	6.59	6.53	5.63	5.66	6.53	4.99	6.83	4.57	6.18	5.37	6.2	8.25	4.09	4.92	7.91	5.11	7.84	8.66	8.19	6.44	8.36	7.67	8.98	5.95	3.72	5.59	5.84	4.69	5.51	5.26	6.26	8.3	6.73	6.86	6.64	6.65	6.62
RBM28	7.79	8.25	8.1	8.16	8.29	8.15	8.5	8.33	8.08	7.92	7.87	8.28	7.67	7.94	8.45	8.65	7.45	7.7	8.66	8.59	8.33	8.09	8.13	8.94	7.59	8.49	8.39	8.36	9.11	9.13	8.68	8.52	8.31	8.2	8.67	8.07	7.65	8.37	8.6	8.85	8.52	7.58	8.39	9.13	8.26	8.63	8.33	8.33	8.06
DEPDC1	5.43	3.09	3.93	5.07	5.8	4.3	4.61	5.87	5.78	6	4.97	5.64	7.34	6.07	4.96	5.39	6.32	3.85	4.98	4.96	5.52	4.68	5.76	8.43	3.4	4.64	7.08	4.78	5.81	8.66	9.24	6.13	7.82	7.18	7.33	5.33	2.72	4.98	4.59	4.54	5.41	3.82	7.03	7.45	6.19	6.3	5.84	5.63	5.78
CCNE2	5.77	4.43	4.69	4.79	5.84	5.47	6.23	6.21	6.19	7.18	5.77	5.9	7.52	5.1	4.77	5.89	6.6	5.1	6.13	5.98	5.34	5.47	5.72	6.78	4.67	5.97	6.96	5.45	5.84	7.64	6.73	6.38	7.27	5.7	7.32	5.63	4.96	4.45	5.98	5.67	5.2	5.09	6.86	7.12	6.19	6.22	6.84	5.72	5.97
FOXM1	7.88	5.49	7.21	7.4	8.18	6.89	7.58	8.88	8.09	8.2	6.73	7.41	7.12	7.53	7.74	7.65	8.01	5.71	7.31	7.01	7.31	7.28	7.69	10.21	6.37	7.16	8.88	7.35	8.9	10.98	10.56	8.57	10.17	9.51	9.63	8.4	5.52	6.9	7.5	7.21	7.5	5.75	7.77	10.1	8.19	8.4	8.06	8.21	7.65
GPR19	3.49	1.65	3.49	1.69	2.86	2.47	3.63	4.26	3.23	4.6	2.63	2.51	3.6	3.19	3.33	3.04	4.12	1.19	1.69	3.07	3.53	2.84	3.15	3.41	1.51	2.43	2.68	2.96	1.7	4.35	3.84	3.46	3.89	2.41	3.47	2.84	2.5	3.16	3.43	2.02	2.7	1.83	2.59	5.03	4.5	4.3	3.41	2.93	2.85
TUBG1	9.02	9.34	9.12	9.08	8.65	8.62	9.05	9.44	9.32	9.69	9	9.02	9.25	9.34	9.39	9.48	9.27	8.54	9.87	8.91	9.14	9.27	8.45	10.24	9.12	9.56	9.57	9.23	10.12	10.61	10.94	9.71	9.83	9.47	9.9	9.38	8.69	8.75	9.14	9.37	9.48	9.32	9.74	9.87	9.66	9.8	9.24	9.87	9.74
RAD54B	6.49	5.31	6.42	5.85	4.97	5.1	5.8	5.24	4.68	6.24	5.12	4.44	6.18	5.3	5.24	6.04	4.96	5.12	5.44	6.22	5.68	5.84	5.75	7.44	4.91	5.45	6.03	5.32	6.64	6.83	5.56	5.25	6.39	6.5	6.8	5.74	5.06	5.48	6.01	5.8	4.93	4.84	5.72	6.25	5.98	6.27	5.86	6.24	5.28
UBE2T	6.23	5.05	6.05	5.73	6.6	4.54	6.73	6.69	6.99	8.14	5.75	5.67	8.09	6.82	6.72	6.28	6.9	4.8	5.83	6.9	7.04	7.14	5.96	9	5.05	5.94	8.29	6.94	8.27	8.45	8.66	7.12	8.78	8.83	9.33	6.07	4.43	5.8	6.62	6.82	6.25	5.59	7.81	8.18	8.05	6.98	7.18	7.76	7.44
BRIX1	9.03	8.6	8.53	8.42	8.83	8.35	8.66	8.52	9.31	9.69	8.55	8.88	10.03	8.43	8.86	8.59	8.94	8.8	9.8	8.69	9.19	9.84	8.37	9.96	8.58	8.85	9.58	9.1	9.76	9.46	9.91	9.32	9.61	9.8	9.97	8.52	8.41	8.96	8.84	9.22	8.97	8.82	9.62	9.09	8.97	8.95	8.92	9.38	9.18
RAD51AP1	6.54	5.31	5.22	6.07	6.6	5.64	5.16	6.49	6.16	7.1	5.97	5.77	7.32	5.66	4.6	5.53	6.65	4.66	6.29	5.96	6.08	5.92	6.4	8.37	5.15	5.65	7.2	5.73	6	8.13	6.76	5.96	7.99	6.51	6.1	6.02	4.55	5.29	6.06	4.81	6.23	6.12	5.64	7.84	6.34	6.57	5.74	6.14	6.22
STIL	6.73	5.62	7.24	6.79	6.1	5.57	6.27	7.35	6.39	7.19	6.06	7.21	7.45	7.65	7.57	6.54	6.97	5.79	6.92	6.59	6.84	6.04	7.35	7.78	5.26	6.28	6.91	6.04	6.35	8.58	8.16	7.38	7.52	6.29	7.03	6.66	5.15	7.22	6.09	6.14	6.1	5.86	7.72	8.36	6.53	6.86	7.24	6.51	6.81
FIGNL1	7.48	7.24	6.68	6.99	8.13	7.36	7.05	8.06	7.94	8.23	7.43	8.32	8.89	7.32	7.08	6.92	8.12	7.92	7.85	8.12	8.08	7.51	7.49	7.13	7.14	7.75	8.46	7.44	7.22	8.7	7.1	8.08	8.2	8.13	7	7.23	6.97	8.27	7.82	7.7	7.64	6.1	7.71	7.8	8.52	7.52	7.35	7.13	7.57
HJURP	6.29	4.22	5.35	5.77	6	4.4	6.29	6.93	7.26	7.01	4.5	6.4	6.56	6.72	5.64	5.44	6.94	4.59	4.85	5.58	5.91	6.12	6.44	8.53	4.31	5.79	6.96	5.68	7.19	9.55	9.3	6.66	8.67	6.78	8.95	6.86	3.72	5.37	5.2	5.04	5.84	4.63	7.49	8.21	6.52	6.56	6.53	6.84	5.69
SCGB3A2	13.81	14.53	10.12	10.8	10.15	11.03	10.4	10	13.64	12.9	13.82	8.53	12.52	12.4	13.18	13.76	7.47	14.6	8.95	12.36	13.24	18	12.29	9.74	13.24	14.67	8.38	15.28	16.23	11.04	12.4	10.37	12.13	14.28	14.1	8.7	12.5	11.47	13.8	13.64	12.07	13.84	16.11	9.61	12.38	10.96	12.35	13.71	10.89
UBE2S	7.6	6.39	7.73	7	6.64	6.96	7.43	8.15	7.46	8.51	6.81	5.47	7.45	7.77	7.29	6.95	7.85	6.18	7.1	6.84	7.83	7.74	6.69	9.32	7.03	6.75	7.52	7.67	8.85	9.45	10.14	7.24	8.71	8.46	9.49	7.72	6.46	6.98	6.91	6.83	6.55	7.75	7.4	8.42	7.92	7.55	7.18	7.55	8.68
CDKN3	5.4	3.48	4.76	4.29	6.24	3.83	5.59	6.44	5.97	7.09	3.72	4.72	7.4	5.94	4.91	4.47	7.21	2.89	5.2	4.44	5.35	5.81	5.18	7.66	3.63	4.09	5.59	4.79	6.28	8.06	7.87	5.06	7.64	6.52	8.39	5.8	2.24	4.14	4.66	4.34	4.44	5.2	5.5	6.61	5.98	5.74	5.01	5.25	4.86
ROBO2	7.62	8.32	6.76	7.28	6.14	8.34	8.04	5.8	8.27	7.44	7.05	6.51	7.4	8.24	7.65	7.91	7.61	8.8	7.3	8.95	6.21	4.77	9.27	3.46	9.21	9.43	6.76	7.39	4.65	6.57	5.32	6.1	5.91	6.65	4.93	9.7	8.87	8.69	9.8	5.38	7.74	7.02	7.98	5.08	8.85	7.92	8.17	5.51	6.53
CENPE	6.03	4.68	5.14	5.88	6.1	5.56	6.08	6.9	6.05	6.81	5.55	6.12	5.64	6.97	5.11	5.65	5.39	5.07	4.79	6.6	6.56	5.27	7.11	6.93	4.61	5.63	7.09	5.55	6.49	9.83	9	6.38	7.51	7.4	7.99	6.73	4.9	5.48	6.57	6.13	5.55	5.2	6.08	7.48	6.83	7.19	5.89	6.44	6.74
NCAPG2	7.41	8.07	7.42	7.49	8.36	7.73	7.71	8.23	8.34	7.91	7.39	8.25	7.65	7.68	7.48	7.04	8.37	7.96	8.52	8.25	8.21	6.99	8.13	8.88	7.83	7.8	8.6	7.48	8.12	10.44	8.92	8.73	9.4	8.15	9.01	8.19	7.29	7.63	7.76	7.68	9.31	7.14	8.86	10.39	7.32	8.54	8.21	8.56	8.36
CYP4B1	11.93	13.62	12.91	12.92	10.71	14.16	13.12	10.4	10.96	9.69	13.88	11.76	10.61	12.73	13	12.7	8.52	12.66	11.67	13.2	11.12	12.91	11.86	6.6	10.91	13.95	8.43	13.8	11.32	9.04	10.58	9.41	7.92	12.49	9.87	8.75	14.18	11.84	8.54	9.1	11.04	13.35	13.67	6.07	12.03	12.85	11.58	13.92	11.78
CCDC150	3.49	1.65	2.61	2.79	2.04	3.92	4.64	5.02	2.01	2.58	2.42	2.51	4.28	3.1	3.28	4.37	1.83	2.45	2.59	3.5	2.51	4.14	2.24	4.97	1.35	3.66	3.56	2.75	4.48	5	4.35	4.27	4.17	2.23	3.97	3.14	2.5	3.22	3.43	2.74	1.78	1.83	4.04	4.36	2.24	3.85	2.89	3.97	4.84
CEP55	6.94	4.68	5.81	5.66	7.2	5.36	6.81	7.57	7.69	7.78	6.6	7.1	7.09	7.53	6.39	6.08	7.66	5.34	6.17	6.32	7.37	6.53	7.12	8.17	4.81	6.35	7.77	5.93	7.78	10.17	10.11	7.48	8.76	7.86	9.86	7.72	4.61	6.13	6.17	6.42	6.18	5.81	7.48	9.33	7.51	7.65	6.74	6.95	7.07
DPYSL2	12.07	12.46	11.82	12.14	12.38	13.05	12.91	11.96	12.22	10.98	12.95	12.51	11.96	12.88	12.74	12.46	11.74	12.85	12.43	12.09	11.46	11.83	12.2	9.41	13.4	11.88	11.89	11.41	12.07	12.35	11.58	12.53	11.69	11.4	12.24	11.85	13.2	12.37	12.48	11.11	12.4	12.58	12.61	11.19	12.9	12.57	12.57	11.71	12.51
POLQ	5.14	3.26	5.99	5.6	4.78	4.6	4.97	5.92	5.07	5.49	4.2	5.64	5.16	5.02	4.68	5.39	3.86	3.49	3.73	5.53	4.72	4.95	5.32	6.3	3.36	4.88	5.88	3.5	5.19	8.04	6.79	5.93	6.16	5.4	6.05	5.37	3.23	5.46	4.62	4.4	4.77	4.03	6.51	7.28	4.65	5.49	5.2	5.38	5.17
MEST	9.76	9.08	8.64	9.08	10.66	9.7	8.99	9.57	9.72	9.77	8.32	9.36	10.54	8.83	10.01	9.31	11.2	9.93	9.28	9.72	9.64	9.17	8.69	11.26	9.41	9.68	10.94	9.76	9.92	10.96	9.75	9.68	10.31	10.73	10.66	9.21	8.59	9.83	10.12	10.68	9.86	8.53	10.09	9.67	9.85	9.42	9.04	10.1	10.3
ATAD5	5.6	5.52	5.33	5.1	5.78	6.21	6.05	5.98	5.17	5.1	5.68	5.98	6.49	5.64	5.22	5.85	4.09	5.3	4.98	6.58	5.53	5.14	5.41	6.31	4.77	6.36	6.66	5.4	5.07	7.91	5.71	6.56	6.06	5.73	6.19	5.63	5.33	5.89	6.86	5.87	5.68	4.45	6.67	6.15	5.45	6.34	5.58	6.14	6.05
ASPM	6.18	4.14	5.98	6.38	6.9	5.62	6.55	7.78	6.97	6.86	5.97	7.05	5.85	7.98	5.93	6.29	6.67	5.45	6.12	6.41	7.18	4.95	7.39	7.28	4.96	6.06	8.44	5.87	7.65	10.02	9.51	7.26	8.77	7.94	9.46	6.97	4.3	5.75	6.62	6.51	6.42	4.42	6.92	9.02	7.3	7.53	7.02	7.09	6.64
DONSON	7.53	6.77	7.31	7.13	6.91	7.39	7.62	7.35	7.11	7.25	6.68	7.04	8.33	6.8	6.78	7.34	7.03	6.02	7.3	7.27	7.28	7.73	6.71	8.66	6.11	7.38	7.31	7.2	7.91	8.3	8.14	7.81	7.2	6.64	7.45	7.36	6.5	7.51	7.01	7.38	7.25	6.77	8.35	8.2	7.14	7.13	7.45	7.08	7.53
LOC399815	3.42	1.88	2.48	1.69	2.86	2.22	3.57	4.09	3.34	2.77	1.45	1.53	4.37	3.1	1.71	2.13	2.61	1.54	2.94	2.36	3.14	4.52	3.55	5.34	0.69	1.77	2.24	2.3	1.43	4	3.94	2.9	3.67	0.69	5.34	1.42	0	2.89	2.71	3.28	2.83	0.79	4.18	4.22	2.03	1.65	2.15	1.29	4.37
MTMR10	9.7	9.8	9.63	9.98	9.19	10.57	10.11	9.64	9.36	9.23	10.29	9.68	9.87	9.92	10.11	10.2	8.67	9.83	9.25	10.21	9.31	9.06	10.24	9.26	10.06	10.04	9.35	9.61	8.98	9.18	8.71	9.33	9.34	9.91	8.92	9.57	10.16	9.27	9.93	9.39	9.64	10.22	9.99	9.52	8.71	9.95	9.4	9.46	9.16
IRX1	5.56	7.59	6.18	6.25	7.46	7.24	7.05	7.56	6.91	5.44	6.68	3.09	5.85	6.05	5.13	6.18	4.47	6.17	3.53	7.66	4.88	7.31	5.03	1.58	7.09	7.3	9.39	7.42	1.09	4	7.73	5.44	2.98	8.62	2.5	4.11	6.87	6.77	8.24	1.21	4.48	5.83	6.28	2.06	6.94	6.95	4.45	3.04	2.3
ORC6L	5.61	4.09	5.35	5.53	5.51	4.52	5.69	5.89	4.79	6.98	3.81	4.31	7.23	5.26	4.68	5.52	5.53	3.72	4.82	5.61	6.11	5.4	4.73	6.87	3.17	5.62	5.95	5.52	6.18	7.71	8.44	6.52	7.12	6.46	7.03	6.14	4.08	5.1	5.52	4.92	5.55	4.54	6.04	7.03	6.62	6.14	5.26	5.82	6.72
CDC6	7.27	5.88	5.86	6.07	6.8	4.33	6.38	7.34	7.26	7.69	6.06	6.42	7.82	6.8	6.77	5.89	7.22	5.39	7.47	6.4	6.94	6.75	6.89	9.25	5.34	6.26	7.66	6.97	7.79	9.65	8.89	8.18	8.95	8.13	7.57	6.49	4.55	5.07	6.28	5.88	5.82	4.92	8.64	8.79	7.57	7.63	7.18	7.91	6.39
CTSL2	6.08	3.9	4.81	7.11	4.12	3.96	5.91	4.99	4.97	5.35	3.27	4.77	6.17	4.06	4.85	2.76	7.39	3.01	6.86	4.18	2.86	3.82	6	7.31	4.09	2.96	3.7	3.79	5.96	6.49	5.92	5.09	7.09	5.54	4.04	6.55	4.08	4.52	3.03	2.02	4.23	4.27	7.56	6.53	4.38	5.99	4.23	5.81	3.8
SUV39H2	6.56	6.5	6.63	6.25	6.51	5.8	6.28	6.85	6.98	7.3	6.59	6.4	7.13	6.46	6.71	6.53	6.86	6.58	6.63	7.05	6.91	6.51	6.62	7.76	6.31	6.72	7.58	6.68	6.8	7.73	6.95	6.6	7.56	7.85	7.72	5.98	5.79	6.6	7.01	7.58	7.09	6.39	6.38	6.73	6.85	6.61	5.65	8.11	6.97
LRRK2	10.55	10.87	11.95	13.53	13.74	12.64	11.91	11.58	11.71	8.6	14.61	13.95	11.47	12.34	10.68	12.82	8.26	12.49	9.12	11.44	11.1	14.33	11.86	8.67	12.19	12.42	12.19	10.17	8.43	11.23	10.88	10.94	11.18	8.08	9.01	8.44	13.13	9.84	11.66	11.42	12.05	12.77	11.71	10.38	12.74	12.69	11.57	11.74	10.16
PSMC3IP	5.91	7.04	6.67	5.52	3.9	5.37	6.45	5.52	5.13	6.22	5.12	4.46	5.91	4.73	5.22	5.42	5.17	3.19	5.92	5.49	5.88	5.44	5.58	6.3	5.98	5.5	5.78	4.99	6.17	8.37	7.84	5.89	5.82	6.11	5.92	5.75	6.22	5.98	5.48	4.12	5.18	5.16	5.56	6.49	5.52	7.06	5.25	6.29	5.13
CDC45	6.11	4	4.28	3.41	6.18	3.78	5.72	6.57	5.97	7.03	4.66	3.82	6.94	5.54	5.64	5.04	6.07	3.01	4.36	5.22	5.16	6.15	4.57	7.48	3.89	5.72	6.52	4.9	6.82	8.15	8.35	6.73	7.62	6.67	6.52	6.11	2.24	4.61	4.85	5.04	3.97	4.52	7.97	6.7	6.27	6.23	5.92	6.23	5.23
FANCG	7.84	7.89	8	7.75	7.31	7.56	8.1	8.27	7.76	8.22	6.79	7.6	8.46	7.63	7.54	7.81	7.98	7.51	7.6	7.18	7.7	7.68	7.44	8.42	7.57	7.71	7.5	7.49	8.25	8.69	8.55	8.21	7.82	7.83	8.27	7.6	7.28	7.49	7.77	6.31	7.64	7.04	8.42	8.78	7.85	7.9	7.46	6.73	7.97
YBX2	1.1	2.4	2.83	3.31	3.75	1.9	2.68	4.59	3.95	2.77	2.16	0	0.51	1.74	2.47	4.88	1.07	1.83	1.92	1.47	2.4	7.09	0.95	5.72	0.94	2.81	3.15	1.65	6.07	0.95	2.35	0	5.73	3.07	8.88	3.23	2.5	4.89	1.97	1.85	4.8	0.79	2.59	1.18	2.24	3.09	0.8	5.58	5.84
KIF14	4.8	2.67	4.42	5.25	5.69	4.04	4.87	6.1	6.07	5.78	4.76	5.5	5.12	6.1	4.68	4.93	5.19	3.91	4.28	5.45	5.78	4.62	6.05	6.62	3.48	4.67	7.2	4.09	6.48	8.82	7.96	5.64	7.7	6.92	8	5.79	2.91	4.59	5.63	5.38	4.83	2.77	5.69	8.03	5.76	6.25	5.49	5.96	5.54
IGF2BP3	7.69	3.85	5.24	6.08	5.91	4.49	5.29	7.15	5.76	7	4.89	3.5	6.18	7.88	3.8	5.23	7.24	4.03	4.82	4.01	4.88	4.62	6.13	9.82	5.63	5.54	3.79	3.71	1.43	6.71	5.49	3.3	8	5.07	4.17	6.32	4.49	8.55	4.12	4.96	6.41	5.21	3.76	6.14	3.99	7.34	4.62	5.86	8.31
PKMYT1	5.93	4.39	5.74	5.01	6.39	5.62	6.73	7.48	6.53	7.09	5.46	5.59	5.76	6.77	5.91	6.33	6.2	4.11	5.21	5.73	6.04	5.82	5.7	7.46	4.92	5.96	7.12	5.97	7.28	8.2	9.22	7.37	8.4	7.86	8.71	6.98	3.57	5.88	5.99	4.29	5.3	5.3	7.36	7.73	7.54	7.18	5.61	6.48	7.1
WDHD1	6.22	6.26	5.95	5.97	7.23	6.23	6.34	7.31	7.41	6.67	6.26	7.23	7.34	6.06	6.55	6.3	7.56	6.96	7.3	6.52	6.94	6.32	6.87	7.35	6.31	6.31	8.16	6.53	6.22	9.28	8.07	7.5	8.31	7.87	6.84	6.85	6.19	6.25	6.64	6.38	6.91	5.62	8.02	7.99	6.24	7.22	6.86	7.79	6.44
EXO1	5.19	2.89	3.89	4.29	5.26	3.46	5.14	5.75	6.29	5.32	4.33	5	6.35	5.07	4.42	5.01	6.02	2.89	4.05	4.69	5.03	5.06	5.17	7.61	3.6	4.22	7.26	4.78	6.5	8.24	7.87	6.05	8.23	6.79	7.17	5.33	2.5	4.4	4.49	4.37	4.08	3.58	6.99	7.33	6.15	6.11	5.53	6.9	5.38
WDR62	5.98	3.55	5.8	5.36	8	6.17	7.18	7.82	6.29	6.09	5.38	4.82	5.71	6.41	6.22	6.57	5.02	6.78	4.91	6.21	5.98	6.73	5.24	6.84	4.95	5.7	9.35	4.94	5.57	8.05	7.79	6.2	7.27	6.86	7.09	6.13	4.86	6.63	5.97	5.06	5.3	5.35	6.68	7.13	7.01	6.21	5.95	5.83	8.02
INMT	10.95	9.73	11.06	11.37	9.58	11.88	12.53	10.47	11.77	9.94	11	9.73	9.71	11.22	10.66	11.82	10.73	11.4	8.71	10.11	7.96	9.3	10.07	7.28	13.8	10.62	6.6	7.63	5.95	9.1	7.62	7.48	9.09	8.17	8.74	9.12	13.15	10.52	11.63	8.42	10.76	11.15	10.02	8.41	10.14	12.01	9.82	9.74	9.58
DNAH14	5.32	5.21	5.09	4.97	5.78	5.36	5.82	5.95	5.59	4.91	5.8	6.39	6.43	4.5	5.72	5.96	5.14	4.8	5.83	6.26	6.69	6.1	4.83	6.28	4.66	5.65	8	5.73	7.01	6.08	6.16	6.33	5.28	6.75	6.83	5.53	4.71	6.67	5.45	6.74	5.53	5	6.1	6.06	6.77	6.1	5.89	6.57	6.78
MCM6	9.11	8.63	8.55	8.65	9.45	8.6	9.2	9.58	9.91	10.1	8.81	8.89	9.78	8.99	8.74	8.79	10.04	8.49	9.1	8.87	8.75	9.22	9.27	10.13	8.87	8.57	9.63	8.6	8.79	10.54	9.57	10.11	10.39	9.37	9.6	9.54	8.43	8.47	8.88	8.41	8.46	8.53	10.12	10.68	9.53	9.71	8.98	10.01	9
EZH2	7.71	5.57	6.99	6.93	7.47	7.27	7.37	8.11	7.16	7.68	6.4	6.23	7.75	7.37	6.09	7.7	6.68	5.43	7.17	7.49	7.38	7.2	7.16	8.09	5.49	7.95	7.51	6.93	7.78	9	7.36	7.97	8.07	7.72	8.8	7.47	5.52	6.34	7.43	7.44	6.74	6.18	6.71	9.1	8.06	7.85	6.6	7.13	7.96
DLGAP5	6.2	2.99	4.81	4.94	7.08	3.83	5.7	7.52	7.14	7.55	4.61	6.48	7.54	7.14	5.52	4.53	7.26	4.8	6.25	5.96	6.25	5.7	6.92	8.31	4.73	5.11	7.57	5.76	7.14	9.1	9.3	7.1	8.35	7.16	8.55	6.87	1.93	5.49	5.21	5.61	5.11	4.54	7.08	7.91	6.73	6.64	6.36	6.59	5.8
CCNDBP1	10.47	10.62	10.08	10.44	9.68	10.12	9.97	9.76	10.06	10.29	10.26	10.74	11.06	10.45	10.9	9.89	10.32	10.94	9.77	10.31	10.32	10.56	10.81	10.74	10.31	10.29	10.68	10.59	9.47	9.61	9.26	10.66	10.14	9.16	9.28	10.02	10.23	10.54	10.15	10.29	10.49	10.73	10.63	10.15	9.59	10.04	10.96	10.41	9.68
PLK1	6.96	5.18	6.29	6.9	7.53	6.02	6.98	8.28	7.77	8.11	5.99	7.28	7.28	7.97	7.25	7.22	7.95	5.84	6.21	6.53	7.07	6.64	7.33	9.11	5.58	6.64	7.82	6.04	8.26	10.02	10.06	7.62	9.21	7.81	9.57	7.84	5.3	6.85	6.68	6	6.24	5.9	8.92	8.81	8.02	8.03	9.25	6.93	7.06
DNMT3B	5.43	5.12	5.4	5.16	4.51	5.98	6.14	6.47	4.52	4.87	4.13	5.53	4.43	4.83	4.85	5.55	4.77	6.29	5.75	7.16	5.54	3.63	5.05	6.05	5.07	6.19	7.25	4.46	6.25	6.5	5.16	3.74	5.06	6.25	6.14	5.74	5.33	5.94	5.51	6.13	5.14	3.11	5.73	6.11	3.81	5.71	5.03	4.98	4.37
POC1A	6.69	6.05	6.66	6.39	7.01	5.36	6.24	7.19	6.13	7.05	6.43	5.37	6.76	6.28	6.91	6.26	6.71	5.65	7.01	5.92	6.16	7.3	6.32	8.08	5.76	6.46	6.82	6.58	7.28	8.22	7.85	7.31	6.87	7.53	8.37	6.55	5.07	5.59	6.33	5.15	5.91	6.34	7.17	6.87	7.17	6.89	6.17	6.33	6.78
FAM83D	7.53	4.09	7.37	6.41	5.58	6.11	7.26	6.91	6.85	7.43	4.39	5.82	6.69	6.68	6.09	6.58	10.24	6.49	6.15	6.49	5.73	5.6	6.34	8.76	6.48	6.12	7.06	4.53	6.82	8.67	8.09	5.38	7.77	8.64	8.81	8.33	5.19	5.82	7.4	5.9	5.57	5.98	7.43	7.85	6.34	7.05	5.97	6.07	5.54
BRCA1	6.93	7.85	7.89	7.25	6.91	7.06	7.17	7.37	7.14	7.16	6.98	7.29	6.92	7.11	7.09	7.02	7.01	6.83	7.34	7.11	7.36	6.96	7.42	7.78	6.92	6.83	7.42	6.22	7.01	9.91	7.6	8.15	8.61	7.56	7.15	6.97	6.89	6.69	6.62	6.23	6.82	6.55	8.32	8.8	7.51	8.07	7.27	7.61	7.04
PLK4	5.85	4.42	5.77	5.71	6.3	5.39	5.91	6.47	6.39	6.23	5.58	6.73	6.73	5.67	5.32	5.92	6.15	5.23	7.59	6.22	5.87	5.03	6.27	7.35	5.44	5.71	6.9	5.49	6.11	9.04	7.93	6.64	7.22	6.79	6.95	6.07	4.95	5.86	6.45	5.49	5.6	4.79	7.31	6.71	6.39	6.81	6.11	6.06	6.2
GKN2	7.71	8.42	6.67	10.1	3.98	9.45	6.23	6.17	5.47	7.33	9.98	2.51	7.75	8.48	7.61	8.49	3.23	4.62	6.13	6.49	7.1	6.71	7.76	2.8	9.48	6.82	2.48	13.74	12.41	6.68	6.69	3.38	9.75	4.08	9.5	1.93	9.38	2.82	3.12	7.98	9.46	9.83	7.65	4.64	5.11	9.41	6.89	12.94	5.64
EPR1	5.89	4.44	5.82	5.91	6.78	5.33	6.12	7.83	7.56	8.42	5.89	5.56	8.29	6.16	5.8	5.86	7.68	5.27	5.66	5.33	6.09	0	6.71	10.08	5.2	5.98	7.39	5.79	7.4	9.98	9.25	7.9	8.58	8.44	8.81	7.44	4.13	4.86	5.88	5.16	5.69	5.86	7.75	8.24	7.53	7.96	6.33	6.97	6.38
KCND3	2.75	5.65	5.52	6.16	6.64	3.68	2.42	5.35	5.91	4.2	6.21	6.44	3.32	6.11	5.98	3.95	5.63	7.26	3.9	5.28	5.43	2.65	5.48	2.22	3.89	6.03	4.76	4.68	3.15	4.11	2.03	5.62	5.28	5.8	1.73	3.67	4.3	5.6	6.43	6.27	5.43	2.43	5.67	4.49	4.29	4.65	5.95	4.05	5.61
SFTPD	12.4	12	12.92	13.55	15.18	14.07	13.93	13.3	13.52	10.89	15.04	12.45	12.6	13.36	12.26	13.72	7.86	13.51	10.17	13.72	13.16	12.13	12.82	9.99	14.11	12.38	11.58	15.26	12.83	11.1	12.14	12.29	12.05	11.63	10.25	8.1	14.71	14.35	10.12	8.9	12.39	13.73	12.11	10.68	16.05	13.15	11.84	13.31	11.27
SFTA1P	8.21	9.38	8.09	8.86	8.9	9.88	9.23	7.3	7.57	9.39	10.39	9.48	9.14	8.19	8.79	8.76	6.2	10.34	8	10.94	7.15	11.53	7.73	7.25	10.12	7.5	7.27	11.17	5.14	6.48	7.91	9.96	8.03	5.8	7.09	4.74	10.17	10.18	9.98	8.24	9.15	10.26	7.9	5.76	10.45	9.26	10.24	12.29	7.8
NSUN2	10.3	9.96	10.04	9.91	10.35	10.1	10.03	10.33	10.65	10.23	10.28	10.16	9.84	10.1	10.18	10.28	9.99	9.93	11.09	10.45	10.46	10.65	10.15	10.86	9.84	10.26	10.71	10.4	10.32	10.83	10.89	10.59	10.8	10.98	10.84	9.75	9.97	10.31	10.47	10.53	10.58	9.87	10.56	10.82	9.85	10.19	10.42	10.8	10.33
AURKAPS1	3.49	2.79	3.11	3.07	2.04	3.46	3.75	3.03	2.47	2.37	1.85	1.93	3.26	3	1.97	3.76	1.83	2.45	2.29	2.27	4.09	2.84	3.15	4.17	1.79	3.7	3.01	3.26	4.11	3.46	2.61	1.75	2.39	4.57	4.6	1.42	2.24	2.96	3.36	3.41	2.22	3.29	3.09	3.2	2.57	2.54	3.41	3.43	4.11
PLAC1	1.44	1.38	1.34	0.8	0	0.54	2.26	0	3.87	3.84	0	0	1.44	1.11	0	1.77	1.83	0	1.92	1.75	2.6	0	0.55	2.87	0	0.49	0	2.3	2.84	2.66	3.03	0.67	1.38	1.79	3.13	1.08	0	1.53	2.53	1.21	0.69	1.07	1.17	1.53	0	1.88	0.32	1.59	3.06
FAM72D	4.04	2.79	4.07	4.67	4.97	4.12	4.97	4.66	4.48	4.95	3.98	3.72	3.75	4.94	3.38	4.34	4.4	1.83	2.72	4.03	5.01	4.21	4.33	6.07	2.84	3.7	5.53	3.5	5.78	6.94	6.63	3.68	6.64	5.22	6.82	4.91	3.08	3.67	3.69	4.1	4.27	4	4	7.11	5.13	5.21	4.34	3.68	4.75
MAP6D1	5.12	4.55	5.37	4.44	3.48	5.02	5.8	4.86	4.37	5.26	4.93	3.24	6.42	4.77	4.1	5.16	4.9	3.72	5.42	4.08	4.02	4.9	4.07	5.18	4.61	5.41	3.79	4.99	2.84	4.78	4.03	4.62	5.09	4.28	5.85	5.31	5.07	4.61	4.31	4.59	4.02	4.63	4.81	4.27	4.15	4.85	4.17	3.27	4.59
PLA2G1B	6.53	5.57	7.93	8	10.61	6.97	7.82	7.13	6.44	4.07	7.5	2.92	6.07	6.59	7.25	6.65	3.39	9.83	4.32	8.91	5.42	5.51	4.19	2.11	7.33	6.9	9.04	6.91	4.55	5.31	6.48	2.18	7.02	7.67	3.9	2.3	8.13	10.41	7.94	6.51	7.05	8.22	5.93	3.47	4.85	7.43	8.42	6.36	4.66
ANLN	7.31	4.74	6.66	6.7	8.29	6.1	6.34	8.18	8.03	7.87	6.73	8.09	8.11	7.95	7.52	6.48	8.58	6.66	9.46	7.41	6.93	6.98	7.92	10.58	5.72	6.92	8.79	6.13	8.17	12.08	10.69	8.5	9.98	7.82	9.05	8.31	4.55	7.23	6.98	7.13	7.49	6.11	8.95	9.85	8.21	8.7	8.15	7.86	7.78
TPK1	7	6.41	6.12	7.37	7.39	7.45	7.16	7.31	6.98	7.53	7.38	7.55	7.98	7.6	8.14	6.73	7.66	6.85	6.96	7.62	6.54	6.98	7.4	7.25	7.54	6.25	6.7	6.42	4.65	7.25	8.95	8.01	6.21	5.31	4.96	7.55	7.02	7.01	6.68	5.79	6.01	8.53	7.38	7.53	6.93	7.31	8.39	6.79	6.48
SLC8A3	3.57	6.23	3.73	3.84	4.12	5.61	5.14	4.18	4.75	4.2	3.81	2.92	3.44	4.94	4.28	4.56	3.86	5.92	3.46	4.88	4.3	3.91	5.85	3.11	5.09	4.69	1.8	3.02	1.09	3.28	3.49	3.3	3.17	1.51	2.04	4.24	4.9	3.98	6.04	3.22	3.72	3.17	4.81	2.87	4.79	5.14	4.87	3.04	2.6
KNTC1	8.17	7.07	7.37	7.09	7.87	7.84	8.17	8.35	7.74	7.9	7.28	8.26	8.31	7.53	7.87	8.43	7.31	7.49	7.46	8.08	8.05	7.74	8.06	8.93	6.69	8.26	8.51	7.47	7.56	9.42	8.04	8.96	8.35	7.61	9.48	8.03	6.89	8.16	8.56	7.51	7.87	6.22	8.78	9.76	7.33	8.7	8.07	8.27	8.56
PRAME	2.15	0.62	2.61	0.8	2.04	1.5	2.56	2.93	4.26	8.46	1.45	0.96	1.84	2.17	7.68	7.8	0.79	0	0	4.53	6.32	1.46	1.26	9.1	0.94	5.49	0.5	2.4	11.04	1.36	1.02	0.67	9.37	2.41	7.84	1.08	0	3.03	2.06	11.25	2.95	0	1.81	1.82	2.57	6.13	1.68	8.87	1.43
MYO19	9.11	8.71	8.97	9.13	8.61	8.98	9.23	9.26	8.55	8.51	8.3	8.74	9.15	9.39	9.44	9.38	8.2	8.58	9.14	8.67	9.06	8.7	8.33	10.55	8.11	9.21	9.93	9.29	9.39	10.62	9.75	9.51	9.46	9.4	9.22	9.23	8.37	8.79	9.16	9.47	8.9	8.25	10.19	9.22	8.78	9.2	9.38	9.76	10.13
C1orf186	5.86	7.22	5.18	4.9	6.57	5.95	5.14	5.93	6.92	5.6	5.5	5.72	6.01	5.75	5.88	7.15	5.62	7.33	4.32	6.65	5.2	6.1	5.69	2.8	6.91	6.61	3.88	4.24	2.84	3.88	3.49	5.59	2.24	3.26	4.55	5.27	6.24	5.26	7.23	2.17	4.13	4.98	7.43	4.82	7.41	6.39	5.37	3.35	4.78
PRR11	1.44	3.55	1.83	4.23	4.9	4.04	4.76	5.53	5.37	4.7	4.97	5.4	5.97	5.34	4.13	3.95	3.74	4.59	4.19	5.46	4.74	0.91	5.8	6.57	3.56	3.29	5.81	3.26	4.33	8.81	5.92	4.75	6.67	4.71	5.94	5.82	2.72	4.42	4.66	4.98	3.72	3.78	5.52	6.94	4.82	6.25	4.69	5.87	3.8
EIF2AK1	11.52	11.58	11.5	11.46	12.25	11.12	11.55	11.62	12.18	12.22	11.48	11.77	11.8	11.66	11.84	11.77	11.77	11.65	12.23	11.82	12.08	11.68	11.82	12.03	11.26	11.97	11.96	12.33	12.24	12.1	11.77	11.9	12.19	12.48	12.51	11.57	11.23	12.48	11.71	12.73	12.39	11.42	12.02	11.64	11.99	11.72	11.9	12.08	11.84
GINS4	5.6	5.68	5.49	5.25	6.53	5.28	5.84	6.52	6.19	6.29	5.44	6.34	7.48	5.89	5.79	5.42	5.41	6.37	6.62	6.47	5.93	5.34	5.94	6.83	4.7	5.7	7.28	5.61	6.89	8.11	7.67	7.25	7.39	6.52	8.13	5.93	4.99	5.21	6.6	5.39	5.03	4.65	7.46	6.86	7.06	6.12	6.28	6.8	5.71
SGOL1	3.88	2.79	2.83	3.84	4.56	2.79	3.35	4.86	5.23	5.52	3.27	4.56	5.56	4.7	4.05	4.04	4.15	2.45	3.9	3.54	3.91	2.43	4.6	6.76	1.92	3.66	5.93	3.46	4.84	7.63	6.92	4.69	6.28	5.52	6.01	4.48	0.95	3.44	4.05	3.98	2.7	2.77	5.55	5.77	4.62	4.42	4.66	4.77	3.86
LOC440356	0	0.62	0.59	0.8	0	0	0.63	0	0.82	1.8	0	1.93	0.51	0	1.56	1.29	0	1.19	1.42	0.37	0.47	0.91	0.95	0.41	0.69	0.49	0.87	0	0	0.39	1.02	0.67	0.62	0	0	1.42	0	1.87	0	0	0	0	0.88	0.71	2.42	0.62	0.58	1.45	0
LOC339674	1.72	0	1.34	0	1.36	0	1.39	1.41	2.26	0.87	0	0	0.51	1.11	1.2	1.77	0	0	0	0	0.83	0	0	1.73	1.16	0.49	1.97	0.78	1.43	1.36	1.02	0	1.87	2.03	1.35	0.64	0	0.46	0.34	0.9	0	0	2.25	1.82	0	1.05	0.58	0.9	0
CCNB2	6.88	4.3	5.8	6.38	7.69	5.28	6.41	7.25	7.3	8.17	6.12	6.85	8.04	7.13	6.2	6.12	7.42	5.25	5.99	6.17	6.88	7.07	6.9	8.85	5.01	6.29	7.77	6.12	8.11	9.3	9.13	7.44	8.8	7.72	8.76	7.22	4.08	5.83	5.72	6.1	6.14	6.11	8.27	8.78	6.88	7.25	6.3	6.62	6.91
NUP155	7.52	8.49	8.23	7.92	8.79	7.89	8.17	8.06	9.2	8.07	8.06	8.98	9.09	8.2	8.29	7.97	8.79	8.88	9.39	8.96	8.52	8.13	8.78	9.01	8.18	8.17	9.35	8.26	7.65	9.81	8.19	9.04	9.25	8.35	8.24	7.98	7.85	8.33	8.9	8.83	8.43	7.59	8.9	9.13	8.14	8.87	8.97	9.41	7.78
GSG2	5.27	3.41	4.7	4.67	4.82	5.51	5.49	5.69	4.48	5.49	5.23	4.91	4.64	5.21	4.05	6.4	4.4	4.24	4.4	4.13	5.57	4.07	5.13	6.6	3.17	3.51	5.15	3.86	4.48	6.24	5.28	5.11	5.73	5.17	6.11	5.09	4.37	4.72	4.68	4.21	3.58	3.66	5.81	6.89	4.5	5.23	4.79	4.4	4.52
MAST1	2.48	3.48	2.73	1.99	3.98	2.97	4.36	5.35	3.63	4	2.42	3.09	1.44	3.96	1.56	4.41	2.52	4.03	2.29	3.02	4.02	3	3.55	4.43	2.57	2.81	2.48	3.5	5.87	3.19	5.65	3.8	1.64	3.86	5.55	1.93	2.24	2.96	1.97	4.64	3.06	1.07	2.86	2.6	3.27	3.34	1.31	4.05	3.06
CENPW	5.42	5.05	5.84	5.9	6.34	5.45	6.2	6.17	6.18	7.22	6.06	5.12	7.29	5.71	5.28	5.12	7.12	4.42	5.32	5.58	5.87	6	5.39	7.54	5.5	5.01	5.16	5.24	5.5	7.7	9.17	5.95	6.84	6.22	6.9	6.68	4.49	5.35	5.07	5.13	5.41	7.19	5.2	7.33	6.42	5.7	4.76	4.8	5.71
XPC	10.38	11.09	10.22	10.25	10.22	10.47	10.3	10.54	10.03	9.78	10.44	10.74	9.34	10.07	11.17	10.33	9.6	11	10.59	10.04	10.23	10.38	10.37	9.23	10.37	10.46	10.31	9.95	9.8	9.68	9.74	10.64	9.63	10.01	10.1	9.91	10.52	10.64	10.81	10.52	10.47	9.98	11	9.65	10.09	10.27	10.65	10.33	9.56
CENPF	7.72	7.25	7.78	7.8	8.39	7.11	7.97	8.86	8.81	8.14	7.43	8.75	6.7	9.02	7.55	7.54	7.38	7.27	7.31	7.78	8.58	6.97	8.62	8.03	6.53	7.52	9.82	7.61	9.6	10.73	10.64	8.56	10.36	10.04	11.09	8.56	6.43	7.73	7.75	7.56	7.79	5.97	8.08	10.12	8.89	8.87	8.46	8.65	8.37
CDK1	7.95	5.92	7.55	7.01	8.41	6.75	7.2	8.3	8.05	9.04	7.46	8.41	9.09	7.65	7.13	6.97	8.12	6.96	7.84	7.1	7.52	8.21	8.05	10.05	6.86	7.07	8.52	6.51	7.92	10.27	10.2	8.14	9.68	8.5	9.88	7.92	6.26	7.42	6.9	6.81	6.85	7.51	9.19	9.53	8.66	8.02	7.9	7.51	7.49
GRIA1	5.76	6.8	6.4	6.84	5.62	8.84	9.09	6.13	6.43	4.44	7.19	1.93	5.82	7.64	6.74	7.85	4.95	6.99	4.19	7.24	5.13	3.99	6.89	2.11	9.58	7.13	1.41	6.1	3.05	4.85	2.61	4.84	3.4	1.51	1.73	2.84	9.7	6.68	8.45	3.28	7.25	6.74	6.39	2.87	5.37	7.93	6.89	4.9	5.3
ASF1B	7.49	6.19	6.63	6.25	7.87	5.71	7.09	8.48	7.99	8.44	6.89	7.28	8.02	7.51	7.35	6.47	7.83	6.52	7.5	6.96	6.79	7.35	7.46	8.26	6.11	7	7.82	7.33	7.03	9.41	9.13	8.98	9	8.47	9.04	7.66	5.4	6.5	6.26	5.73	5.94	6.72	8.82	8.65	8.33	7.46	7.6	6.65	7.11
IL33	9.69	11.26	11.39	10.4	9.07	10.92	11.28	10.31	10.75	11.2	10.18	11.4	11.81	9.98	9.5	9.49	10.08	9.55	9.46	9.23	9.91	8.63	10.64	8.36	12.27	8.83	7.35	8.73	6.62	10.07	7.15	10.13	9.08	7.57	8.29	8.87	10.76	10.25	9.63	9.49	9.54	10.43	8.76	9.42	9.63	10.52	10.02	9.26	9.28
SPC24	2.86	2.08	1.83	2.63	1.74	2.47	2.91	3.99	2.66	4	1.45	1.93	3.84	3.37	2.38	2.13	3.05	2.07	1.69	2.91	1.74	1.86	3.15	3.93	1.51	2.89	3.7	1.95	3.32	6.18	5.32	4.27	3.54	3.59	4.45	2.95	0	1.71	1.51	2.17	1.5	1.83	4.45	4.32	4.15	2.54	3.44	3.43	0
C11orf82	5.71	5.61	5.22	5.92	5.55	5.85	5.66	6.26	5.89	7.33	7.26	4.91	6.91	6.18	4.42	6.96	5.71	4.77	5.75	6.77	5.17	5.98	5.91	7.28	6.52	4.99	6.37	4.66	5.19	8.48	6.83	5.91	6.46	5.81	6.22	5.44	6.21	5.08	5.7	4.64	5.37	6.86	5.98	6.97	5.45	7.07	5.05	4.9	5.52
SKA1	4.64	2.67	4.16	4.29	4.74	3.68	5.02	5.93	5.82	6.26	4.71	4.77	6.14	5.24	3.96	4.44	5.23	3.12	4.71	4.59	5.08	4.14	4.88	7.38	3.77	3.98	5.88	4.74	6.41	8.16	8.38	5.27	7.18	6.69	7.08	5.52	2.72	4.01	3.75	4.64	4.74	4.45	6.08	6.66	5.96	6.19	4.56	5.31	5.12
DMBT1	10.99	13.51	15.31	13	17.55	13.3	11.95	14.36	13.23	8.25	15.28	12.6	12.26	14.79	11.76	11.74	10.68	15.52	11.58	12.2	12.77	10.8	11.91	7.35	11	9.83	11.46	14.97	10.05	12.82	12.06	14.3	9.12	9.17	11.74	8.68	12.44	14.48	12.38	8.75	11.61	11.31	10.68	10.72	16.74	14.13	12.59	7.57	9.49
ZWINT	7.88	6.62	7.05	7.43	8.18	6.52	7.87	8.42	7.94	8.41	7.33	7.67	7.72	7.78	7.46	7.12	7.58	7.2	7.37	7.24	7.53	7.65	7.8	9.5	6.17	7.45	8.57	7.67	8.73	9.66	10.13	9	9.82	8.9	9.95	7.78	6.05	6.97	7.86	6.9	7.28	7.05	8.85	9.63	8.94	8	7.76	8.29	7.52
CCDC69	10.43	11.34	11.67	10.77	11.52	10.76	11.1	10.91	11.18	11.18	11.5	11.44	11.34	10.79	9.96	10.86	9.87	10.64	9.29	11.46	11.2	10.11	11.04	9.38	11.44	9.74	7.11	11.05	10.53	10.34	9.8	12.3	10.24	8.32	9.3	10.51	11.41	10.6	10.43	10.36	11.02	11.37	9.98	10.36	12.19	11.14	10.08	10	9.51
C20orf56	8.05	11.74	6.82	7.86	7.85	9.35	8.11	7.06	6.78	8.23	9.44	9.43	7.94	8.43	9.35	8.14	7.92	10.91	10.01	10.31	7.01	6.73	8.7	4.08	9.42	10.7	9.46	10.95	8.15	7.46	7.56	7.67	7.95	9.85	8.5	5.01	9.55	9.53	9.93	8.69	10.24	8.64	9.21	4.45	7.13	7.73	9.56	9.78	8.16
FANCB	3.17	3.09	3.2	2.94	3.48	3.52	3.19	3.03	3.1	4.2	2.63	2.73	4.11	2.5	1.71	3.34	3.7	3.22	2.72	3.5	3.43	3.15	4.03	4.22	2.9	2.63	3.56	2.4	2.95	5.66	3.84	3.21	3.17	2.84	4.04	3.31	3.08	2.89	3.36	2.74	2.7	2.1	4.04	4.45	2.72	3.79	2.79	3.27	3.32
CAV3	1.44	0.62	3.73	1.99	0.83	4.3	3.81	1.41	0	1.41	2.42	0	1.65	3.79	3.55	2.54	1.07	3.49	1.08	2.72	1.12	1.46	2.09	0.41	5.77	3.66	0	1.05	0	0.7	0	0.67	0	1.51	0.83	1.08	5.76	2.89	3.16	0	3.51	2.1	2.25	0	1.8	3.55	1.16	0.9	1.09
C2orf40	8.75	8.86	10.79	9.08	3.91	6.65	6.31	5.78	6.02	7.8	8.16	2.92	4.51	6.05	6.23	7.31	7.18	7.5	3.23	6.81	7.71	8.84	6.61	1.73	8.3	5.85	2.24	1.95	2.13	3.58	4.35	1.47	3.4	3.73	2.04	6.69	8.31	8.94	7.01	4.64	4.48	9.13	5.92	3.83	5.18	7.85	6.51	4.44	4.25
CHAF1A	7.88	7.49	8.14	7.99	7.54	7.92	8.21	8.59	8.4	7.92	7.5	7.3	6.55	7.98	7.74	7.65	7.28	7.37	7.79	8.09	7.93	7.9	8.05	7.9	7.57	7.86	8.36	8.18	7.7	9.53	9.27	8.75	8.4	8.37	8.25	8.28	7.4	7.29	8	6.84	7.56	6.82	8.63	8.19	8.37	8.23	7.87	7.6	7.86
CD81	13.82	14.54	13.85	14.07	14.49	14.19	14.08	13.99	13.86	14.03	14.08	13.55	13.67	13.89	13.5	14.12	13.96	14.81	13.53	13.56	13.96	14.05	13.1	13.44	14.53	14.49	13.07	14.81	14.28	12.94	14.11	13.77	13.85	13.61	14.2	14.08	14.14	13.72	14.37	13.21	13.24	14.79	14.04	13.54	13.62	14.04	13.59	14.65	13.03
PSMD12	9.22	9.12	8.87	8.92	9.25	8.75	9.07	9.01	9.7	9.75	9.48	9.58	9.67	8.75	8.93	9.16	9.49	9.15	9.46	9.21	9.46	9.69	9.37	10.12	9.11	8.99	9.54	9.29	9.7	10.44	10.31	9.47	9.72	9.43	9.54	9.14	8.88	9.19	9.01	9.82	9.33	9.51	9.42	10.08	9.6	9.51	9.37	10.13	9.47
C1QTNF7	7.16	9.54	7.12	6.77	5.46	8.65	8.63	6.75	6.51	7.43	6.9	7.29	7.15	7.62	6.85	7.14	8.17	8.34	6.4	8.38	5.71	4.95	7.86	4.08	9.36	7.82	5.15	4.94	2.46	6.18	4.28	4.93	4.79	5.92	4.77	7.01	8.59	8.36	8.97	5.39	6.92	7.6	6.83	5.37	6.36	7.85	6.25	4.98	6.6
NDUFAF1	8.95	8.12	8.17	8.29	8.16	8.02	7.78	7.63	8.03	8.44	8.29	8.11	9.45	8.08	8.37	8.27	8.29	8.06	8.62	8.25	8.5	9.32	8.29	8.64	8.05	8.43	8.24	8.89	9.24	7.74	8.73	8.55	8.44	8.45	8.13	7.93	8.1	8.37	8.28	8.14	8.21	8.53	8.4	7.92	8.35	8.36	8.29	8.6	8.33
SKA3	5.25	3.34	4.73	4.75	5.51	2.88	5	5.87	5.54	6.35	4.76	5.75	6.7	5.61	5.23	4.59	5.87	3.49	5.22	4.4	5.4	4.99	5.41	7.71	3.83	5.12	6.66	4.53	6.58	8.67	8.32	6.39	7.58	6.68	7.34	5.86	2.91	4.47	4.47	4.46	4.77	3.86	6.72	6.69	5.11	5.46	5.59	5.67	5.21
SMC1B	1.95	2.08	1.34	1.69	1.36	0.93	3.5	3.37	1.33	0.87	0.9	1.93	1.84	1.46	1.2	1.77	2.77	1.19	1.08	1.13	1.74	2.17	0.55	0.41	1.16	1.93	1.17	0.44	1.09	2.86	0	1.12	4.37	0.69	2.5	1.93	0.95	4.08	0.61	1.67	0.69	0.45	1.17	0.71	2.03	1.05	1.31	1.29	3.24
AQP1	13.67	12.51	13.91	14.74	14.12	14.14	14.45	13.5	13.98	13.09	13.59	12.44	14.45	14.71	13.46	13.2	13.53	15.04	11.67	14.24	12.6	13.97	13.26	10.88	15.19	16.82	12.5	11.43	10.67	13.84	13.23	11.76	12.57	10.46	11.63	12.84	14.76	12.8	14.16	12.33	12.84	14.72	14.3	12.16	16.16	14.38	13.37	11.55	12.4
TK1	8.8	7.43	8.27	7.65	9.43	7.11	8.47	9.61	9.4	9.55	8.12	7.79	9.55	8.34	8.09	8.42	9.29	7.18	8.35	7.64	8.21	9.11	7.9	11.12	7.3	8.06	9.01	8.79	9.24	10.87	11.01	10.16	10.42	9.53	9.85	8.98	6.6	8.12	7.24	7.23	7.78	7.9	9.99	10.64	10.01	9.65	8.02	9.01	8.79
PSRC1	6.46	6.42	5.91	5.82	6.18	5.83	6.38	6.3	5.74	6.04	4.93	6	6.77	6.44	6.21	5.85	6.88	5.45	5.65	6.62	5.44	6.93	5.5	6.89	6.15	6.54	6.72	4.6	6.93	7.7	7.29	5.99	6.64	6.19	8.17	7.23	6.62	5.95	6.83	5.18	5.94	4.97	5.87	6.31	6.74	6.68	5.93	5.67	5.8
MACROD2	8.86	10.89	9.49	11.03	12.18	7.79	7.96	8.29	9.25	7.18	10.93	12.6	9.21	10.93	9.88	7.92	8.62	12.68	10.45	10.57	8.77	11.25	10.99	6.54	7.78	9.15	6.13	10.7	3.96	8.39	8.03	9.24	9.22	4.6	7.9	6.97	9.91	12.02	10.69	8.35	9.28	9.29	11.63	8.08	10.86	9.38	11.38	7.4	6.07
PCDP1	9.32	10.32	10.59	9.67	10.18	7.93	7.9	7.99	8.06	7.81	9.57	9.55	8.21	8.13	9.09	8.8	5.99	9.66	6.3	8.74	9.68	9.76	8.34	6.15	7.89	8.79	9.87	9.66	8.78	5.87	6.53	9.23	7.26	3.73	6.24	7.59	8.5	10.45	8.29	9.09	7.13	8.95	7.77	7.77	9.42	8.7	9.5	8.22	9.28
E2F2	6	4.26	5.64	5.73	6.15	5.39	6.04	7.68	6.18	6.8	4.66	5.93	6.04	6.32	5.96	6.06	4.97	4.14	5.17	5.99	6.19	5.54	6.22	6.79	4.8	5.79	6.5	5.17	5.99	7.18	6.62	6.48	7.45	6.34	6.74	6.3	4.37	5.35	5.18	4.9	5.41	4.54	6.45	6.83	6.47	6.4	6.7	6.22	6.26
SPC25	4.99	2.08	3.78	4.05	5.65	3.52	4.32	5.68	5.52	6.46	3.51	4.31	6.61	5.17	4.33	4.04	5.73	2.61	3.53	4.34	4.3	4.34	5.18	7.27	3.22	3.95	5.88	5.52	5.35	7.29	7.68	5.79	7.68	5.68	6.53	4.88	1.93	4.08	4.14	3.86	4.18	4.61	6.13	6.18	4.62	5.16	5.07	5.03	4.52
ITM2B	14.46	14.09	13.43	13.84	14.45	14.09	13.93	13.48	13.89	14.32	14.15	14.41	14.94	13.78	14.01	13.69	14.45	13.76	13.3	13.46	13.77	14.15	14.37	14.13	14.34	13.55	12.84	14.63	14.52	13.95	13.47	14.46	14.32	13.77	13.6	13.95	14.18	14.11	13.3	13.69	13.85	14.67	14.17	13.48	13.66	13.7	13.67	15.29	14.43
FCHO2	9.94	10.07	9.53	11.02	10.54	10.96	10.06	9.95	10.35	9.91	11.01	11.65	11.08	10.28	10.23	10.89	10.2	10.7	10.97	10.27	10.2	11.1	10.95	10.56	10.18	9.92	10.24	10.47	10.23	9.94	9.84	11.05	11.14	10.88	9.99	10.38	10.34	10.81	10.42	11.65	10.7	10.86	10.91	10.38	10.01	10.31	10.83	12.03	11.17
THOC4	9.49	9.54	9.54	8.77	8.88	9.03	9.76	9.82	10.31	10.39	9.25	8.64	9.77	8.9	9.36	9.28	10.08	8.69	9.4	9.04	9.65	9.95	9	10.14	9.47	9.53	9.25	9.67	9.76	10.85	11.03	9.79	9.82	9.95	9.77	9.62	9.07	9.2	9.37	9.11	9.17	9.79	9.7	9.95	9.5	9.93	9.34	9.35	9.41
DUS4L	6.87	6.57	6.8	6.16	6.94	6.49	6.72	6.78	6.65	7.13	6.41	6.2	6.9	6.37	6.17	6.96	6.86	6.33	7	6.97	7.26	7.5	6.51	7.38	6.16	7.09	7.4	6.82	6.62	7.83	6.91	6.71	7.35	7.18	6.66	6.74	6.51	6.38	6.79	7.06	7.43	6.64	6.48	7.95	6.61	6.83	5.67	6.83	7.14
SGOL2	6.32	6.38	6.22	6.26	6.5	6	5.96	6.98	7.18	6.94	6.48	7.22	7.23	6.51	5.51	5.94	7.27	6.06	6.98	6.48	6.89	6.2	6.88	7.92	6.05	5.6	7.09	5.54	6.74	9.08	8.23	6.23	7.86	6.58	7.37	6.68	6.35	6.2	5.98	6	6.65	5.97	6.69	7.89	6.43	7.06	6.47	7.28	7.35
RSPO2	4.71	8.43	5.33	5.9	3.14	7.95	7.96	5.42	7.21	5.47	5.93	4.16	6.21	6.05	5.88	7.21	3.62	6.95	3.14	5.86	3.37	2.17	6.1	0.74	8.1	5.64	6.51	3.97	0	4.83	1.02	1.98	4.08	1.79	2.85	2.59	7.26	6.09	7.58	3.68	5.23	5.92	6.13	3.2	4.29	7.28	5.53	4.05	5.14
TOPBP1	8.9	9.07	8.99	9.13	9.04	9.18	9.16	9.13	9.18	9.05	9.08	9.5	9.23	9.24	8.83	9.22	8.79	9.27	8.99	9.16	9.39	8.65	9.33	9.1	8.99	9.23	9.76	9.03	8.82	10.24	9.24	9.35	9.16	9.43	9.61	9.24	8.93	9.24	9.1	8.91	9.31	8.63	9.78	10.24	8.7	9.22	9.06	9.55	9
DEPDC1B	5.83	3.18	3.61	5.39	5.69	3.83	5.07	6.47	6.29	7.09	3.89	5.04	6.83	6.81	3.99	4.04	5.64	3.57	4.24	5.21	5.26	5.1	6.06	7.36	3.07	3.87	6.5	3.46	5.75	8.4	7.31	5.79	7.38	6.71	7.83	6.24	2.72	4.68	4.19	4.06	4.27	3.66	6.26	6.4	5.47	5.71	5.47	5.87	4.89
TDRD3	9.36	8.67	8.69	10.43	8.13	8.68	8.52	8.34	8.43	8.73	8.38	8.3	8.6	8.33	8.9	8.14	8.43	8.79	8.57	8.68	8.82	8.39	8.66	7.86	8.41	8.44	9.57	9.04	8.51	8.38	8.35	7.9	8.33	8.53	7.67	8.21	8.36	8.45	8.46	7.94	8.5	10.13	8.8	8.39	8.07	8.08	8.59	7.97	8.15
GTSE1	5.89	3.09	5.44	5.58	6.74	4.49	5.86	7.43	6.24	6.87	5.16	5.89	6.38	6.65	5.83	5.49	6.65	4.51	5.36	5.6	6.08	5.4	6.14	7.69	4.59	5.39	7	5.3	7.07	8.84	8.84	6.91	7.63	7.16	7.68	6.82	3.61	5.35	5.75	5.28	5.16	4.79	6.65	7.34	6.58	6.67	6.5	5.89	5.19
SP8	0	0	1.34	0	0	0	2.26	1.07	3.34	0.87	0	0	0	0.66	0	0	1.83	0	4.79	4.18	0	0	0	3.41	0.39	0.49	0	0	0	0	0	0	3.78	2.03	0	0	0	2.74	2.15	0.52	2.02	0.79	0	0	0	2.08	0	0	0
CCT5	11.6	11.24	11.22	11.49	11.49	10.79	11.02	10.96	11.98	11.9	11.36	11.06	12.17	11.36	11.7	11.35	12.35	10.93	12.39	11.44	12.1	12.1	11.36	13.01	11.25	11.39	12.3	11.36	12	12.32	12.99	11.78	12.48	12.61	12.74	11.38	10.84	11.34	11.38	12.19	11.52	11.85	12.14	11.98	11.46	11.65	11.34	12.31	11.58
CHAF1B	6.44	7.26	5.81	5.73	6.67	5.68	6.41	7.05	6.58	7.27	5.91	7.5	7.24	6.32	6.71	6.32	6.66	5.98	7.2	6.52	6.32	7	6.25	8.2	5.71	6.41	6.9	6.22	6.83	7.94	7.8	7.86	8	6.63	7.23	6.58	5.49	6.51	6.29	6.64	7.49	5.7	7.79	7.8	7.14	6.97	7.58	7.46	6.83
C7orf70	8.41	8.41	8.02	8.36	8.58	8.08	8.46	8.72	8.9	9.45	8.03	8.69	9.52	8.19	8.22	8.12	9.56	8.24	8.98	8.56	8.72	8.46	8.5	9.07	8.25	8.33	8.4	8.45	8.56	9.2	8.59	8.46	8.4	8.51	8.35	8.66	7.87	8.54	8.31	9.13	9.2	8.36	8.32	8.42	8.19	8.51	8.25	7.9	8.49
CYBRD1	11.34	13.07	11.65	12.26	12.96	13.57	12.83	11.79	12.34	12.07	12.6	12.33	12.39	12.08	11.62	12.37	13.36	13.91	10.7	11.78	11.96	12.32	12.1	10.47	13.41	12.18	12.32	12.67	10.11	11.04	10.5	11.93	11.75	9.26	10.11	12.11	13.07	12.64	12.1	11.51	12.91	12.81	12.63	11.96	12.02	11.87	11.13	14.2	11.51
CKS1B	8.88	8.31	7.65	7.77	8.37	7.18	8.35	8.06	8.73	9.18	7.76	8.12	9.35	8.06	8.21	8.18	8.58	8.61	8.15	8.45	8.53	9.45	8.14	11.24	7.99	8.64	9.56	8.41	9.9	9.4	10.28	8.46	9.62	9.2	9.66	8.02	7.87	8.75	8.47	8	8.12	8.76	9.11	9.84	9.31	8.66	8.76	8.61	9.35
ACAA1	10.99	9.78	10.13	10.7	11.48	10.6	10.48	10.46	9.91	10.28	10.64	9.91	10.95	10.77	10.55	10.72	9.79	10.5	10.39	10.17	10.6	11.02	10.27	10.63	10.42	10.3	10.37	11.16	10.66	9.86	10.12	11.08	10.12	10.52	10.3	10.52	10.43	10.76	10.28	10.28	11.1	10.96	10.73	9.72	10.87	10.39	10.06	9.77	9.74
CDH24	6.96	6.25	7.17	6.62	6.14	7.33	7.83	7.66	6.95	6.58	4.61	6.4	6.59	6.34	7.37	7.68	7.96	6.06	6.66	6.62	6.39	5.43	5.41	6.82	7.31	5.53	7.57	6.1	7.84	7.72	6.62	7.2	7.47	6.99	7.77	7.26	6.22	7.58	5.98	9.2	7.43	5.55	7.8	6.99	7.01	7.19	7.65	7.02	6.44
CELF2	10.26	11.39	10.37	11.25	11.16	11.87	11.08	11.12	11.43	10.6	11.98	11.4	9.99	10.99	10.53	11.13	9.56	11.87	10.78	11.52	10.57	10.86	11.09	10.46	11.32	10.92	10.65	11.92	9.43	10.57	9.86	11.04	11.14	10.32	9.74	10.82	11.82	11.04	11.97	12.13	10.93	10.91	10.36	10.62	11.17	11.09	11.09	12.75	10.15
SKP2	5.65	7	6.32	6.6	6.56	6.8	6.55	6.36	6.75	6.63	6.43	6.81	7.21	6.59	6.39	6.24	6.55	6.68	6.44	6.82	6.88	5.21	6.65	6.22	6.78	5.71	7.23	5.82	5.92	7.31	6.6	7.02	6.5	6.7	7.01	6.67	6.83	6.4	6.65	6.21	5.74	5.86	7.31	8.05	6.22	6.69	6.64	6.73	5.94
KIF11	7.62	6.25	6.79	6.66	7.71	6.5	7.33	8.03	8.07	8.35	7.16	8.21	7.56	7.84	7.15	6.97	8.1	7.18	6.83	7.18	7.8	7.19	8.47	8.94	5.98	6.87	8.69	6.82	8.01	10.24	9.89	8.53	9.55	8.33	9.84	8.01	5.55	7.17	6.93	7.1	6.86	6.01	8.6	9.24	8.12	7.9	7.6	7.69	7.14
C9orf140	6.39	6.03	6.44	6.29	6.61	5.31	6.63	8.19	7.41	7.44	5.32	6.63	7.69	7.11	6.35	6.07	6.76	5.58	8.11	6.12	6.92	7.08	6.81	7.88	5.14	6.56	8.82	7.43	8.69	9.61	9.11	7.52	8.78	9.12	10.39	6.78	4.81	6.04	6.81	7.28	5.41	5.16	8.77	8.7	6.8	7.44	7.18	6.39	7.41
MSRA	7.9	7.93	7.95	7.59	8.39	7.43	7.85	7.7	7.55	8.21	8.14	6.97	7.94	7.91	7.89	7.65	7.41	7.66	7.76	7.88	7.69	8.04	7.62	7.63	8.31	7.18	6.23	7.81	8.07	6.65	7.93	8.21	7.82	7.34	8.95	8.08	7.62	7.55	8.25	6.74	8.01	8.64	6.92	6.8	8.77	7.79	7.56	8.02	7.46
SFTPA1	14.7	15.19	15.96	16.66	14.59	16.68	16.77	17.37	15.9	11.66	19	17.22	16.8	17.11	15.95	16.39	13.52	18.33	13.9	12.8	15.14	19.39	16.21	11.22	17.44	13.62	16.88	14.26	12.66	15.91	16.14	17.52	15.87	14.9	14.16	9.79	18.22	10.86	15.37	11.33	15.9	17.66	17.47	13.35	15.33	17.55	18.41	14.66	13.39
RNASEH2A	7.92	7.99	7.69	7.78	7.97	7.48	7.97	8.5	8.4	8.78	7.14	8.14	9.07	8.02	7.89	7.34	8.53	7.74	8.57	7.58	7.96	8.54	7.56	8.82	7.79	7.96	8.49	7.61	7.73	9.04	9.63	8.72	8.63	8.68	8.47	7.94	7.32	7.58	7.58	6.59	7.29	7.82	8.7	8.25	8.75	8.15	7.79	7.44	7.68
ADH1B	11.74	13.98	11.42	12.37	10.23	12.98	13.29	11.73	12.78	11.35	12.4	11.09	11.15	12.3	11.44	13.08	11.17	11.63	9.2	11.8	10.17	10.08	11.73	5.31	14.02	11.63	7.48	8.17	3.55	10.57	6.54	9.06	10.05	7.57	8.42	9.58	13.78	12.45	13.37	9.58	10.97	12.75	10.63	9.45	11.6	12.81	11.13	10.22	10.74
CHEK1	5.98	6.29	6.12	5.93	6.83	5.82	6.43	6.6	6.82	6.67	5.71	6.35	7.22	6.45	6.26	6.44	7.1	6.49	6.81	6.02	6.22	6.41	6.25	8.13	5.37	5.83	7.39	6.17	6.41	9.05	7.57	7.59	7.42	7.45	7.31	6.48	5.19	6.02	6.09	5.59	5.19	5.48	7.95	7.84	7.27	6.89	6.42	6.43	5.12
DDIT3	8.43	8.14	8.25	8.65	8.17	8.12	8.24	8.36	6.9	9.4	7.92	6.51	9.3	7.76	8	8.57	7.9	7.05	7.92	8.26	7.97	8.55	7.51	8.51	8.03	7.64	8.07	8.92	8.51	8.26	8.98	7.31	8.18	7.51	8.71	8.34	8.25	8.4	8.41	7.31	7.15	8.6	6.88	7.21	8.7	8.31	8.15	7.85	8.26
FEN1	8.78	8.04	8.07	7.82	8.75	7.65	9.06	9	8.69	9.33	8.14	8.61	7.82	8.36	8.18	8.18	8.7	8.29	9.52	8.25	8.65	9.16	8.2	9.47	7.9	8.44	8.62	8.76	8.98	10.35	9.76	9.13	9.46	10.04	9.91	8.38	7.93	7.81	8.14	8.07	8.1	7.88	9.39	9.85	8.95	9.03	8.52	8.6	8.39
VAMP2	11.01	11.6	10.85	10.51	10.17	11.42	11.29	10.83	10.96	10.37	11.13	10.65	10.56	10.89	10.92	11.09	10.01	11.35	11.05	11	10.71	11.64	10.76	11.01	11.79	10.42	10.51	11	10.39	9.55	9.81	11.03	10.59	11.27	10.73	10.95	11.94	11.01	11.2	10.97	11.43	11.19	11.25	10.12	10.29	11.09	10.59	11.05	10.8
ETV1	9.44	9.76	8.81	9.75	10.75	10.73	10.07	9.72	9.95	9.52	11.78	12.57	11.14	10.08	10.56	10.01	11.3	11.99	10.3	11.46	9.03	11	9.95	8.55	10.87	8.87	11.31	10.31	6.32	9.62	8.93	12.15	9	8.67	8.52	10.53	10.84	11.55	9.58	9.04	10.28	9.97	11.25	9.4	11.57	10.32	11.02	10.41	8.53
KCNQ1	10.1	10.86	10.36	10.69	10.98	9.87	9.33	10.45	9.43	9.93	10.97	9.8	8.69	11.2	9.97	10.64	8.54	10.26	10.73	10.61	10.9	9.79	9.72	10.98	10.12	8.35	9.24	11.72	10.39	8.58	8.66	8.79	10.76	9.53	10.43	9.49	9.94	9.66	8.94	9.51	9.86	10.19	9.86	10.3	10.67	9.87	10.21	10.5	8.72
IFRD1	9.15	8.73	9.4	8.93	8.69	10.26	9.34	8.77	8.07	9.3	9.31	7.81	9.95	8.82	8.44	9.29	8.66	8.53	9.27	8.98	9.08	9.36	8.1	8.86	8.81	9.03	9.29	8.73	8.27	9.67	9.65	8.8	7.78	8.07	10.1	9.38	9.07	8.99	8.95	8.58	8.43	10.15	8.28	9.3	8.55	9.14	8.41	8.76	10.25
C10orf116	10.33	10.54	10.71	9.37	7.83	11.33	12.15	9.31	8.67	9.36	11.22	7.96	10.24	10.19	10.8	10.67	10.04	9.95	9.18	8.21	8.11	9.42	9.73	5.28	12.09	9.33	7.59	11.16	7.76	9.69	10.58	7.27	7.63	10.51	7.44	9.4	12.41	9.76	8.93	6.86	10.6	11.5	10.31	9.48	8.7	10.76	9.87	10.95	8.27
CACNA2D2	9	10.6	10.64	11.36	11.59	12.13	11.66	10.64	9.86	8.24	13.55	10.17	8.8	11.42	10.14	11.63	6.97	13.12	11.36	12.72	9.93	10.64	10.04	5.65	12.59	13.31	12.37	12.62	12.16	9.34	9.15	8.57	10.18	9.09	12.07	5.68	13.08	11.47	13.12	11.13	10.59	11.73	10.24	7.38	10.72	11.37	9.53	11.44	9.34
HNMT	10.99	11.2	9.55	10.13	11.27	10.1	9.68	9.99	9.77	10.91	10.5	11.45	11.72	10.12	10.75	10.18	11.22	11.81	10.8	11.28	9.85	11.6	10.45	11.18	10.34	10.85	10.87	9.7	9.85	9.52	8.87	11.34	10.16	10.57	8.4	10.34	10.01	11.41	10.48	10.66	9.94	11.06	10.74	10.01	10.97	10.04	11.23	10.5	9.67
C1orf112	6.6	6.34	5.95	6.23	6.71	6.58	6.64	6.78	7.01	6.83	5.55	6.78	7.74	6.2	6.39	6.5	7.09	6.22	6.46	6.75	7.09	6.77	6.31	7.15	5.81	6.72	7.56	6.52	7.1	7.7	7.53	7.45	7.17	7.05	7.06	5.88	5.7	6.92	6.87	6.31	6.91	6.15	7.38	7.69	6.42	6.8	7.09	7.58	7.34
BUB1B	5.8	3.85	5.41	5.36	6.79	5.02	5.86	6.97	6.92	7.11	5.55	6.42	6.97	6.77	6.25	5.5	6.67	5.41	5.64	6.39	6.55	6	6.85	8.25	4.65	5.96	7.78	5.68	7.69	9.33	8.73	7.61	8.19	7.09	8.41	7.1	3.61	5.66	5.71	5.78	5.97	4.97	8.04	8.57	6.46	7.14	6.56	7.05	6.01
CYB5D2	9.14	10.12	8.98	8.5	8.91	8.49	8.7	8.39	8.3	9.06	8.6	8.8	8.44	8.3	9.3	8.85	8.76	9.49	9.22	8.49	8.62	9.23	8.63	9.16	9.17	8.05	8.93	9.43	9.07	7.61	8.83	9.28	8.74	8.82	8.57	8.62	8.75	8.6	8.25	8.11	8.58	8.78	9.11	7.5	8.91	8.46	9.24	8.74	7.87
SFTPA2	15.4	14.81	17.09	17.78	14.98	17.73	17.41	18.36	16.9	12.73	19.88	18.09	18.11	18.23	16.08	17.61	14.33	19.35	14.71	13.75	16.35	20.38	17.42	12.33	17.82	14.67	17.28	15.77	14.42	16.81	17.11	18.59	17.05	17.08	15.29	10.86	18.73	11.13	15.58	12.93	16.81	18.22	17.92	14.57	15.74	18.8	17.48	15.21	14.23
NFKBIL2	7.45	6.31	7.03	7.05	6.98	7.17	8.63	7.97	7.39	6.72	5.89	7.37	6.14	7.33	7.38	8.53	6.22	7.66	7.22	8.17	7.53	7.76	7.19	9.31	6.63	8.54	8.53	7.61	8.76	9.43	8.71	8.15	8.46	8.92	8.88	6.82	6.6	6.74	8.94	7.89	6.77	5.55	8.18	7.48	8.09	8.39	7.66	8.05	7.43
CHEK2	7.54	6.9	7.11	6.92	7.26	6.91	7.61	7.67	7.65	7.73	7.11	7.44	7.49	6.86	7.02	7.3	8.2	5.5	6.61	7.39	7.28	7.1	6.16	7.63	6.17	7	7.53	6.44	7.41	7.65	7.31	7.22	7.53	7.92	7.43	6.72	6.66	7.6	7.66	6.45	6.53	7.07	7.78	7.35	7.35	7.52	6.42	5.97	7.67
RACGAP1	7.99	7.92	7.78	7.95	8.95	7.94	8.1	8.62	8.59	8.26	8.31	8.58	9.2	7.92	7.96	7.69	8.84	8.32	8.24	8.51	8.26	8.69	8.73	10.11	7.76	7.98	9.03	7.72	8.27	10.37	9.44	8.98	9.89	8.69	10.36	8.21	7.9	7.94	8.49	7.55	7.86	7.91	8.42	9.55	8.46	8.63	9.37	8.68	8.11
TMEM132C	6.32	9.67	5.72	4.79	3.67	4.98	5.14	5.38	6.16	5.62	3.62	0	1.44	4.46	4.71	4.95	3.39	4.33	2.12	5.38	3.91	3.15	6.13	1.41	5.34	5.6	0.87	2.58	0	2.92	2.61	3.54	1.64	3.59	1.73	3.61	5.66	6.61	6.22	0.9	2.56	4.56	2.59	2.26	2.85	5.56	4.49	0.37	3.15
ADAMTSL3	8.11	7.02	8.75	8.3	7.79	9.39	9.08	7.6	7.22	6.62	7.62	6.02	7.02	8.46	7.63	8.03	8.03	8.69	6.39	8.88	7.03	5.4	8.83	5.15	10.01	7.68	6.12	6.33	7.29	8.17	7.16	6.57	7.42	7.99	6.35	7.44	9.6	8.12	8.66	7.99	8.32	7.96	7.78	6.88	7.69	9.19	6.96	9.32	7
NME5	8.55	8.35	9.49	8.06	6.74	5.99	5.09	5.98	5.49	7.52	7.45	6.77	8.55	5.77	6.81	7.06	6.31	6.84	7.34	5.4	8.27	8.75	7.02	5.14	6.45	4.67	5.9	5.63	5.39	4.91	6.79	6.65	4.58	5.95	5.9	6.68	6.75	7.87	4.19	6.07	5.71	8.03	5.79	5.93	6.47	7.31	6.8	4.67	6.37
TMEM87A	10.84	11.13	10.68	11.15	11.21	11.21	11.02	10.44	11.23	11.15	12.12	12.64	11.93	10.78	11.07	11.11	11.34	12.06	11.35	11.7	11.2	12.26	11.02	11.45	11.34	12.17	11.73	11.74	11.28	10.73	10.6	12.02	11.57	10.35	10.74	10.75	11.74	11.27	11.25	11.98	11.41	11.3	11.83	11.24	11.09	11.07	11.36	12.71	11.8
CCNA2	7.16	5.57	6.21	6.88	7.5	6.48	6.85	7.75	7.49	8.28	6.64	7.18	8.45	7.24	6.52	6.82	8.09	5.46	5.85	6.55	6.89	6.64	7.65	9.39	5.9	6.48	7.73	6.19	7.56	10.24	9.57	7.55	9.16	8.19	8.48	7.39	5.46	6.59	6.6	6.88	6.42	6.06	7.89	8.06	7.11	7.47	6.68	6.89	6.51
YKT6	10.69	10.17	10.67	10.52	11.04	10.3	10.59	11.05	11.03	11.26	10.55	10.28	10.53	10.79	10.53	10.7	11.69	10.2	11.67	10.36	10.76	11.04	10.41	11.19	10.58	10.8	10.19	10.93	11.01	11.64	12	10.77	11.12	11.11	11.25	11.14	10.41	11	10.36	11.17	10.58	10.55	10.65	10.64	10.73	11.1	10.75	10.53	10.56
SASS6	6.74	6.36	6.11	6.02	5.93	6.62	6.55	6.29	6.65	6.62	6.12	7.3	6.98	6.3	6.22	6.01	5.88	6.61	6.46	6.67	6.85	6.41	6.68	6.91	6.25	6.89	7.19	6.36	6.4	7.66	6.46	6.75	7.02	6.27	6.55	6.15	6.38	6.59	6.43	6.55	6.36	5.61	7.11	7.33	6.14	6.65	6.13	6.81	6.88
[truncated: 1,104 more rows]
[truncated: 95 more columns]

## Sheet: protein_DEG
gene	TCGA.38.A44F.01	TCGA.49.AARR.01	TCGA.75.6212.01	TCGA.86.A4P8.01	TCGA.86.8671.01	TCGA.44.3398.01	TCGA.97.7941.01	TCGA.97.A4M2.01	TCGA.38.4627.01	TCGA.50.5942.01	TCGA.55.6543.01	TCGA.86.8076.01	TCGA.91.A4BD.01	TCGA.97.7552.01	TCGA.05.4418.01	TCGA.78.7158.01	TCGA.78.7537.01	TCGA.44.7661.01	TCGA.50.5044.01	TCGA.67.6216.01	TCGA.78.7148.01	TCGA.78.7153.01	TCGA.50.5051.01	TCGA.50.8459.01	TCGA.J2.8194.01	TCGA.05.4384.01	TCGA.38.4626.01	TCGA.44.6145.01	TCGA.50.8460.01	TCGA.78.7633.01	TCGA.J2.A4AG.01	TCGA.49.4486.01	TCGA.49.4506.01	TCGA.49.6742.01	TCGA.50.8457.01	TCGA.55.6978.01	TCGA.64.1680.01	TCGA.78.7162.01	TCGA.05.4249.01	TCGA.44.3396.01	TCGA.44.5645.01	TCGA.67.6215.01	TCGA.73.7498.01	TCGA.75.7027.01	TCGA.49.4507.01	TCGA.55.7910.01	TCGA.64.5774.01	TCGA.71.6725.01	TCGA.78.7539.01
[truncated: 8 more rows]
[truncated: 54 more columns]
