# Supplementary material for: Signatures associated with homologous recombination deficiency and immune regulation to improve clinical outcomes in patients with lung adenocarcinoma
Source: Front Oncol. 2022 Sep 30;12:854999. doi: 10.3389/fonc.2022.854999 (PMC9562462; doi:10.3389/fonc.2022.854999)
Supplement: Supplementary file 3 [file DataSheet_3.xlsx]

## Sheet: feature_cox
beta	HR (95% CI for HR)	wald.test	p.value	disease	feature	omics	padj	features
-0.19	0.83 (0.73-0.94)	8.7	0.0032	LUAD	A2M	RNA	1	A2M
-0.027	0.97 (0.92-1)	0.71	0.4	LUAD	AADAC	RNA	1	AADAC
-0.14	0.87 (0.77-0.97)	5.7	0.017	LUAD	ABCA10	RNA	1	ABCA10
-0.17	0.85 (0.78-0.92)	17	3.4e-05	LUAD	ABCA3	RNA	0.047974	ABCA3
-0.15	0.86 (0.78-0.96)	8.1	0.0045	LUAD	ABCA6	RNA	1	ABCA6
-0.11	0.9 (0.84-0.96)	8.9	0.0029	LUAD	ABCA8	RNA	1	ABCA8
-0.21	0.81 (0.74-0.9)	15	9.2e-05	LUAD	ABCC6	RNA	0.126224	ABCC6
-0.14	0.87 (0.79-0.95)	9	0.0027	LUAD	ABI3BP	RNA	1	ABI3BP
0.082	1.1 (0.97-1.2)	1.9	0.17	LUAD	ABLIM3	RNA	1	ABLIM3
-0.19	0.82 (0.64-1.1)	2.3	0.13	LUAD	ACAA1	RNA	1	ACAA1
-0.031	0.97 (0.91-1)	0.79	0.37	LUAD	ACADL	RNA	1	ACADL
-0.27	0.76 (0.65-0.9)	10	0.0014	LUAD	ACADSB	RNA	1	ACADSB
-0.14	0.87 (0.78-0.97)	6.9	0.0086	LUAD	ACOX2	RNA	1	ACOX2
0.22	1.2 (1.1-1.4)	9.2	0.0024	LUAD	ACRV1	RNA	1	ACRV1
0.37	1.4 (1.1-1.8)	9.5	0.002	LUAD	ACTL6A	RNA	1	ACTL6A
0.12	1.1 (0.89-1.4)	0.97	0.32	LUAD	ADAM17	RNA	1	ADAM17
0.074	1.1 (0.99-1.2)	3.2	0.072	LUAD	ADAMTS20	RNA	1	ADAMTS20
-0.12	0.89 (0.83-0.96)	9.4	0.0022	LUAD	ADAMTS8	RNA	1	ADAMTS8
-0.053	0.95 (0.86-1)	1.2	0.27	LUAD	ADAMTSL3	RNA	1	ADAMTSL3
-0.039	0.96 (0.88-1)	0.82	0.36	LUAD	ADCY2	RNA	1	ADCY2
-0.16	0.85 (0.78-0.94)	10	0.0014	LUAD	ADH1A	RNA	1	ADH1A
-0.08	0.92 (0.88-0.97)	9.4	0.0022	LUAD	ADH1B	RNA	1	ADH1B
-0.16	0.85 (0.77-0.94)	10	0.0013	LUAD	ADHFE1	RNA	1	ADHFE1
-0.17	0.84 (0.73-0.96)	6.4	0.012	LUAD	ADRA1A	RNA	1	ADRA1A
-0.16	0.85 (0.76-0.94)	9.4	0.0022	LUAD	ADRB2	RNA	1	ADRB2
-0.1	0.9 (0.81-1)	2.9	0.091	LUAD	ADRB3	RNA	1	ADRB3
-0.1	0.9 (0.83-0.98)	6.5	0.011	LUAD	AFF3	RNA	1	AFF3
-0.092	0.91 (0.81-1)	2.4	0.13	LUAD	AG2	RNA	1	AG2
-0.036	0.96 (0.84-1.1)	0.25	0.62	LUAD	AGBL1	RNA	1	AGBL1
-0.096	0.91 (0.85-0.97)	8.8	0.003	LUAD	AGER	RNA	1	AGER
-0.076	0.93 (0.83-1)	1.8	0.18	LUAD	AGRP	RNA	1	AGRP
-0.038	0.96 (0.91-1)	2	0.16	LUAD	AGTR2	RNA	1	AGTR2
-0.071	0.93 (0.84-1)	1.9	0.17	LUAD	AHCYL2	RNA	1	AHCYL2
-0.17	0.84 (0.72-0.98)	5.1	0.024	LUAD	AK1	RNA	1	AK1
-0.16	0.85 (0.71-1)	3.1	0.08	LUAD	AKAP13	RNA	1	AKAP13
-0.27	0.77 (0.66-0.88)	13	0.00024	LUAD	ALDH2	RNA	0.31752	ALDH2
0.38	1.5 (1.2-1.9)	9.9	0.0017	LUAD	ALG3	RNA	1	ALG3
0.43	1.5 (1.2-2)	10	0.0014	LUAD	ALG8	RNA	1	ALG8
-0.073	0.93 (0.87-1)	4.1	0.042	LUAD	ALPL	RNA	1	ALPL
0.068	1.1 (0.82-1.4)	0.25	0.62	LUAD	ALS2CR4	RNA	1	ALS2CR4
-0.2	0.82 (0.73-0.92)	11	0.00087	LUAD	AMICA1	RNA	1	AMICA1
-0.083	0.92 (0.83-1)	2.7	0.099	LUAD	ANGPT1	RNA	1	ANGPT1
-0.041	0.96 (0.86-1.1)	0.53	0.47	LUAD	ANGPTL1	RNA	1	ANGPTL1
-0.18	0.83 (0.71-0.97)	5.3	0.022	LUAD	ANGPTL5	RNA	1	ANGPTL5
-0.2	0.82 (0.71-0.94)	7.8	0.0053	LUAD	ANGPTL7	RNA	1	ANGPTL7
-0.041	0.96 (0.89-1)	1	0.31	LUAD	ANKFN1	RNA	1	ANKFN1
-0.11	0.89 (0.75-1.1)	1.7	0.2	LUAD	ANKHD1_EIF4EBP3	RNA	1	ANKHD1_EIF4EBP3
-0.0028	1 (0.89-1.1)	0	0.96	LUAD	ANKLE1	RNA	1	ANKLE1
0.32	1.4 (1.2-1.5)	31	3e-08	LUAD	ANLN	RNA	4.389e-05	ANLN
0.24	1.3 (1.1-1.5)	7.7	0.0054	LUAD	ANP32E	RNA	1	ANP32E
-0.13	0.88 (0.79-0.98)	5.7	0.017	LUAD	AOC3	RNA	1	AOC3
-0.057	0.94 (0.83-1.1)	0.73	0.39	LUAD	APOM	RNA	1	APOM
0.071	1.1 (0.91-1.3)	0.67	0.41	LUAD	AQP11	RNA	1	AQP11
-0.079	0.92 (0.85-1)	3.4	0.064	LUAD	AQP1	RNA	1	AQP1
-0.069	0.93 (0.89-0.98)	8.6	0.0035	LUAD	AQP4	RNA	1	AQP4
-0.04	0.96 (0.92-1)	3.2	0.074	LUAD	AQP5	RNA	1	AQP5
-0.1	0.9 (0.82-0.99)	4.5	0.035	LUAD	ARC	RNA	1	ARC
0.33	1.4 (1.2-1.6)	23	1.5e-06	LUAD	ARHGAP11A	RNA	0.00219	ARHGAP11A
0.17	1.2 (1.1-1.3)	8.2	0.0043	LUAD	ARHGAP11B	RNA	1	ARHGAP11B
-0.15	0.86 (0.72-1)	2.6	0.11	LUAD	ARHGAP24	RNA	1	ARHGAP24
-0.12	0.88 (0.77-1)	3.1	0.08	LUAD	ARHGAP31	RNA	1	ARHGAP31
-0.12	0.89 (0.77-1)	2.4	0.12	LUAD	ARHGAP6	RNA	1	ARHGAP6
-0.19	0.83 (0.71-0.98)	5.1	0.024	LUAD	ARHGDIB	RNA	1	ARHGDIB
-0.18	0.83 (0.72-0.97)	5.5	0.019	LUAD	ARHGEF15	RNA	1	ARHGEF15
-0.27	0.76 (0.61-0.94)	6.2	0.013	LUAD	ARHGEF2	RNA	1	ARHGEF2
-0.23	0.8 (0.69-0.92)	9.7	0.0018	LUAD	ARHGEF6	RNA	1	ARHGEF6
0.13	1.1 (0.98-1.3)	2.8	0.095	LUAD	ARID3A	RNA	1	ARID3A
0.29	1.3 (1.1-1.7)	6.7	0.0098	LUAD	ARL6IP6	RNA	1	ARL6IP6
-0.15	0.86 (0.74-1)	3.4	0.066	LUAD	ARRDC3	RNA	1	ARRDC3
-0.12	0.88 (0.8-0.98)	5.5	0.019	LUAD	ART4	RNA	1	ART4
0.047	1 (0.96-1.1)	1.1	0.29	LUAD	ARTN	RNA	1	ARTN
0.22	1.2 (1.1-1.4)	9.1	0.0026	LUAD	ASF1B	RNA	1	ASF1B
0.085	1.1 (0.93-1.3)	1.2	0.28	LUAD	ASNS	RNA	1	ASNS
-0.2	0.82 (0.72-0.93)	9.2	0.0024	LUAD	ASPA	RNA	1	ASPA
0.26	1.3 (1.2-1.4)	20	9.2e-06	LUAD	ASPM	RNA	0.0132664	ASPM
0.23	1.3 (1.1-1.5)	8.7	0.0032	LUAD	ATAD2	RNA	1	ATAD2
0.079	1.1 (0.86-1.4)	0.47	0.49	LUAD	ATAD3A	RNA	1	ATAD3A
0.1	1.1 (0.96-1.3)	1.8	0.18	LUAD	ATAD5	RNA	1	ATAD5
-0.071	0.93 (0.82-1.1)	1.1	0.3	LUAD	ATOH7	RNA	1	ATOH7
0.16	1.2 (0.94-1.5)	1.9	0.17	LUAD	ATP13A3	RNA	1	ATP13A3
-0.02	0.98 (0.8-1.2)	0.04	0.85	LUAD	ATP1A1	RNA	1	ATP1A1
-0.095	0.91 (0.84-0.99)	5.1	0.024	LUAD	ATP1A2	RNA	1	ATP1A2
-0.21	0.81 (0.72-0.92)	11	0.00095	LUAD	ATP1B2	RNA	1	ATP1B2
0.25	1.3 (1.1-1.5)	14	0.00018	LUAD	AURKA	RNA	0.24048	AURKA
0.00035	1 (0.86-1.2)	0	1	LUAD	AURKAPS1	RNA	1	AURKAPS1
0.17	1.2 (1.1-1.3)	10	0.0012	LUAD	AURKB	RNA	1	AURKB
-0.054	0.95 (0.8-1.1)	0.36	0.55	LUAD	AZI1	RNA	1	AZI1
-0.21	0.81 (0.74-0.89)	18	1.9e-05	LUAD	B3GALT2	RNA	0.027208	B3GALT2
-0.15	0.86 (0.78-0.96)	8	0.0047	LUAD	BAI3	RNA	1	BAI3
-0.0095	0.99 (0.92-1.1)	0.06	0.81	LUAD	BCAR4	RNA	1	BCAR4
0.22	1.3 (0.99-1.6)	3.6	0.058	LUAD	BCL2L12	RNA	1	BCL2L12
0.0075	1 (0.87-1.2)	0.01	0.92	LUAD	BDNFOS	RNA	1	BDNFOS
0.2	1.2 (1.1-1.4)	14	0.00021	LUAD	BIRC5	RNA	0.2793	BIRC5
0.27	1.3 (1.1-1.5)	13	0.00033	LUAD	BLM	RNA	0.43032	BLM
0.015	1 (0.92-1.1)	0.08	0.77	LUAD	BMP2	RNA	1	BMP2
-0.1	0.9 (0.81-1)	3.6	0.057	LUAD	BMX	RNA	1	BMX
0.14	1.2 (0.94-1.4)	2	0.16	LUAD	BOLA2	RNA	1	BOLA2
-0.12	0.89 (0.69-1.1)	0.84	0.36	LUAD	BRAF	RNA	1	BRAF
0.21	1.2 (1.1-1.4)	8.1	0.0043	LUAD	BRCA1	RNA	1	BRCA1
0.22	1.2 (1.1-1.5)	7.6	0.006	LUAD	BRCA2	RNA	1	BRCA2
0.28	1.3 (1.1-1.6)	9.5	0.002	LUAD	BRI3BP	RNA	1	BRI3BP
0.18	1.2 (1.1-1.3)	8.3	0.004	LUAD	BRIP1	RNA	1	BRIP1
0.16	1.2 (0.94-1.5)	2	0.16	LUAD	BRIX1	RNA	1	BRIX1
-0.052	0.95 (0.86-1)	1.1	0.29	LUAD	BRSK1	RNA	1	BRSK1
0.049	1 (0.86-1.3)	0.22	0.64	LUAD	BTG1	RNA	1	BTG1
-0.26	0.77 (0.68-0.88)	16	5.8e-05	LUAD	BTG2	RNA	0.080272	BTG2
-0.15	0.86 (0.78-0.94)	9.9	0.0017	LUAD	BTNL9	RNA	1	BTNL9
0.21	1.2 (1.1-1.4)	13	0.00034	LUAD	BUB1	RNA	0.442	BUB1
0.22	1.2 (1.1-1.4)	14	0.00016	LUAD	BUB1B	RNA	0.21568	BUB1B
0.11	1.1 (0.92-1.4)	1.2	0.27	LUAD	BYSL	RNA	1	BYSL
-0.24	0.79 (0.69-0.9)	12	0.00049	LUAD	C10orf105	RNA	0.62622	C10orf105
-0.059	0.94 (0.88-1)	2.6	0.11	LUAD	C10orf107	RNA	1	C10orf107
-0.079	0.92 (0.85-1)	3.2	0.072	LUAD	C10orf116	RNA	1	C10orf116
-0.12	0.89 (0.78-1)	3.3	0.069	LUAD	C10orf72	RNA	1	C10orf72
-0.11	0.9 (0.81-1)	3.5	0.061	LUAD	C10orf95	RNA	1	C10orf95
0.089	1.1 (0.89-1.3)	0.75	0.39	LUAD	C11orf80	RNA	1	C11orf80
0.16	1.2 (1-1.3)	6.2	0.013	LUAD	C11orf82	RNA	1	C11orf82
0.18	1.2 (0.99-1.5)	3.5	0.062	LUAD	C11orf83	RNA	1	C11orf83
0.17	1.2 (0.94-1.5)	2.1	0.15	LUAD	C11orf84	RNA	1	C11orf84
0.2	1.2 (1.1-1.4)	8.9	0.0029	LUAD	C12orf48	RNA	1	C12orf48
0.036	1 (0.98-1.1)	1.5	0.21	LUAD	C12orf56	RNA	1	C12orf56
-0.15	0.86 (0.73-1)	3.6	0.056	LUAD	C13orf15	RNA	1	C13orf15
-0.063	0.94 (0.89-1)	4.5	0.034	LUAD	C13orf30	RNA	1	C13orf30
0.31	1.4 (1.1-1.7)	8.4	0.0038	LUAD	C13orf34	RNA	1	C13orf34
-0.06	0.94 (0.86-1)	1.8	0.18	LUAD	C14orf64	RNA	1	C14orf64
0.2	1.2 (1.1-1.4)	13	0.00038	LUAD	C15orf42	RNA	0.4921	C15orf42
-0.15	0.86 (0.78-0.95)	8.9	0.0028	LUAD	C15orf59	RNA	1	C15orf59
0.22	1.3 (1.1-1.4)	10	0.0013	LUAD	C16orf59	RNA	1	C16orf59
0.15	1.2 (0.99-1.4)	3.5	0.06	LUAD	C16orf75	RNA	1	C16orf75
-0.1	0.9 (0.86-0.95)	16	7.5e-05	LUAD	C16orf89	RNA	0.10335	C16orf89
-0.18	0.83 (0.7-1)	4	0.046	LUAD	C17orf103	RNA	1	C17orf103
-0.011	0.99 (0.91-1.1)	0.07	0.8	LUAD	C17orf104	RNA	1	C17orf104
-0.37	0.69 (0.57-0.83)	16	6e-05	LUAD	C17orf44	RNA	0.08292	C17orf44
0.21	1.2 (1.1-1.4)	11	0.00085	LUAD	C17orf53	RNA	1	C17orf53
0.33	1.4 (1.1-1.7)	8.4	0.0037	LUAD	C17orf58	RNA	1	C17orf58
-0.0098	0.99 (0.71-1.4)	0	0.95	LUAD	C17orf74	RNA	1	C17orf74
-0.2	0.82 (0.72-0.93)	9.7	0.0018	LUAD	C18orf1	RNA	1	C18orf1
0.13	1.1 (1-1.3)	4.7	0.03	LUAD	C18orf56	RNA	1	C18orf56
-0.025	0.97 (0.88-1.1)	0.22	0.64	LUAD	C19orf26	RNA	1	C19orf26
0.22	1.2 (1-1.5)	5.8	0.016	LUAD	C19orf40	RNA	1	C19orf40
-0.097	0.91 (0.81-1)	2.7	0.099	LUAD	C19orf57	RNA	1	C19orf57
0.24	1.3 (1-1.6)	5.5	0.019	LUAD	C1orf112	RNA	1	C1orf112
0.2	1.2 (1.1-1.4)	11	0.001	LUAD	C1orf135	RNA	1	C1orf135
-0.14	0.87 (0.79-0.96)	7.8	0.0052	LUAD	C1orf150	RNA	1	C1orf150
-0.16	0.85 (0.77-0.94)	9.9	0.0016	LUAD	C1orf186	RNA	1	C1orf186
-0.18	0.84 (0.74-0.95)	8	0.0047	LUAD	C1orf190	RNA	1	C1orf190
-0.17	0.84 (0.74-0.96)	7.1	0.0076	LUAD	C1orf21	RNA	1	C1orf21
0.034	1 (0.98-1.1)	1.3	0.26	LUAD	C1orf61	RNA	1	C1orf61
-0.048	0.95 (0.89-1)	2.1	0.15	LUAD	C1orf87	RNA	1	C1orf87
0.071	1.1 (0.96-1.2)	1.6	0.21	LUAD	C1QL4	RNA	1	C1QL4
-0.16	0.85 (0.78-0.93)	13	0.00039	LUAD	C1QTNF7	RNA	0.50427	C1QTNF7
-0.074	0.93 (0.88-0.98)	7.7	0.0056	LUAD	C20orf56	RNA	1	C20orf56
-0.028	0.97 (0.93-1)	1.3	0.26	LUAD	C20orf85	RNA	1	C20orf85
-0.24	0.79 (0.7-0.89)	15	0.00013	LUAD	C21orf34	RNA	0.17654	C21orf34
0.31	1.4 (1.1-1.7)	8.6	0.0035	LUAD	C21orf45	RNA	1	C21orf45
-0.094	0.91 (0.85-0.97)	7.5	0.0063	LUAD	C2orf40	RNA	1	C2orf40
0.06	1.1 (0.96-1.2)	1.4	0.23	LUAD	C2orf48	RNA	1	C2orf48
-0.04	0.96 (0.88-1.1)	0.73	0.39	LUAD	C3	RNA	1	C3
0.061	1.1 (0.85-1.3)	0.29	0.59	LUAD	C3orf26	RNA	1	C3orf26
-0.084	0.92 (0.78-1.1)	0.94	0.33	LUAD	C3orf54	RNA	1	C3orf54
-0.093	0.91 (0.87-0.96)	13	0.00035	LUAD	C4BPA	RNA	0.45465	C4BPA
0.053	1.1 (0.89-1.2)	0.4	0.53	LUAD	C4orf21	RNA	1	C4orf21
-0.12	0.88 (0.82-0.95)	12	0.00062	LUAD	C4orf31	RNA	0.7812	C4orf31
0.12	1.1 (0.92-1.4)	1.4	0.24	LUAD	C4orf46	RNA	1	C4orf46
0.034	1 (0.79-1.4)	0.06	0.81	LUAD	C5orf22	RNA	1	C5orf22
-0.024	0.98 (0.81-1.2)	0.06	0.8	LUAD	C5orf32	RNA	1	C5orf32
-0.0062	0.99 (0.77-1.3)	0	0.96	LUAD	C5orf33	RNA	1	C5orf33
0.15	1.2 (1-1.3)	4.7	0.03	LUAD	C5orf34	RNA	1	C5orf34
-0.26	0.77 (0.64-0.93)	7.5	0.0062	LUAD	C5orf41	RNA	1	C5orf41
-0.053	0.95 (0.88-1)	1.9	0.17	LUAD	C5orf49	RNA	1	C5orf49
-0.18	0.83 (0.69-1)	3.6	0.059	LUAD	C5orf53	RNA	1	C5orf53
-0.1	0.9 (0.85-0.96)	9.4	0.0021	LUAD	C6	RNA	1	C6
0.044	1 (0.86-1.3)	0.21	0.65	LUAD	C6orf129	RNA	1	C6orf129
-0.11	0.9 (0.82-0.98)	6.1	0.014	LUAD	C6orf138	RNA	1	C6orf138
0.1	1.1 (0.95-1.3)	1.6	0.2	LUAD	C6orf150	RNA	1	C6orf150
-0.2	0.82 (0.72-0.94)	7.8	0.0052	LUAD	C6orf155	RNA	1	C6orf155
0.3	1.3 (1.1-1.7)	8.2	0.0041	LUAD	C6orf167	RNA	1	C6orf167
0.17	1.2 (0.95-1.5)	2.2	0.13	LUAD	C6orf182	RNA	1	C6orf182
-0.089	0.91 (0.83-1)	3.6	0.057	LUAD	C6orf97	RNA	1	C6orf97
-0.09	0.91 (0.86-0.97)	7.9	0.005	LUAD	C7	RNA	1	C7
-0.33	0.72 (0.59-0.87)	11	0.00072	LUAD	C7orf23	RNA	0.89856	C7orf23
-0.15	0.86 (0.77-0.96)	7.3	0.0069	LUAD	C7orf58	RNA	1	C7orf58
0.11	1.1 (0.99-1.2)	3.5	0.061	LUAD	C7orf68	RNA	1	C7orf68
0.26	1.3 (1-1.7)	3.8	0.053	LUAD	C7orf70	RNA	1	C7orf70
-0.056	0.95 (0.88-1)	2.1	0.15	LUAD	C8orf34	RNA	1	C8orf34
-0.05	0.95 (0.85-1.1)	0.84	0.36	LUAD	C8orf79	RNA	1	C8orf79
0.22	1.2 (1.1-1.4)	8.4	0.0037	LUAD	C9orf100	RNA	1	C9orf100
-0.07	0.93 (0.88-0.99)	4.9	0.027	LUAD	C9orf135	RNA	1	C9orf135
0.2	1.2 (1.1-1.4)	11	0.0011	LUAD	C9orf140	RNA	1	C9orf140
-0.093	0.91 (0.84-0.99)	5	0.025	LUAD	C9orf152	RNA	1	C9orf152
0.054	1.1 (0.96-1.2)	1.2	0.28	LUAD	CA2	RNA	1	CA2
-0.1	0.9 (0.83-0.98)	6.3	0.012	LUAD	CA3	RNA	1	CA3
-0.059	0.94 (0.77-1.2)	0.32	0.57	LUAD	CABLES2	RNA	1	CABLES2
0.025	1 (0.96-1.1)	0.52	0.47	LUAD	CABYR	RNA	1	CABYR
-0.066	0.94 (0.86-1)	2.1	0.15	LUAD	CACHD1	RNA	1	CACHD1
-0.12	0.89 (0.84-0.94)	17	3.8e-05	LUAD	CACNA2D2	RNA	0.05339	CACNA2D2
0.12	1.1 (0.92-1.4)	1.4	0.24	LUAD	CAD	RNA	1	CAD
-0.35	0.71 (0.56-0.89)	8.7	0.0032	LUAD	CALCOCO1	RNA	1	CALCOCO1
-0.1	0.9 (0.79-1)	2.3	0.13	LUAD	CALCRL	RNA	1	CALCRL
0.26	1.3 (1.1-1.6)	6.2	0.013	LUAD	CALU	RNA	1	CALU
-0.049	0.95 (0.83-1.1)	0.52	0.47	LUAD	CARD16	RNA	1	CARD16
0.23	1.3 (1.1-1.4)	17	4e-05	LUAD	CASC5	RNA	0.05596	CASC5
-0.27	0.77 (0.65-0.91)	9.7	0.0019	LUAD	CASP12	RNA	1	CASP12
-0.087	0.92 (0.84-1)	3.8	0.052	LUAD	CASQ2	RNA	1	CASQ2
-0.026	0.97 (0.91-1)	0.47	0.49	LUAD	CASR	RNA	1	CASR
-0.32	0.73 (0.6-0.88)	11	0.0011	LUAD	CAT	RNA	1	CAT
-0.31	0.73 (0.62-0.88)	12	0.00059	LUAD	CAV3	RNA	0.74458	CAV3
-0.002	1 (0.9-1.1)	0	0.97	LUAD	CBS	RNA	1	CBS
-0.37	0.69 (0.58-0.82)	18	2e-05	LUAD	CBX7	RNA	0.0286	CBX7
-0.19	0.83 (0.73-0.94)	8.8	0.003	LUAD	CCDC13	RNA	1	CCDC13
0.37	1.4 (1.1-1.9)	7.2	0.0074	LUAD	CCDC137	RNA	1	CCDC137
0.097	1.1 (0.93-1.3)	1.3	0.26	LUAD	CCDC138	RNA	1	CCDC138
-0.1	0.9 (0.81-1)	3.6	0.06	LUAD	CCDC141	RNA	1	CCDC141
-0.035	0.97 (0.88-1.1)	0.55	0.46	LUAD	CCDC147	RNA	1	CCDC147
0.065	1.1 (0.97-1.2)	1.7	0.2	LUAD	CCDC150	RNA	1	CCDC150
-0.15	0.86 (0.75-0.98)	5.3	0.021	LUAD	CCDC152	RNA	1	CCDC152
-0.1	0.91 (0.72-1.1)	0.75	0.39	LUAD	CCDC21	RNA	1	CCDC21
-0.18	0.83 (0.74-0.93)	9.9	0.0016	LUAD	CCDC48	RNA	1	CCDC48
0.26	1.3 (1.1-1.6)	7	0.0082	LUAD	CCDC58	RNA	1	CCDC58
-0.24	0.79 (0.68-0.91)	10	0.0013	LUAD	CCDC69	RNA	1	CCDC69
0.42	1.5 (1.2-1.9)	16	5.2e-05	LUAD	CCDC99	RNA	0.072228	CCDC99
-0.032	0.97 (0.79-1.2)	0.1	0.75	LUAD	CCHCR1	RNA	1	CCHCR1
-0.11	0.89 (0.82-0.96)	8.2	0.0043	LUAD	CCL13	RNA	1	CCL13
-0.11	0.9 (0.83-0.97)	7.2	0.0075	LUAD	CCL14	RNA	1	CCL14
-0.091	0.91 (0.84-1)	4.1	0.042	LUAD	CCL23	RNA	1	CCL23
0.29	1.3 (1.2-1.5)	21	4.3e-06	LUAD	CCNA2	RNA	0.0062393	CCNA2
0.34	1.4 (1.2-1.6)	22	3e-06	LUAD	CCNB1	RNA	0.004362	CCNB1
0.27	1.3 (1.2-1.5)	17	3.2e-05	LUAD	CCNB2	RNA	0.045216	CCNB2
-0.14	0.87 (0.68-1.1)	1.1	0.29	LUAD	CCNDBP1	RNA	1	CCNDBP1
0.18	1.2 (1.1-1.3)	11	0.00084	LUAD	CCNE1	RNA	1	CCNE1
0.16	1.2 (1-1.3)	7.7	0.0054	LUAD	CCNE2	RNA	1	CCNE2
0.18	1.2 (1-1.4)	4.6	0.032	LUAD	CCNF	RNA	1	CCNF
-0.072	0.93 (0.76-1.1)	0.48	0.49	LUAD	CCNG1	RNA	1	CCNG1
-0.24	0.79 (0.7-0.89)	15	9.5e-05	LUAD	CCR6	RNA	0.130055	CCR6
-0.074	0.93 (0.83-1)	1.6	0.21	LUAD	CCRL1	RNA	1	CCRL1
0.29	1.3 (1.1-1.7)	7.1	0.0076	LUAD	CCT5	RNA	1	CCT5
0.48	1.6 (1.3-1.9)	27	1.7e-07	LUAD	CCT6A	RNA	0.00024854	CCT6A
-0.072	0.93 (0.88-0.99)	5.8	0.016	LUAD	CD1A	RNA	1	CD1A
-0.13	0.87 (0.81-0.95)	11	0.0011	LUAD	CD1B	RNA	1	CD1B
-0.15	0.86 (0.8-0.93)	13	0.00025	LUAD	CD1C	RNA	0.33	CD1C
-0.13	0.88 (0.82-0.95)	12	0.00057	LUAD	CD1E	RNA	0.72219	CD1E
-0.081	0.92 (0.87-0.98)	7.6	0.0058	LUAD	CD207	RNA	1	CD207
-0.11	0.89 (0.82-0.97)	6.4	0.011	LUAD	CD300LG	RNA	1	CD300LG
-0.29	0.75 (0.65-0.86)	16	5.1e-05	LUAD	CD302	RNA	0.070941	CD302
-0.17	0.85 (0.71-1)	3.5	0.061	LUAD	CD34	RNA	1	CD34
-0.22	0.8 (0.72-0.89)	17	3.5e-05	LUAD	CD40LG	RNA	0.04935	CD40LG
-0.0097	0.99 (0.86-1.1)	0.02	0.9	LUAD	CD44	RNA	1	CD44
-0.053	0.95 (0.78-1.1)	0.3	0.58	LUAD	CD59	RNA	1	CD59
-0.17	0.84 (0.75-0.94)	9.6	0.002	LUAD	CD74	RNA	1	CD74
-0.29	0.75 (0.6-0.93)	6.9	0.0085	LUAD	CD81	RNA	1	CD81
-0.079	0.92 (0.79-1.1)	1	0.31	LUAD	CD82	RNA	1	CD82
-0.12	0.89 (0.77-1)	2.5	0.12	LUAD	CD93	RNA	1	CD93
-0.088	0.92 (0.77-1.1)	0.99	0.32	LUAD	CD97	RNA	1	CD97
0.21	1.2 (1.1-1.4)	14	0.00017	LUAD	CDC20	RNA	0.22814	CDC20
0.23	1.3 (1.1-1.4)	13	4e-04	LUAD	CDC25A	RNA	0.5156	CDC25A
0.27	1.3 (1.2-1.5)	20	6.1e-06	LUAD	CDC25C	RNA	0.0088328	CDC25C
0.18	1.2 (1.1-1.3)	12	0.00064	LUAD	CDC45	RNA	0.80384	CDC45
0.22	1.2 (1.1-1.4)	14	0.00024	LUAD	CDC6	RNA	0.31752	CDC6
0.16	1.2 (1-1.4)	4.7	0.03	LUAD	CDC7	RNA	1	CDC7
0.25	1.3 (1.1-1.4)	17	3e-05	LUAD	CDCA2	RNA	0.04251	CDCA2
0.22	1.2 (1.1-1.4)	14	0.00015	LUAD	CDCA3	RNA	0.20265	CDCA3
0.36	1.4 (1.2-1.7)	14	0.00015	LUAD	CDCA4	RNA	0.20265	CDCA4
0.26	1.3 (1.1-1.5)	17	4.2e-05	LUAD	CDCA5	RNA	0.058716	CDCA5
0.24	1.3 (1.1-1.4)	13	0.00033	LUAD	CDCA8	RNA	0.43032	CDCA8
-0.024	0.98 (0.91-1.1)	0.38	0.54	LUAD	CDH18	RNA	1	CDH18
-0.094	0.91 (0.83-1)	3.5	0.06	LUAD	CDH20	RNA	1	CDH20
0.19	1.2 (1.1-1.4)	7.3	0.0069	LUAD	CDH24	RNA	1	CDH24
-0.092	0.91 (0.78-1.1)	1.2	0.26	LUAD	CDH5	RNA	1	CDH5
-0.18	0.84 (0.72-0.97)	5.6	0.018	LUAD	CDK15	RNA	1	CDK15
0.23	1.3 (0.97-1.6)	2.9	0.09	LUAD	CDK16	RNA	1	CDK16
0.26	1.3 (1.1-1.5)	17	3.1e-05	LUAD	CDK1	RNA	0.043834	CDK1
0.3	1.3 (1.1-1.7)	6.3	0.012	LUAD	CDK2	RNA	1	CDK2
0.041	1 (0.86-1.3)	0.17	0.68	LUAD	CDK4	RNA	1	CDK4
0.26	1.3 (1.2-1.4)	20	6.1e-06	LUAD	CDKN3	RNA	0.0088328	CDKN3
0.23	1.3 (1.1-1.4)	12	0.00042	LUAD	CDT1	RNA	0.54054	CDT1
-0.12	0.89 (0.8-0.98)	5.8	0.016	LUAD	CEACAM8	RNA	1	CEACAM8
-0.13	0.88 (0.77-1)	3.8	0.053	LUAD	CELF2	RNA	1	CELF2
0.061	1.1 (0.96-1.2)	1.3	0.26	LUAD	CELSR3	RNA	1	CELSR3
0.18	1.2 (1.1-1.3)	13	0.00033	LUAD	CENPA	RNA	0.43032	CENPA
0.23	1.3 (1.1-1.4)	15	0.00013	LUAD	CENPE	RNA	0.17654	CENPE
0.22	1.2 (1.1-1.4)	14	0.00017	LUAD	CENPF	RNA	0.22814	CENPF
0.16	1.2 (1.1-1.3)	10	0.0016	LUAD	CENPI	RNA	1	CENPI
0.24	1.3 (1.1-1.4)	14	0.00017	LUAD	CENPK	RNA	0.22814	CENPK
0.28	1.3 (1.1-1.6)	7.2	0.0072	LUAD	CENPL	RNA	1	CENPL
0.26	1.3 (1.1-1.5)	13	0.00026	LUAD	CENPM	RNA	0.34268	CENPM
0.34	1.4 (1.2-1.7)	13	0.00035	LUAD	CENPN	RNA	0.45465	CENPN
0.25	1.3 (1.1-1.6)	6.6	0.0099	LUAD	CENPO	RNA	1	CENPO
0.14	1.1 (0.94-1.4)	1.8	0.18	LUAD	CENPQ	RNA	1	CENPQ
0.17	1.2 (1.1-1.3)	7.6	0.0058	LUAD	CENPW	RNA	1	CENPW
0.23	1.3 (1.1-1.4)	15	0.00013	LUAD	CEP55	RNA	0.17654	CEP55
-0.034	0.97 (0.8-1.2)	0.13	0.72	LUAD	CEP72	RNA	1	CEP72
0.0075	1 (0.91-1.1)	0.02	0.89	LUAD	CFD	RNA	1	CFD
-0.097	0.91 (0.8-1)	2.5	0.11	LUAD	CFI	RNA	1	CFI
-0.1	0.9 (0.85-0.95)	14	0.00023	LUAD	CFTR	RNA	0.30498	CFTR
-0.25	0.78 (0.68-0.89)	14	0.00015	LUAD	CGNL1	RNA	0.20265	CGNL1
0.22	1.2 (1-1.5)	4.8	0.029	LUAD	CHAF1A	RNA	1	CHAF1A
0.28	1.3 (1.1-1.6)	11	0.00092	LUAD	CHAF1B	RNA	1	CHAF1B
0.31	1.4 (1.2-1.6)	18	2.1e-05	LUAD	CHEK1	RNA	0.030009	CHEK1
0.021	1 (0.87-1.2)	0.07	0.79	LUAD	CHEK2	RNA	1	CHEK2
-0.09	0.91 (0.84-0.99)	4.9	0.027	LUAD	CHI3L2	RNA	1	CHI3L2
-0.095	0.91 (0.86-0.96)	12	5e-04	LUAD	CHIA	RNA	0.6375	CHIA
0.26	1.3 (1-1.6)	4.9	0.027	LUAD	CHORDC1	RNA	1	CHORDC1
-0.11	0.89 (0.83-0.96)	10	0.0012	LUAD	CHRDL1	RNA	1	CHRDL1
-0.09	0.91 (0.82-1)	2.4	0.12	LUAD	CHRM1	RNA	1	CHRM1
0.074	1.1 (0.94-1.2)	1.1	0.29	LUAD	CHTF18	RNA	1	CHTF18
-0.41	0.66 (0.54-0.81)	15	1e-04	LUAD	CIRBP	RNA	0.1366	CIRBP
-0.13	0.88 (0.77-1)	3.3	0.069	LUAD	CITED2	RNA	1	CITED2
0.27	1.3 (1.1-1.6)	7.8	0.0051	LUAD	CKAP2	RNA	1	CKAP2
0.25	1.3 (1.1-1.4)	19	1.7e-05	LUAD	CKAP2L	RNA	0.024412	CKAP2L
0.31	1.4 (1.2-1.6)	16	7.7e-05	LUAD	CKS1B	RNA	0.105952	CKS1B
0.21	1.2 (1.1-1.4)	7.6	0.006	LUAD	CKS2	RNA	1	CKS2
-0.052	0.95 (0.91-0.99)	5.9	0.015	LUAD	CLDN18	RNA	1	CLDN18
-0.083	0.92 (0.88-0.97)	12	0.00063	LUAD	CLDN2	RNA	0.79254	CLDN2
-0.012	0.99 (0.88-1.1)	0.04	0.84	LUAD	CLDN5	RNA	1	CLDN5
-0.16	0.85 (0.73-1)	4	0.045	LUAD	CLEC14A	RNA	1	CLEC14A
-0.2	0.82 (0.7-0.97)	5.4	0.02	LUAD	CLEC1A	RNA	1	CLEC1A
-0.18	0.83 (0.76-0.92)	14	0.00016	LUAD	CLEC3B	RNA	0.21568	CLEC3B
-0.16	0.85 (0.77-0.93)	11	0.00089	LUAD	CLEC4F	RNA	1	CLEC4F
-0.14	0.87 (0.78-0.97)	6.3	0.012	LUAD	CLEC9A	RNA	1	CLEC9A
-0.014	0.99 (0.91-1.1)	0.1	0.75	LUAD	CLIC3	RNA	1	CLIC3
-0.29	0.75 (0.61-0.92)	7.5	0.0061	LUAD	CLK4	RNA	1	CLK4
0.17	1.2 (1.1-1.3)	10	0.0014	LUAD	CLSPN	RNA	1	CLSPN
-0.13	0.88 (0.76-1)	3.3	0.069	LUAD	CMA1	RNA	1	CMA1
-0.36	0.7 (0.55-0.88)	9.2	0.0024	LUAD	CMTM5	RNA	1	CMTM5
0.065	1.1 (0.99-1.2)	2.8	0.092	LUAD	CNGB3	RNA	1	CNGB3
0.052	1.1 (0.95-1.2)	1	0.3	LUAD	CNIH2	RNA	1	CNIH2
-0.091	0.91 (0.84-0.99)	4.3	0.038	LUAD	CNR1	RNA	1	CNR1
0.013	1 (0.94-1.1)	0.11	0.74	LUAD	CNTD2	RNA	1	CNTD2
-0.089	0.91 (0.85-0.99)	5.1	0.024	LUAD	CNTN3	RNA	1	CNTN3
-0.14	0.87 (0.81-0.94)	13	0.00032	LUAD	COL6A6	RNA	0.4176	COL6A6
-0.12	0.89 (0.8-0.98)	6	0.014	LUAD	COLEC12	RNA	1	COLEC12
-0.1	0.9 (0.8-1)	3	0.083	LUAD	CORO2B	RNA	1	CORO2B
-0.11	0.89 (0.8-1)	3.8	0.051	LUAD	COX4I2	RNA	1	COX4I2
-0.11	0.9 (0.84-0.97)	8.3	0.0039	LUAD	CPA3	RNA	1	CPA3
0.03	1 (0.79-1.3)	0.05	0.83	LUAD	CPSF4	RNA	1	CPSF4
-0.28	0.75 (0.62-0.91)	8.4	0.0037	LUAD	CRY2	RNA	1	CRY2
0.012	1 (0.96-1.1)	0.22	0.64	LUAD	CSAG1	RNA	1	CSAG1
-0.012	0.99 (0.93-1)	0.15	0.7	LUAD	CSAG2	RNA	1	CSAG2
0.011	1 (0.96-1.1)	0.19	0.66	LUAD	CSAG3	RNA	1	CSAG3
0.31	1.4 (1.1-1.7)	6.7	0.0097	LUAD	CSE1L	RNA	1	CSE1L
-0.27	0.76 (0.47-1.2)	1.2	0.28	LUAD	CSH2	RNA	1	CSH2
-0.12	0.88 (0.75-1)	2.1	0.15	LUAD	CST3	RNA	1	CST3
-0.12	0.89 (0.81-0.98)	6	0.014	LUAD	CST5	RNA	1	CST5
-0.19	0.82 (0.66-1)	2.9	0.09	LUAD	CTDSPL	RNA	1	CTDSPL
0.26	1.3 (1.1-1.6)	6.6	0.01	LUAD	CTPS	RNA	1	CTPS
-0.035	0.97 (0.92-1)	2.1	0.15	LUAD	CTSE	RNA	1	CTSE
-0.13	0.88 (0.81-0.95)	10	0.0012	LUAD	CTSG	RNA	1	CTSG
-0.21	0.81 (0.72-0.91)	13	0.00039	LUAD	CTSH	RNA	0.50427	CTSH
0.17	1.2 (1.1-1.3)	17	4.6e-05	LUAD	CTSL2	RNA	0.064262	CTSL2
-0.14	0.87 (0.8-0.95)	9.6	0.0019	LUAD	CX3CR1	RNA	1	CX3CR1
-0.091	0.91 (0.78-1.1)	1.2	0.27	LUAD	CXorf36	RNA	1	CXorf36
-0.14	0.87 (0.76-0.99)	4.4	0.035	LUAD	CYB5A	RNA	1	CYB5A
-0.022	0.98 (0.79-1.2)	0.04	0.84	LUAD	CYB5D2	RNA	1	CYB5D2
-0.099	0.91 (0.8-1)	2.6	0.11	LUAD	CYBRD1	RNA	1	CYBRD1
-0.15	0.86 (0.76-0.96)	6.6	0.01	LUAD	CYFIP2	RNA	1	CYFIP2
-0.29	0.75 (0.62-0.9)	10	0.0016	LUAD	CYP2U1	RNA	1	CYP2U1
-0.054	0.95 (0.83-1.1)	0.65	0.42	LUAD	CYP3A7	RNA	1	CYP3A7
-0.11	0.9 (0.85-0.94)	18	2.7e-05	LUAD	CYP4B1	RNA	0.038421	CYP4B1
-0.19	0.83 (0.74-0.94)	9.2	0.0024	LUAD	CYP4Z2P	RNA	1	CYP4Z2P
-0.13	0.88 (0.78-0.98)	5.6	0.018	LUAD	CYSLTR1	RNA	1	CYSLTR1
-0.18	0.84 (0.71-0.99)	4.5	0.033	LUAD	CYYR1	RNA	1	CYYR1
-0.13	0.88 (0.79-0.97)	6.6	0.01	LUAD	D4S234E	RNA	1	D4S234E
-0.087	0.92 (0.85-0.98)	6.1	0.014	LUAD	DARC	RNA	1	DARC
0.23	1.3 (1-1.5)	5.9	0.015	LUAD	DBF4	RNA	1	DBF4
0.075	1.1 (0.91-1.3)	0.76	0.38	LUAD	DBF4B	RNA	1	DBF4B
0.23	1.3 (0.99-1.6)	3.7	0.056	LUAD	DCAF13	RNA	1	DCAF13
0.28	1.3 (1-1.7)	5.5	0.019	LUAD	DCUN1D5	RNA	1	DCUN1D5
-0.039	0.96 (0.82-1.1)	0.25	0.62	LUAD	DDIT3	RNA	1	DDIT3
-0.0082	0.99 (0.9-1.1)	0.03	0.87	LUAD	DDN	RNA	1	DDN
0.047	1 (0.92-1.2)	0.52	0.47	LUAD	DDX12	RNA	1	DDX12
0.14	1.1 (0.93-1.4)	1.6	0.21	LUAD	DDX39	RNA	1	DDX39
0.057	1.1 (0.81-1.4)	0.18	0.68	LUAD	DDX55	RNA	1	DDX55
0.23	1.3 (1.1-1.4)	18	2.5e-05	LUAD	DEPDC1	RNA	0.035625	DEPDC1
0.22	1.3 (1.1-1.4)	17	4.7e-05	LUAD	DEPDC1B	RNA	0.065612	DEPDC1B
0.18	1.2 (0.98-1.5)	3.1	0.078	LUAD	DHCR7	RNA	1	DHCR7
0.24	1.3 (1.1-1.4)	15	0.00011	LUAD	DIAPH3	RNA	0.14993	DIAPH3
-0.073	0.93 (0.8-1.1)	0.87	0.35	LUAD	DIO3OS	RNA	1	DIO3OS
-0.033	0.97 (0.89-1.1)	0.59	0.44	LUAD	DIRAS3	RNA	1	DIRAS3
-0.051	0.95 (0.85-1.1)	0.88	0.35	LUAD	DKK2	RNA	1	DKK2
-0.14	0.87 (0.79-0.96)	7.1	0.0076	LUAD	DLC1	RNA	1	DLC1
0.27	1.3 (1.2-1.5)	23	2.1e-06	LUAD	DLGAP5	RNA	0.0030597	DLGAP5
0.0093	1 (0.95-1.1)	0.11	0.75	LUAD	DLL3	RNA	1	DLL3
0.033	1 (0.97-1.1)	1.1	0.3	LUAD	DLX6	RNA	1	DLX6
0.03	1 (0.95-1.1)	0.53	0.46	LUAD	DLX6AS	RNA	1	DLX6AS
-0.052	0.95 (0.91-0.99)	6.2	0.013	LUAD	DMBT1	RNA	1	DMBT1
0.14	1.2 (1-1.3)	4.3	0.039	LUAD	DNA2	RNA	1	DNA2
0.094	1.1 (0.91-1.3)	1	0.32	LUAD	DNAH14	RNA	1	DNAH14
-0.08	0.92 (0.84-1)	2.8	0.093	LUAD	DNAH7	RNA	1	DNAH7
-0.061	0.94 (0.89-1)	4.4	0.037	LUAD	DNAH9	RNA	1	DNAH9
0.28	1.3 (1-1.7)	4	0.045	LUAD	DNAJB11	RNA	1	DNAJB11
-0.024	0.98 (0.87-1.1)	0.17	0.68	LUAD	DNASE1L2	RNA	1	DNASE1L2
0.05	1.1 (0.85-1.3)	0.22	0.64	LUAD	DNMT1	RNA	1	DNMT1
0.092	1.1 (0.88-1.4)	0.68	0.41	LUAD	DNMT3A	RNA	1	DNMT3A
0.084	1.1 (0.98-1.2)	2.4	0.12	LUAD	DNMT3B	RNA	1	DNMT3B
0.22	1.2 (1-1.5)	5.4	0.02	LUAD	DONSON	RNA	1	DONSON
-0.044	0.96 (0.85-1.1)	0.56	0.46	LUAD	DPP6	RNA	1	DPP6
-0.33	0.72 (0.62-0.84)	18	1.7e-05	LUAD	DPYSL2	RNA	0.024412	DPYSL2
-0.21	0.81 (0.71-0.92)	9.9	0.0017	LUAD	DRAM1	RNA	1	DRAM1
-0.041	0.96 (0.89-1)	1	0.31	LUAD	DRD1	RNA	1	DRD1
0.22	1.2 (1.1-1.4)	11	0.00098	LUAD	DSCC1	RNA	1	DSCC1
0.067	1.1 (0.87-1.3)	0.39	0.53	LUAD	DSN1	RNA	1	DSN1
0.31	1.4 (1.2-1.6)	17	3.9e-05	LUAD	DTL	RNA	0.054639	DTL
-0.031	0.97 (0.77-1.2)	0.07	0.79	LUAD	DTWD2	RNA	1	DTWD2
0.37	1.4 (1.2-1.8)	13	0.00029	LUAD	DTYMK	RNA	0.37932	DTYMK
-0.073	0.93 (0.86-1)	3.8	0.053	LUAD	DUOX1	RNA	1	DUOX1
-0.0059	0.99 (0.93-1.1)	0.03	0.87	LUAD	DUOX2	RNA	1	DUOX2
-0.064	0.94 (0.87-1)	2.7	0.098	LUAD	DUOXA1	RNA	1	DUOXA1
-0.022	0.98 (0.9-1.1)	0.28	0.6	LUAD	DUOXA2	RNA	1	DUOXA2
0.14	1.2 (0.92-1.5)	1.5	0.23	LUAD	DUS4L	RNA	1	DUS4L
-0.02	0.98 (0.88-1.1)	0.12	0.73	LUAD	DUSP1	RNA	1	DUSP1
-0.057	0.94 (0.84-1.1)	0.87	0.35	LUAD	DUSP27	RNA	1	DUSP27
0.055	1.1 (0.99-1.1)	2.6	0.1	LUAD	DUSP9	RNA	1	DUSP9
-0.024	0.98 (0.9-1.1)	0.37	0.54	LUAD	DYNLRB2	RNA	1	DYNLRB2
0.1	1.1 (0.97-1.3)	2.5	0.12	LUAD	E2F1	RNA	1	E2F1
0.11	1.1 (0.98-1.3)	2.6	0.11	LUAD	E2F2	RNA	1	E2F2
0.23	1.3 (1.1-1.4)	19	1.2e-05	LUAD	E2F7	RNA	0.017268	E2F7
0.17	1.2 (1-1.3)	6.4	0.012	LUAD	E2F8	RNA	1	E2F8
0.2	1.2 (1-1.4)	6.3	0.012	LUAD	ECE2	RNA	1	ECE2
-0.1	0.91 (0.78-1.1)	1.6	0.2	LUAD	ECSCR	RNA	1	ECSCR
0.36	1.4 (1.2-1.7)	22	3.2e-06	LUAD	ECT2	RNA	0.0046496	ECT2
-0.11	0.9 (0.83-0.98)	5.6	0.018	LUAD	EDA2R	RNA	1	EDA2R
-0.17	0.84 (0.74-0.96)	6.6	0.01	LUAD	EDN3	RNA	1	EDN3
-0.041	0.96 (0.86-1.1)	0.49	0.49	LUAD	EDNRB	RNA	1	EDNRB
-0.079	0.92 (0.74-1.2)	0.46	0.5	LUAD	EEF1A1	RNA	1	EEF1A1
-0.033	0.97 (0.91-1)	1	0.31	LUAD	EFCAB1	RNA	1	EFCAB1
-0.17	0.84 (0.75-0.94)	9.3	0.0023	LUAD	EFCAB6	RNA	1	EFCAB6
-0.0095	0.99 (0.85-1.2)	0.01	0.9	LUAD	EFNB1	RNA	1	EFNB1
0.16	1.2 (1-1.3)	5	0.026	LUAD	EFNB2	RNA	1	EFNB2
0.37	1.4 (1-2)	4.4	0.036	LUAD	EIF2AK1	RNA	1	EIF2AK1
0.22	1.2 (1-1.5)	4	0.045	LUAD	EIF2AK2	RNA	1	EIF2AK2
0.19	1.2 (0.99-1.5)	3.3	0.069	LUAD	EIF2C2	RNA	1	EIF2C2
0.53	1.7 (1.3-2.2)	15	9.3e-05	LUAD	EIF3B	RNA	0.127503	EIF3B
-0.17	0.85 (0.72-1)	3.7	0.055	LUAD	EIF4E3	RNA	1	EIF4E3
0.1	1.1 (0.97-1.3)	2.5	0.12	LUAD	EIF4EBP1	RNA	1	EIF4EBP1
-0.049	0.95 (0.87-1)	1.1	0.29	LUAD	ELANE	RNA	1	ELANE
-0.11	0.89 (0.82-0.97)	7.2	0.0075	LUAD	ELN	RNA	1	ELN
-0.019	0.98 (0.9-1.1)	0.18	0.67	LUAD	ELOVL4	RNA	1	ELOVL4
-0.11	0.9 (0.8-1)	3.3	0.07	LUAD	EMCN	RNA	1	EMCN
0.17	1.2 (1-1.3)	7.3	0.007	LUAD	EME1	RNA	1	EME1
-0.16	0.85 (0.74-0.99)	4.4	0.036	LUAD	EMP2	RNA	1	EMP2
-0.23	0.8 (0.66-0.96)	5.6	0.017	LUAD	ENG	RNA	1	ENG
-0.12	0.89 (0.81-0.96)	7.9	0.0048	LUAD	ENTPD3	RNA	1	ENTPD3
-0.034	0.97 (0.87-1.1)	0.44	0.51	LUAD	EPHB6	RNA	1	EPHB6
-0.16	0.85 (0.76-0.96)	7.2	0.0073	LUAD	EPHX2	RNA	1	EPHX2
0.18	1.2 (1.1-1.3)	11	0.0011	LUAD	EPR1	RNA	1	EPR1
0.3	1.3 (1.1-1.6)	9.2	0.0024	LUAD	EPT1	RNA	1	EPT1
-0.038	0.96 (0.89-1)	0.91	0.34	LUAD	ERBB4	RNA	1	ERBB4
0.28	1.3 (1.2-1.5)	16	5.5e-05	LUAD	ERCC6L	RNA	0.076285	ERCC6L
-0.25	0.78 (0.66-0.92)	8.6	0.0033	LUAD	ERG	RNA	1	ERG
0.021	1 (0.98-1.1)	0.89	0.35	LUAD	ERN2	RNA	1	ERN2
-0.17	0.84 (0.73-0.97)	5.9	0.015	LUAD	ERVFRDE1	RNA	1	ERVFRDE1
-0.096	0.91 (0.78-1.1)	1.5	0.22	LUAD	ESAM	RNA	1	ESAM
0.24	1.3 (1.1-1.4)	13	0.00029	LUAD	ESCO2	RNA	0.37932	ESCO2
0.18	1.2 (1.1-1.3)	12	0.00056	LUAD	ESPL1	RNA	0.71064	ESPL1
-0.13	0.88 (0.79-0.98)	5.3	0.022	LUAD	ETV1	RNA	1	ETV1
0.26	1.3 (1.2-1.4)	21	3.7e-06	LUAD	EXO1	RNA	0.0053724	EXO1
0.1	1.1 (0.96-1.3)	1.9	0.16	LUAD	EZH2	RNA	1	EZH2
-0.064	0.94 (0.88-1)	3.6	0.059	LUAD	F11	RNA	1	F11
-0.092	0.91 (0.84-0.99)	4.7	0.03	LUAD	F13A1	RNA	1	F13A1
-0.15	0.86 (0.72-1)	3.2	0.073	LUAD	F8	RNA	1	F8
-0.13	0.88 (0.8-0.97)	7	0.0083	LUAD	FAM107A	RNA	1	FAM107A
0.22	1.2 (1.1-1.4)	11	0.00097	LUAD	FAM111B	RNA	1	FAM111B
-0.13	0.87 (0.74-1)	2.5	0.12	LUAD	FAM116B	RNA	1	FAM116B
-0.029	0.97 (0.92-1)	1.3	0.26	LUAD	FAM133A	RNA	1	FAM133A
-0.076	0.93 (0.83-1)	1.9	0.16	LUAD	FAM13C	RNA	1	FAM13C
-0.11	0.9 (0.81-0.99)	4.4	0.036	LUAD	FAM150B	RNA	1	FAM150B
-0.12	0.88 (0.79-0.99)	4.3	0.038	LUAD	FAM162B	RNA	1	FAM162B
-0.072	0.93 (0.85-1)	2.7	0.1	LUAD	FAM167A	RNA	1	FAM167A
-0.001	1 (0.91-1.1)	0	0.98	LUAD	FAM171A2	RNA	1	FAM171A2
-0.0085	0.99 (0.87-1.1)	0.02	0.9	LUAD	FAM19A2	RNA	1	FAM19A2
-0.018	0.98 (0.85-1.1)	0.06	0.8	LUAD	FAM24B	RNA	1	FAM24B
-0.026	0.97 (0.91-1)	0.64	0.42	LUAD	FAM3D	RNA	1	FAM3D
0.2	1.2 (1.1-1.4)	11	0.0012	LUAD	FAM54A	RNA	1	FAM54A
0.19	1.2 (1.1-1.3)	13	0.00028	LUAD	FAM64A	RNA	0.3668	FAM64A
-0.19	0.82 (0.73-0.92)	11	0.00087	LUAD	FAM65B	RNA	1	FAM65B
0.23	1.3 (1.1-1.4)	16	6.9e-05	LUAD	FAM72A	RNA	0.09522	FAM72A
0.23	1.3 (1.1-1.4)	16	5.1e-05	LUAD	FAM72B	RNA	0.070941	FAM72B
0.19	1.2 (1.1-1.3)	14	0.00019	LUAD	FAM72D	RNA	0.25346	FAM72D
-0.28	0.75 (0.65-0.87)	14	0.00016	LUAD	FAM82A1	RNA	0.21568	FAM82A1
0.21	1.2 (1.1-1.4)	12	0.00058	LUAD	FAM83D	RNA	0.73312	FAM83D
0.19	1.2 (1-1.4)	5.6	0.018	LUAD	FANCA	RNA	1	FANCA
0.18	1.2 (1-1.4)	6.6	0.01	LUAD	FANCB	RNA	1	FANCB
0.29	1.3 (1.1-1.6)	9.3	0.0022	LUAD	FANCD2	RNA	1	FANCD2
0.12	1.1 (0.92-1.4)	1.3	0.25	LUAD	FANCG	RNA	1	FANCG
0.33	1.4 (1.2-1.6)	17	4.7e-05	LUAD	FANCI	RNA	0.065612	FANCI
-0.067	0.93 (0.84-1)	1.4	0.24	LUAD	FAT4	RNA	1	FAT4
-0.16	0.85 (0.75-0.97)	5.5	0.019	LUAD	FBLN5	RNA	1	FBLN5
-0.07	0.93 (0.83-1)	1.5	0.21	LUAD	FBLN7	RNA	1	FBLN7
0.032	1 (0.94-1.1)	0.42	0.52	LUAD	FBXO15	RNA	1	FBXO15
0.092	1.1 (0.97-1.2)	2.2	0.14	LUAD	FBXO43	RNA	1	FBXO43
0.43	1.5 (1.2-1.9)	15	0.00012	LUAD	FBXO45	RNA	0.16332	FBXO45
0.27	1.3 (1.1-1.6)	8.2	0.0042	LUAD	FBXO5	RNA	1	FBXO5
-0.089	0.91 (0.86-0.98)	7.2	0.0075	LUAD	FCER1A	RNA	1	FCER1A
-0.11	0.89 (0.83-0.97)	7.8	0.0051	LUAD	FCER2	RNA	1	FCER2
-0.39	0.68 (0.56-0.83)	15	9.7e-05	LUAD	FCGRT	RNA	0.132696	FCGRT
-0.0027	1 (0.82-1.2)	0	0.98	LUAD	FCHO2	RNA	1	FCHO2
0.36	1.4 (1.2-1.7)	13	0.00027	LUAD	FEN1	RNA	0.35397	FEN1
-0.17	0.84 (0.72-0.98)	5.1	0.024	LUAD	FGD5	RNA	1	FGD5
-0.096	0.91 (0.73-1.1)	0.7	0.4	LUAD	FGF21	RNA	1	FGF21
-0.051	0.95 (0.85-1.1)	0.77	0.38	LUAD	FGFBP2	RNA	1	FGFBP2
-0.13	0.87 (0.79-0.97)	6.4	0.012	LUAD	FHL1	RNA	1	FHL1
-0.12	0.88 (0.8-0.98)	5.9	0.015	LUAD	FHL5	RNA	1	FHL5
-0.11	0.9 (0.84-0.96)	11	0.00099	LUAD	FIGF	RNA	1	FIGF
0.22	1.2 (1-1.5)	5	0.026	LUAD	FIGNL1	RNA	1	FIGNL1
0.082	1.1 (0.98-1.2)	2.3	0.13	LUAD	FKBP10	RNA	1	FKBP10
0.45	1.6 (1.3-1.9)	23	1.5e-06	LUAD	FKBP4	RNA	0.00219	FKBP4
-0.18	0.83 (0.71-0.98)	5	0.025	LUAD	FLI1	RNA	1	FLI1
-0.15	0.86 (0.8-0.93)	14	0.00022	LUAD	FLJ42875	RNA	0.29194	FLJ42875
-0.16	0.85 (0.77-0.94)	10	0.0013	LUAD	FMO2	RNA	1	FMO2
-0.09	0.91 (0.86-0.97)	8	0.0048	LUAD	FOLR1	RNA	1	FOLR1
-0.13	0.88 (0.8-0.97)	6.7	0.0097	LUAD	FOLR2	RNA	1	FOLR2
-0.082	0.92 (0.83-1)	2.3	0.13	LUAD	FOS	RNA	1	FOS
-0.0074	0.99 (0.87-1.1)	0.01	0.91	LUAD	FOXA1	RNA	1	FOXA1
-0.057	0.94 (0.89-1)	3.8	0.051	LUAD	FOXA2	RNA	1	FOXA2
0.022	1 (0.93-1.1)	0.22	0.64	LUAD	FOXD3	RNA	1	FOXD3
0.033	1 (0.98-1.1)	1.5	0.22	LUAD	FOXE1	RNA	1	FOXE1
-0.16	0.85 (0.74-0.98)	5.3	0.022	LUAD	FOXF1	RNA	1	FOXF1
-0.094	0.91 (0.81-1)	2.5	0.11	LUAD	FOXF2	RNA	1	FOXF2
-0.12	0.88 (0.77-1)	3.2	0.076	LUAD	FOXI2	RNA	1	FOXI2
0.21	1.2 (0.89-1.7)	1.6	0.2	LUAD	FOXK2	RNA	1	FOXK2
0.23	1.3 (1.1-1.4)	17	2.9e-05	LUAD	FOXM1	RNA	0.041151	FOXM1
-0.028	0.97 (0.82-1.2)	0.1	0.75	LUAD	FOXO1	RNA	1	FOXO1
-0.14	0.87 (0.75-1)	3.7	0.055	LUAD	FRY	RNA	1	FRY
-0.019	0.98 (0.9-1.1)	0.18	0.68	LUAD	FTCD	RNA	1	FTCD
-0.13	0.88 (0.81-0.95)	9.9	0.0016	LUAD	FXYD1	RNA	1	FXYD1
0.037	1 (0.98-1.1)	1.7	0.19	LUAD	GABRA3	RNA	1	GABRA3
-0.41	0.66 (0.53-0.83)	13	0.00039	LUAD	GANC	RNA	0.50427	GANC
-0.16	0.85 (0.76-0.95)	8.8	0.0031	LUAD	GAPT	RNA	1	GAPT
0.38	1.5 (1.1-1.9)	9.4	0.0022	LUAD	GARS	RNA	1	GARS
-0.11	0.9 (0.78-1)	2.1	0.15	LUAD	GAS6	RNA	1	GAS6
-0.051	0.95 (0.85-1.1)	0.8	0.37	LUAD	GATA6	RNA	1	GATA6
0.019	1 (0.8-1.3)	0.03	0.87	LUAD	GBAP1	RNA	1	GBAP1
0.099	1.1 (1-1.2)	3.6	0.056	LUAD	GBX2	RNA	1	GBX2
-0.00098	1 (0.89-1.1)	0	0.99	LUAD	GCOM1	RNA	1	GCOM1
-0.087	0.92 (0.85-0.99)	5.1	0.023	LUAD	GDF10	RNA	1	GDF10
0.23	1.3 (1-1.5)	4.9	0.027	LUAD	GEN1	RNA	1	GEN1
0.16	1.2 (0.93-1.5)	1.9	0.17	LUAD	GET4	RNA	1	GET4
-0.32	0.73 (0.61-0.87)	12	0.00059	LUAD	GFI1B	RNA	0.74458	GFI1B
-0.11	0.89 (0.83-0.96)	9.2	0.0024	LUAD	GFRA1	RNA	1	GFRA1
-0.13	0.88 (0.78-0.99)	4.9	0.027	LUAD	GFRA2	RNA	1	GFRA2
-0.098	0.91 (0.86-0.96)	11	7e-04	LUAD	GGT6	RNA	0.8771	GGT6
-0.15	0.86 (0.76-0.97)	5.9	0.015	LUAD	GGTA1	RNA	1	GGTA1
-0.14	0.87 (0.77-0.98)	5.4	0.021	LUAD	GHR	RNA	1	GHR
-0.2	0.82 (0.72-0.93)	9.4	0.0022	LUAD	GHRL	RNA	1	GHRL
0.18	1.2 (1.1-1.4)	7.8	0.0052	LUAD	GINS1	RNA	1	GINS1
0.18	1.2 (1.1-1.4)	7.7	0.0055	LUAD	GINS2	RNA	1	GINS2
0.26	1.3 (1.1-1.6)	7.2	0.0074	LUAD	GINS3	RNA	1	GINS3
0.15	1.2 (1-1.3)	5.3	0.021	LUAD	GINS4	RNA	1	GINS4
-0.021	0.98 (0.93-1)	0.61	0.44	LUAD	GJB1	RNA	1	GJB1
0.012	1 (0.88-1.2)	0.03	0.87	LUAD	GJC2	RNA	1	GJC2
-0.037	0.96 (0.92-1)	2.4	0.12	LUAD	GKN2	RNA	1	GKN2
0.18	1.2 (1-1.4)	3.9	0.049	LUAD	GMNN	RNA	1	GMNN
-0.21	0.81 (0.71-0.92)	11	0.0011	LUAD	GMPR	RNA	1	GMPR
0.5	1.7 (1.3-2.1)	17	2.9e-05	LUAD	GMPS	RNA	0.041151	GMPS
-0.28	0.76 (0.68-0.85)	23	1.3e-06	LUAD	GNG7	RNA	0.0018993	GNG7
0.097	1.1 (1-1.2)	3.8	0.051	LUAD	GNGT1	RNA	1	GNGT1
0.029	1 (0.94-1.1)	0.42	0.51	LUAD	GPA33	RNA	1	GPA33
-0.055	0.95 (0.86-1)	1.4	0.23	LUAD	GPC2	RNA	1	GPC2
-0.042	0.96 (0.85-1.1)	0.47	0.49	LUAD	GPER	RNA	1	GPER
-0.11	0.9 (0.82-0.98)	5.8	0.016	LUAD	GPIHBP1	RNA	1	GPIHBP1
-0.015	0.98 (0.91-1.1)	0.15	0.7	LUAD	GPM6A	RNA	1	GPM6A
-0.11	0.89 (0.79-1)	3.6	0.056	LUAD	GPM6B	RNA	1	GPM6B
-0.18	0.84 (0.76-0.92)	15	0.00014	LUAD	GPR116	RNA	0.18942	GPR116
-0.036	0.96 (0.89-1)	0.7	0.4	LUAD	GPR12	RNA	1	GPR12
-0.0024	1 (0.87-1.1)	0	0.97	LUAD	GPR137C	RNA	1	GPR137C
-0.25	0.78 (0.65-0.93)	7.3	0.0068	LUAD	GPR146	RNA	1	GPR146
-0.018	0.98 (0.92-1)	0.33	0.56	LUAD	GPR158	RNA	1	GPR158
0.14	1.1 (1-1.3)	4.9	0.026	LUAD	GPR19	RNA	1	GPR19
0.13	1.1 (1-1.3)	5.3	0.021	LUAD	GPR37L1	RNA	1	GPR37L1
-0.2	0.82 (0.72-0.93)	9.2	0.0024	LUAD	GPR44	RNA	1	GPR44
-0.0042	1 (0.91-1.1)	0.01	0.93	LUAD	GPR64	RNA	1	GPR64
0.22	1.2 (1-1.5)	5.4	0.021	LUAD	GPSM2	RNA	1	GPSM2
0.064	1.1 (1-1.1)	3.3	0.067	LUAD	GREM1	RNA	1	GREM1
-0.15	0.86 (0.79-0.93)	15	0.00013	LUAD	GRIA1	RNA	0.17654	GRIA1
-0.082	0.92 (0.82-1)	2	0.16	LUAD	GRID1	RNA	1	GRID1
-0.062	0.94 (0.88-1)	3.3	0.069	LUAD	GRIN2A	RNA	1	GRIN2A
0.078	1.1 (1-1.2)	3.9	0.048	LUAD	GRIN2D	RNA	1	GRIN2D
-0.12	0.89 (0.76-1)	2.3	0.13	LUAD	GRRP1	RNA	1	GRRP1
0.24	1.3 (1.1-1.5)	11	0.00075	LUAD	GSG2	RNA	0.93525	GSG2
-0.11	0.89 (0.74-1.1)	1.4	0.23	LUAD	GSN	RNA	1	GSN
-0.21	0.81 (0.72-0.9)	14	0.00016	LUAD	GSTM5	RNA	0.21568	GSTM5
0.24	1.3 (1.1-1.4)	16	8.2e-05	LUAD	GTSE1	RNA	0.112668	GTSE1
-0.084	0.92 (0.81-1)	1.7	0.19	LUAD	GYPE	RNA	1	GYPE
0.4	1.5 (1.2-1.8)	16	5.4e-05	LUAD	H2AFX	RNA	0.074952	H2AFX
0.45	1.6 (1.3-2)	17	3.2e-05	LUAD	H2AFZ	RNA	0.045216	H2AFZ
-0.06	0.94 (0.87-1)	2.2	0.14	LUAD	HAS3	RNA	1	HAS3
-0.082	0.92 (0.75-1.1)	0.58	0.45	LUAD	HAUS5	RNA	1	HAUS5
-0.065	0.94 (0.81-1.1)	0.76	0.38	LUAD	HCN3	RNA	1	HCN3
-0.016	0.98 (0.92-1.1)	0.21	0.64	LUAD	HCN4	RNA	1	HCN4
0.47	1.6 (1.2-2.1)	11	0.00076	LUAD	HEATR2	RNA	0.9462	HEATR2
0.19	1.2 (1.1-1.4)	8.2	0.0042	LUAD	HELLS	RNA	1	HELLS
-0.05	0.95 (0.9-1)	3.1	0.078	LUAD	HHIP	RNA	1	HHIP
-0.12	0.89 (0.79-0.99)	4.6	0.032	LUAD	HIGD1B	RNA	1	HIGD1B
0.13	1.1 (1-1.3)	5	0.026	LUAD	HIST1H1E	RNA	1	HIST1H1E
0.13	1.1 (1-1.3)	5.2	0.023	LUAD	HIST1H2AM	RNA	1	HIST1H2AM
0.15	1.2 (1-1.3)	5.9	0.015	LUAD	HIST1H2BO	RNA	1	HIST1H2BO
0.092	1.1 (0.95-1.3)	1.6	0.21	LUAD	HIST1H3B	RNA	1	HIST1H3B
0.25	1.3 (1.2-1.4)	20	6.8e-06	LUAD	HJURP	RNA	0.0098328	HJURP
-0.23	0.79 (0.7-0.9)	14	0.00021	LUAD	HLA_DMA	RNA	0.2793	HLA_DMA
-0.15	0.86 (0.78-0.95)	8.4	0.0037	LUAD	HLA_DOA	RNA	1	HLA_DOA
-0.18	0.83 (0.75-0.93)	12	7e-04	LUAD	HLA_DPB1	RNA	0.8771	HLA_DPB1
-0.11	0.9 (0.84-0.96)	9.6	0.002	LUAD	HLA_DQB2	RNA	1	HLA_DQB2
-0.16	0.85 (0.77-0.95)	8.8	0.003	LUAD	HLA_DRA	RNA	1	HLA_DRA
-0.15	0.86 (0.78-0.95)	9.4	0.0022	LUAD	HLA_DRB1	RNA	1	HLA_DRB1
-0.16	0.85 (0.8-0.92)	18	1.7e-05	LUAD	HLF	RNA	0.024412	HLF
0.13	1.1 (0.93-1.4)	1.6	0.2	LUAD	HLTF	RNA	1	HLTF
-0.15	0.87 (0.78-0.96)	7.2	0.0074	LUAD	HMCN1	RNA	1	HMCN1
0.31	1.4 (1.2-1.6)	18	1.7e-05	LUAD	HMGA1	RNA	0.024412	HMGA1
0.21	1.2 (1-1.5)	5.3	0.022	LUAD	HMGB2	RNA	1	HMGB2
0.3	1.4 (1.2-1.5)	23	1.9e-06	LUAD	HMMR	RNA	0.0027702	HMMR
-0.18	0.84 (0.72-0.98)	4.9	0.026	LUAD	HNMT	RNA	1	HNMT
0.11	1.1 (1-1.2)	5.7	0.017	LUAD	HOXA1	RNA	1	HOXA1
-0.065	0.94 (0.89-0.98)	6.6	0.0099	LUAD	HP	RNA	1	HP
0.064	1.1 (0.97-1.2)	1.8	0.18	LUAD	HPDL	RNA	1	HPDL
-0.0015	1 (0.93-1.1)	0	0.96	LUAD	HPGD	RNA	1	HPGD
-0.16	0.85 (0.78-0.93)	13	0.00026	LUAD	HPGDS	RNA	0.34268	HPGDS
-0.12	0.89 (0.81-0.98)	6.2	0.013	LUAD	HPR	RNA	1	HPR
-0.22	0.81 (0.72-0.91)	13	0.00036	LUAD	HPSE2	RNA	0.46692	HPSE2
-0.029	0.97 (0.88-1.1)	0.36	0.55	LUAD	HR	RNA	1	HR
-0.0041	1 (0.92-1.1)	0.01	0.92	LUAD	HRASLS	RNA	1	HRASLS
-0.13	0.88 (0.74-1)	2	0.16	LUAD	HSD17B11	RNA	1	HSD17B11
0.042	1 (0.98-1.1)	2	0.16	LUAD	HSD17B2	RNA	1	HSD17B2
-0.29	0.75 (0.58-0.96)	5.4	0.021	LUAD	HSD17B4	RNA	1	HSD17B4
0.25	1.3 (1.1-1.5)	12	0.00042	LUAD	HSF2BP	RNA	0.54054	HSF2BP
-0.16	0.85 (0.76-0.95)	7.8	0.0051	LUAD	HSPB7	RNA	1	HSPB7
-0.18	0.84 (0.75-0.94)	8.8	0.0031	LUAD	HSPB8	RNA	1	HSPB8
0.038	1 (0.88-1.2)	0.19	0.66	LUAD	IFRD1	RNA	1	IFRD1
0.098	1.1 (1.1-1.2)	20	8.5e-06	LUAD	IGF2BP1	RNA	0.0122825	IGF2BP1
0.12	1.1 (1.1-1.2)	14	0.00016	LUAD	IGF2BP3	RNA	0.21568	IGF2BP3
0.012	1 (0.9-1.1)	0.04	0.85	LUAD	IGSF9	RNA	1	IGSF9
0.038	1 (0.98-1.1)	1.8	0.18	LUAD	IL1F5	RNA	1	IL1F5
-0.12	0.89 (0.8-0.98)	5.9	0.015	LUAD	IL33	RNA	1	IL33
0.26	1.3 (1.1-1.6)	8.2	0.0042	LUAD	INCENP	RNA	1	INCENP
-0.14	0.87 (0.8-0.94)	11	0.00094	LUAD	INMT	RNA	1	INMT
0.33	1.4 (1.1-1.8)	5.6	0.017	LUAD	INTS8	RNA	1	INTS8
0.17	1.2 (1.1-1.3)	8.1	0.0045	LUAD	IQGAP3	RNA	1	IQGAP3
-0.048	0.95 (0.9-1)	2.4	0.12	LUAD	IRX1	RNA	1	IRX1
-0.097	0.91 (0.85-0.96)	10	0.0016	LUAD	IRX6	RNA	1	IRX6
-0.084	0.92 (0.86-0.99)	5.4	0.02	LUAD	ITGA8	RNA	1	ITGA8
-0.17	0.85 (0.77-0.93)	11	0.00077	LUAD	ITGA9	RNA	0.95788	ITGA9
-0.11	0.9 (0.8-1)	3.7	0.055	LUAD	ITIH3	RNA	1	ITIH3
-0.086	0.92 (0.84-1)	3.4	0.064	LUAD	ITIH5	RNA	1	ITIH5
-0.078	0.93 (0.82-1)	1.5	0.22	LUAD	ITM2A	RNA	1	ITM2A
-0.24	0.78 (0.62-0.98)	4.4	0.035	LUAD	ITM2B	RNA	1	ITM2B
-0.13	0.88 (0.76-1)	2.8	0.092	LUAD	ITPR1	RNA	1	ITPR1
-0.38	0.69 (0.57-0.82)	17	3e-05	LUAD	IVD	RNA	0.04251	IVD
-0.19	0.83 (0.72-0.95)	6.9	0.0085	LUAD	JAM2	RNA	1	JAM2
-0.23	0.8 (0.7-0.91)	12	0.00056	LUAD	JPH4	RNA	0.71064	JPH4
-0.17	0.84 (0.76-0.93)	12	0.00042	LUAD	KAL1	RNA	0.54054	KAL1
-0.17	0.84 (0.67-1.1)	2.3	0.13	LUAD	KANK2	RNA	1	KANK2
-0.18	0.84 (0.71-0.98)	4.8	0.028	LUAD	KANK3	RNA	1	KANK3
-0.28	0.76 (0.63-0.92)	8.1	0.0044	LUAD	KAT2B	RNA	1	KAT2B
0.024	1 (0.92-1.1)	0.18	0.67	LUAD	KBTBD11	RNA	1	KBTBD11
-0.12	0.88 (0.79-0.99)	4.9	0.027	LUAD	KCNA5	RNA	1	KCNA5
-0.11	0.89 (0.82-0.97)	6.7	0.0095	LUAD	KCND3	RNA	1	KCND3
-0.0035	1 (0.91-1.1)	0.01	0.94	LUAD	KCNG3	RNA	1	KCNG3
-0.11	0.9 (0.83-0.97)	7.4	0.0063	LUAD	KCNJ15	RNA	1	KCNJ15
-0.16	0.85 (0.77-0.93)	12	0.00062	LUAD	KCNK17	RNA	0.7812	KCNK17
0.07	1.1 (0.89-1.3)	0.55	0.46	LUAD	KCNMB3	RNA	1	KCNMB3
-0.13	0.88 (0.8-0.96)	7.5	0.0062	LUAD	KCNQ1	RNA	1	KCNQ1
-0.09	0.91 (0.73-1.1)	0.65	0.42	LUAD	KIAA0040	RNA	1	KIAA0040
0.27	1.3 (1.2-1.5)	17	3.6e-05	LUAD	KIAA0101	RNA	0.050724	KIAA0101
-0.1	0.9 (0.86-0.95)	16	8.1e-05	LUAD	KIAA0408	RNA	0.111375	KIAA0408
-0.019	0.98 (0.77-1.2)	0.02	0.88	LUAD	KIAA0415	RNA	1	KIAA0415
-0.13	0.88 (0.75-1)	2.9	0.087	LUAD	KIAA1274	RNA	1	KIAA1274
0.18	1.2 (1.1-1.3)	8.8	0.003	LUAD	KIAA1524	RNA	1	KIAA1524
-0.061	0.94 (0.87-1)	2.6	0.11	LUAD	KIAA2022	RNA	1	KIAA2022
0.29	1.3 (1.2-1.5)	17	3.8e-05	LUAD	KIF11	RNA	0.05339	KIF11
0.24	1.3 (1.1-1.4)	20	8.9e-06	LUAD	KIF14	RNA	0.0128427	KIF14
0.16	1.2 (1.1-1.3)	8.2	0.0042	LUAD	KIF15	RNA	1	KIF15
0.33	1.4 (1.2-1.6)	18	1.9e-05	LUAD	KIF18A	RNA	0.027208	KIF18A
0.15	1.2 (1.1-1.3)	9.2	0.0024	LUAD	KIF18B	RNA	1	KIF18B
-0.13	0.88 (0.69-1.1)	1.2	0.28	LUAD	KIF1C	RNA	1	KIF1C
0.29	1.3 (1.2-1.5)	17	3e-05	LUAD	KIF20A	RNA	0.04251	KIF20A
0.31	1.4 (1.1-1.6)	13	0.00038	LUAD	KIF20B	RNA	0.4921	KIF20B
0.094	1.1 (0.87-1.4)	0.64	0.42	LUAD	KIF22	RNA	1	KIF22
0.26	1.3 (1.1-1.5)	18	2.5e-05	LUAD	KIF23	RNA	0.035625	KIF23
0.11	1.1 (0.96-1.3)	2.1	0.15	LUAD	KIF24	RNA	1	KIF24
0.21	1.2 (1.1-1.4)	14	0.00019	LUAD	KIF2C	RNA	0.25346	KIF2C
0.073	1.1 (0.95-1.2)	1.4	0.23	LUAD	KIF3C	RNA	1	KIF3C
0.24	1.3 (1.1-1.4)	18	2.2e-05	LUAD	KIF4A	RNA	0.031394	KIF4A
0.3	1.3 (1.2-1.6)	18	2.8e-05	LUAD	KIF4B	RNA	0.039816	KIF4B
0.2	1.2 (1.1-1.4)	11	0.00093	LUAD	KIFC1	RNA	1	KIFC1
-0.027	0.97 (0.89-1.1)	0.38	0.54	LUAD	KLC3	RNA	1	KLC3
-0.07	0.93 (0.77-1.1)	0.54	0.46	LUAD	KLF13	RNA	1	KLF13
-0.15	0.86 (0.75-0.99)	4.6	0.032	LUAD	KLF2	RNA	1	KLF2
-0.041	0.96 (0.8-1.2)	0.18	0.67	LUAD	KLF9	RNA	1	KLF9
-0.047	0.95 (0.85-1.1)	0.65	0.42	LUAD	KLHL29	RNA	1	KLHL29
0.1	1.1 (0.99-1.2)	3.4	0.067	LUAD	KLHL31	RNA	1	KLHL31
0.2	1.2 (1-1.5)	4.8	0.028	LUAD	KLHL5	RNA	1	KLHL5
-0.23	0.8 (0.71-0.89)	16	7.5e-05	LUAD	KLRB1	RNA	0.10335	KLRB1
-0.1	0.9 (0.85-0.97)	8.7	0.0031	LUAD	KNDC1	RNA	1	KNDC1
0.15	1.2 (1-1.4)	3.9	0.049	LUAD	KNTC1	RNA	1	KNTC1
0.34	1.4 (1.2-1.7)	16	6.4e-05	LUAD	KPNA2	RNA	0.088384	KPNA2
-0.12	0.88 (0.79-0.99)	4.6	0.032	LUAD	KRT27	RNA	1	KRT27
0.034	1 (0.85-1.3)	0.12	0.73	LUAD	LAGE3	RNA	1	LAGE3
-0.16	0.85 (0.75-0.96)	7.2	0.0072	LUAD	LAMA2	RNA	1	LAMA2
-0.097	0.91 (0.83-1)	4.2	0.041	LUAD	LAMP3	RNA	1	LAMP3
-0.079	0.92 (0.85-1)	3.1	0.076	LUAD	LANCL3	RNA	1	LANCL3
-0.12	0.88 (0.79-0.99)	4.7	0.029	LUAD	LARGE	RNA	1	LARGE
-0.19	0.82 (0.66-1)	3	0.085	LUAD	LCN6	RNA	1	LCN6
-0.18	0.84 (0.72-0.98)	5.2	0.023	LUAD	LDB2	RNA	1	LDB2
0.058	1.1 (0.99-1.1)	2.7	0.1	LUAD	LDHC	RNA	1	LDHC
-0.12	0.89 (0.82-0.97)	6.8	0.0093	LUAD	LEFTY2	RNA	1	LEFTY2
0.0024	1 (0.93-1.1)	0	0.95	LUAD	LEPREL1	RNA	1	LEPREL1
-0.047	0.95 (0.9-1)	2.8	0.096	LUAD	LGI3	RNA	1	LGI3
-0.017	0.98 (0.91-1.1)	0.2	0.66	LUAD	LGR6	RNA	1	LGR6
0.11	1.1 (0.83-1.5)	0.57	0.45	LUAD	LIG3	RNA	1	LIG3
-0.3	0.74 (0.61-0.9)	8.8	0.003	LUAD	LIMD1	RNA	1	LIMD1
0.049	1.1 (0.98-1.1)	2.2	0.14	LUAD	LIN28B	RNA	1	LIN28B
0.27	1.3 (1.1-1.5)	11	0.00087	LUAD	LMNB1	RNA	1	LMNB1
0.29	1.3 (1.1-1.6)	8.9	0.0028	LUAD	LMNB2	RNA	1	LMNB2
-0.21	0.81 (0.67-0.98)	4.7	0.031	LUAD	LMO2	RNA	1	LMO2
0.28	1.3 (1.1-1.6)	12	0.00063	LUAD	LOC100128191	RNA	0.79254	LOC100128191
0.0097	1 (0.91-1.1)	0.03	0.86	LUAD	LOC100132354	RNA	1	LOC100132354
-0.1	0.9 (0.77-1.1)	1.8	0.18	LUAD	LOC144486	RNA	1	LOC144486
-0.052	0.95 (0.86-1.1)	0.94	0.33	LUAD	LOC148709	RNA	1	LOC148709
-0.14	0.87 (0.8-0.94)	11	0.00071	LUAD	LOC149620	RNA	0.88821	LOC149620
-0.075	0.93 (0.85-1)	2.7	0.1	LUAD	LOC150622	RNA	1	LOC150622
0.18	1.2 (0.93-1.5)	2	0.16	LUAD	LOC221710	RNA	1	LOC221710
0.071	1.1 (0.94-1.2)	1.1	0.29	LUAD	LOC222699	RNA	1	LOC222699
-0.19	0.83 (0.74-0.91)	13	0.00026	LUAD	LOC284276	RNA	0.34268	LOC284276
-0.14	0.87 (0.76-1)	4	0.045	LUAD	LOC339524	RNA	1	LOC339524
0.07	1.1 (0.95-1.2)	1.4	0.24	LUAD	LOC339674	RNA	1	LOC339674
-0.15	0.86 (0.76-0.98)	5.4	0.02	LUAD	LOC349196	RNA	1	LOC349196
0.13	1.1 (1-1.3)	4.8	0.028	LUAD	LOC399815	RNA	1	LOC399815
-0.015	0.98 (0.87-1.1)	0.06	0.81	LUAD	LOC400931	RNA	1	LOC400931
-0.19	0.83 (0.69-0.99)	4.1	0.042	LUAD	LOC400940	RNA	1	LOC400940
-0.018	0.98 (0.9-1.1)	0.17	0.68	LUAD	LOC440356	RNA	1	LOC440356
0.046	1 (0.99-1.1)	2.3	0.13	LUAD	LOC440905	RNA	1	LOC440905
0.071	1.1 (0.92-1.2)	0.85	0.36	LUAD	LOC648691	RNA	1	LOC648691
-0.17	0.85 (0.71-1)	3.6	0.057	LUAD	LOC653501	RNA	1	LOC653501
-0.095	0.91 (0.85-0.97)	8.1	0.0044	LUAD	LOC723809	RNA	1	LOC723809
0.09	1.1 (0.93-1.3)	1.1	0.29	LUAD	LOC92659	RNA	1	LOC92659
-0.12	0.88 (0.79-0.99)	4.6	0.033	LUAD	LPPR4	RNA	1	LPPR4
-0.069	0.93 (0.79-1.1)	0.66	0.42	LUAD	LRRC14B	RNA	1	LRRC14B
0.23	1.3 (0.99-1.6)	3.6	0.058	LUAD	LRRC1	RNA	1	LRRC1
-0.09	0.91 (0.83-1)	3.6	0.059	LUAD	LRRC18	RNA	1	LRRC18
-0.051	0.95 (0.9-1)	2.9	0.089	LUAD	LRRC31	RNA	1	LRRC31
-0.14	0.87 (0.79-0.95)	9.4	0.0022	LUAD	LRRC36	RNA	1	LRRC36
-0.088	0.92 (0.83-1)	3.2	0.072	LUAD	LRRC48	RNA	1	LRRC48
-0.12	0.89 (0.8-0.98)	5.2	0.023	LUAD	LRRC52	RNA	1	LRRC52
-0.072	0.93 (0.87-0.99)	4.5	0.034	LUAD	LRRK2	RNA	1	LRRK2
-0.13	0.88 (0.8-0.98)	5.6	0.018	LUAD	LRRN3	RNA	1	LRRN3
-0.18	0.83 (0.74-0.93)	10	0.0015	LUAD	LSAMP	RNA	1	LSAMP
0.28	1.3 (1-1.7)	4.3	0.038	LUAD	LSG1	RNA	1	LSG1
-0.31	0.73 (0.59-0.91)	7.7	0.0054	LUAD	LTA4H	RNA	1	LTA4H
-0.21	0.81 (0.72-0.91)	12	0.00052	LUAD	LTC4S	RNA	0.66196	LTC4S
-0.053	0.95 (0.9-1)	3.7	0.054	LUAD	LTF	RNA	1	LTF
-0.06	0.94 (0.87-1)	2.4	0.12	LUAD	LUZP2	RNA	1	LUZP2
-0.14	0.87 (0.78-0.97)	6.1	0.013	LUAD	LY86	RNA	1	LY86
-0.08	0.92 (0.77-1.1)	0.73	0.39	LUAD	MAB21L1	RNA	1	MAB21L1
-0.073	0.93 (0.87-1)	4.1	0.042	LUAD	MACROD2	RNA	1	MACROD2
0.27	1.3 (1.2-1.5)	17	3.8e-05	LUAD	MAD2L1	RNA	0.05339	MAD2L1
-0.022	0.98 (0.8-1.2)	0.04	0.83	LUAD	MAD2L2	RNA	1	MAD2L2
0.008	1 (0.97-1)	0.15	0.7	LUAD	MAGEA2	RNA	1	MAGEA2
0.018	1 (0.98-1.1)	0.89	0.34	LUAD	MAGEA3	RNA	1	MAGEA3
0.016	1 (0.98-1.1)	0.75	0.39	LUAD	MAGEA6	RNA	1	MAGEA6
0.014	1 (0.97-1.1)	0.34	0.56	LUAD	MAGEC2	RNA	1	MAGEC2
-0.1	0.9 (0.82-1)	3.8	0.052	LUAD	MAGEE2	RNA	1	MAGEE2
-0.086	0.92 (0.86-0.98)	5.7	0.017	LUAD	MAMDC2	RNA	1	MAMDC2
-0.09	0.91 (0.8-1)	1.9	0.17	LUAD	MAMSTR	RNA	1	MAMSTR
-0.14	0.87 (0.79-0.97)	6.3	0.012	LUAD	MAP6	RNA	1	MAP6
0.12	1.1 (0.98-1.3)	2.7	0.099	LUAD	MAP6D1	RNA	1	MAP6D1
-0.095	0.91 (0.82-1)	3.4	0.064	LUAD	MAPK10	RNA	1	MAPK10
-0.14	0.87 (0.69-1.1)	1.4	0.23	LUAD	MARCH6	RNA	1	MARCH6
0.058	1.1 (0.83-1.3)	0.22	0.64	LUAD	MARS	RNA	1	MARS
-0.063	0.94 (0.86-1)	1.9	0.17	LUAD	MASP1	RNA	1	MASP1
-0.013	0.99 (0.89-1.1)	0.06	0.8	LUAD	MAST1	RNA	1	MAST1
0.16	1.2 (0.93-1.5)	1.8	0.18	LUAD	MAST2	RNA	1	MAST2
-0.12	0.89 (0.78-1)	3	0.085	LUAD	MAST4	RNA	1	MAST4
0.31	1.4 (1.1-1.7)	8.2	0.0041	LUAD	MASTL	RNA	1	MASTL
-0.18	0.83 (0.69-1)	3.8	0.052	LUAD	MC5R	RNA	1	MC5R
0.0067	1 (0.87-1.2)	0.01	0.93	LUAD	MCC	RNA	1	MCC
0.17	1.2 (1.1-1.3)	11	0.00075	LUAD	MCM10	RNA	0.93525	MCM10
0.2	1.2 (1-1.4)	6.6	0.01	LUAD	MCM2	RNA	1	MCM2
0.25	1.3 (1.1-1.5)	11	0.001	LUAD	MCM4	RNA	1	MCM4
0.31	1.4 (1.1-1.6)	10	0.0014	LUAD	MCM6	RNA	1	MCM6
0.18	1.2 (1-1.4)	3.7	0.055	LUAD	MCM7	RNA	1	MCM7
0.21	1.2 (1-1.5)	5.8	0.016	LUAD	MCM8	RNA	1	MCM8
-0.14	0.87 (0.78-0.98)	5.4	0.02	LUAD	MECOM	RNA	1	MECOM
0.088	1.1 (0.87-1.4)	0.55	0.46	LUAD	MED10	RNA	1	MED10
-0.19	0.83 (0.71-0.97)	5.9	0.015	LUAD	MEF2C	RNA	1	MEF2C
-0.034	0.97 (0.9-1)	0.83	0.36	LUAD	MEGF11	RNA	1	MEGF11
0.18	1.2 (1.1-1.3)	12	0.00047	LUAD	MELK	RNA	0.6016	MELK
-0.099	0.91 (0.82-1)	3.6	0.056	LUAD	MEOX1	RNA	1	MEOX1
-0.11	0.89 (0.81-0.99)	5.1	0.024	LUAD	MEOX2	RNA	1	MEOX2
0.13	1.1 (0.95-1.4)	2	0.15	LUAD	MEST	RNA	1	MEST
-0.33	0.72 (0.62-0.84)	19	1.2e-05	LUAD	METTL7A	RNA	0.017268	METTL7A
-0.09	0.91 (0.83-1)	3.2	0.075	LUAD	MEX3A	RNA	1	MEX3A
-0.16	0.85 (0.78-0.93)	12	0.00057	LUAD	MFAP4	RNA	0.72219	MFAP4
-0.28	0.76 (0.64-0.9)	10	0.0012	LUAD	MFNG	RNA	1	MFNG
-0.075	0.93 (0.82-1)	1.5	0.22	LUAD	MGC27382	RNA	1	MGC27382
0.0085	1 (0.87-1.2)	0.01	0.91	LUAD	MGC2889	RNA	1	MGC2889
0.072	1.1 (0.91-1.3)	0.72	0.4	LUAD	MGC72080	RNA	1	MGC72080
0.14	1.2 (1-1.3)	7	0.008	LUAD	MGC87042	RNA	1	MGC87042
-0.088	0.92 (0.8-1)	1.7	0.2	LUAD	MGLL	RNA	1	MGLL
-0.18	0.83 (0.74-0.93)	10	0.0013	LUAD	MGP	RNA	1	MGP
-0.11	0.9 (0.75-1.1)	1.3	0.26	LUAD	MID1IP1	RNA	1	MID1IP1
0.23	1.3 (1.1-1.4)	15	0.00012	LUAD	MKI67	RNA	0.16332	MKI67
0.31	1.4 (1.2-1.6)	18	2.4e-05	LUAD	MLF1IP	RNA	0.034224	MLF1IP
-0.006	0.99 (0.93-1.1)	0.03	0.86	LUAD	MMP28	RNA	1	MMP28
-0.077	0.93 (0.84-1)	2.6	0.1	LUAD	MMRN1	RNA	1	MMRN1
0.21	1.2 (1.1-1.4)	11	0.001	LUAD	MND1	RNA	1	MND1
-0.077	0.93 (0.8-1.1)	1	0.31	LUAD	MOSC2	RNA	1	MOSC2
-0.068	0.93 (0.84-1)	1.7	0.2	LUAD	MPP2	RNA	1	MPP2
-0.1	0.9 (0.83-0.98)	6.2	0.013	LUAD	MRC1	RNA	1	MRC1
0.25	1.3 (1-1.6)	5.7	0.017	LUAD	MRPL12	RNA	1	MRPL12
0.077	1.1 (0.88-1.3)	0.57	0.45	LUAD	MRPL36	RNA	1	MRPL36
0.31	1.4 (1.1-1.7)	7	0.008	LUAD	MRPL47	RNA	1	MRPL47
-0.13	0.88 (0.81-0.95)	9.8	0.0018	LUAD	MS4A2	RNA	1	MS4A2
0.12	1.1 (0.9-1.4)	1.1	0.29	LUAD	MSH2	RNA	1	MSH2
0.22	1.2 (0.97-1.6)	3	0.083	LUAD	MSH6	RNA	1	MSH6
-0.12	0.89 (0.75-1.1)	1.8	0.18	LUAD	MSRA	RNA	1	MSRA
-0.15	0.86 (0.66-1.1)	1.2	0.26	LUAD	MSTO1	RNA	1	MSTO1
0.00073	1 (0.92-1.1)	0	0.99	LUAD	MT1H	RNA	1	MT1H
0.24	1.3 (1.1-1.5)	9.7	0.0018	LUAD	MTBP	RNA	1	MTBP
0.24	1.3 (1.1-1.5)	8.4	0.0038	LUAD	MTHFD2	RNA	1	MTHFD2
0.17	1.2 (1.1-1.3)	16	6.9e-05	LUAD	MTL5	RNA	0.09522	MTL5
-0.44	0.64 (0.49-0.85)	9.5	0.0021	LUAD	MTMR10	RNA	1	MTMR10
0.2	1.2 (0.96-1.6)	2.6	0.11	LUAD	MTX1	RNA	1	MTX1
-0.21	0.81 (0.71-0.92)	9.9	0.0017	LUAD	MUSK	RNA	1	MUSK
-0.015	0.99 (0.85-1.1)	0.04	0.85	LUAD	MYADML2	RNA	1	MYADML2
0.013	1 (0.89-1.2)	0.04	0.84	LUAD	MYBL1	RNA	1	MYBL1
0.14	1.2 (1.1-1.3)	9.4	0.0021	LUAD	MYBL2	RNA	1	MYBL2
-0.09	0.91 (0.78-1.1)	1.3	0.26	LUAD	MYCT1	RNA	1	MYCT1
-0.077	0.93 (0.85-1)	3.5	0.06	LUAD	MYH11	RNA	1	MYH11
0.28	1.3 (1.1-1.6)	6.7	0.0096	LUAD	MYO19	RNA	1	MYO19
-0.041	0.96 (0.82-1.1)	0.26	0.61	LUAD	MYO5C	RNA	1	MYO5C
-0.17	0.85 (0.75-0.96)	6.6	0.01	LUAD	MYOC	RNA	1	MYOC
-0.047	0.95 (0.88-1)	1.3	0.25	LUAD	MYOCD	RNA	1	MYOCD
-0.11	0.9 (0.8-1)	3.8	0.051	LUAD	MYOM2	RNA	1	MYOM2
-0.097	0.91 (0.87-0.95)	16	4.9e-05	LUAD	NAPSA	RNA	0.068208	NAPSA
-0.19	0.82 (0.75-0.91)	15	9.1e-05	LUAD	NAPSB	RNA	0.124943	NAPSB
0.057	1.1 (0.84-1.3)	0.24	0.62	LUAD	NASP	RNA	1	NASP
-0.14	0.87 (0.66-1.1)	1.1	0.3	LUAD	NAT9	RNA	1	NAT9
0.32	1.4 (1.2-1.7)	12	0.00049	LUAD	NCAPD2	RNA	0.62622	NCAPD2
0.1	1.1 (0.91-1.4)	1	0.31	LUAD	NCAPD3	RNA	1	NCAPD3
0.27	1.3 (1.1-1.5)	11	0.0011	LUAD	NCAPG2	RNA	1	NCAPG2
0.23	1.3 (1.1-1.4)	15	9.4e-05	LUAD	NCAPG	RNA	0.12878	NCAPG
0.21	1.2 (1.1-1.4)	13	0.00033	LUAD	NCAPH	RNA	0.43032	NCAPH
-0.16	0.85 (0.7-1)	2.5	0.11	LUAD	NCRNA00182	RNA	1	NCRNA00182
-0.0058	0.99 (0.81-1.2)	0	0.95	LUAD	NCRNA00219	RNA	1	NCRNA00219
0.23	1.3 (1.1-1.4)	17	3.7e-05	LUAD	NDC80	RNA	0.052022	NDC80
-0.15	0.86 (0.64-1.2)	0.92	0.34	LUAD	NDUFAF1	RNA	1	NDUFAF1
0.14	1.2 (0.94-1.4)	1.8	0.18	LUAD	NDUFS6	RNA	1	NDUFS6
-0.048	0.95 (0.85-1.1)	0.74	0.39	LUAD	NECAB1	RNA	1	NECAB1
-0.11	0.89 (0.81-0.99)	4.7	0.031	LUAD	NEGR1	RNA	1	NEGR1
0.18	1.2 (1.1-1.3)	17	3.9e-05	LUAD	NEIL3	RNA	0.054639	NEIL3
0.25	1.3 (1.2-1.4)	20	9.7e-06	LUAD	NEK2	RNA	0.0139777	NEK2
-0.28	0.75 (0.6-0.95)	5.8	0.016	LUAD	NEU1	RNA	1	NEU1
-0.2	0.82 (0.73-0.93)	10	0.0013	LUAD	NFIX	RNA	1	NFIX
0.17	1.2 (1-1.4)	5.3	0.021	LUAD	NFKBIL2	RNA	1	NFKBIL2
-0.27	0.77 (0.62-0.95)	6.1	0.014	LUAD	NIPAL3	RNA	1	NIPAL3
-0.16	0.85 (0.73-1)	4	0.046	LUAD	NKAPL	RNA	1	NKAPL
0.18	1.2 (1-1.4)	3.9	0.048	LUAD	NME1	RNA	1	NME1
-0.066	0.94 (0.85-1)	2	0.15	LUAD	NME5	RNA	1	NME5
0.081	1.1 (1-1.2)	6.7	0.0098	LUAD	NMU	RNA	1	NMU
-0.078	0.92 (0.82-1)	1.7	0.19	LUAD	NOSTRIN	RNA	1	NOSTRIN
-0.23	0.79 (0.7-0.9)	13	0.00026	LUAD	NPC2	RNA	0.34268	NPC2
0.027	1 (0.9-1.2)	0.18	0.67	LUAD	NPDC1	RNA	1	NPDC1
-0.00084	1 (0.9-1.1)	0	0.99	LUAD	NPR1	RNA	1	NPR1
0.049	1.1 (0.96-1.1)	1.3	0.26	LUAD	NR2E1	RNA	1	NR2E1
-0.19	0.83 (0.75-0.91)	14	0.00021	LUAD	NR3C2	RNA	0.2793	NR3C2
-0.089	0.92 (0.84-1)	3.6	0.057	LUAD	NRGN	RNA	1	NRGN
-0.047	0.95 (0.85-1.1)	0.67	0.41	LUAD	NRTN	RNA	1	NRTN
0.23	1.3 (1-1.6)	3.7	0.055	LUAD	NSUN2	RNA	1	NSUN2
-0.013	0.99 (0.87-1.1)	0.04	0.85	LUAD	NTN4	RNA	1	NTN4
-0.027	0.97 (0.9-1)	0.5	0.48	LUAD	NTNG1	RNA	1	NTNG1
-0.18	0.83 (0.75-0.93)	11	0.00089	LUAD	NTRK3	RNA	1	NTRK3
0.3	1.4 (1.1-1.6)	8.9	0.0028	LUAD	NUDT1	RNA	1	NUDT1
0.18	1.2 (1.1-1.3)	11	0.00071	LUAD	NUF2	RNA	0.88821	NUF2
0.12	1.1 (0.94-1.4)	1.8	0.19	LUAD	NUP155	RNA	1	NUP155
0.17	1.2 (0.92-1.5)	1.6	0.2	LUAD	NUP205	RNA	1	NUP205
-0.068	0.93 (0.79-1.1)	0.65	0.42	LUAD	NUP210	RNA	1	NUP210
0.12	1.1 (0.84-1.5)	0.65	0.42	LUAD	NUP85	RNA	1	NUP85
0.27	1.3 (0.98-1.7)	3.3	0.068	LUAD	NUPL2	RNA	1	NUPL2
0.26	1.3 (1.1-1.5)	14	0.00019	LUAD	NUSAP1	RNA	0.25346	NUSAP1
-0.076	0.93 (0.87-0.99)	5.5	0.019	LUAD	NWD1	RNA	1	NWD1
-0.08	0.92 (0.83-1)	2.3	0.13	LUAD	ODAM	RNA	1	ODAM
-0.11	0.89 (0.83-0.96)	9.4	0.0021	LUAD	OGN	RNA	1	OGN
0.26	1.3 (1.2-1.5)	21	5.2e-06	LUAD	OIP5	RNA	0.00754	OIP5
-0.18	0.84 (0.73-0.96)	6.2	0.013	LUAD	OLFML1	RNA	1	OLFML1
-0.079	0.92 (0.82-1)	1.8	0.18	LUAD	OPCML	RNA	1	OPCML
0.13	1.1 (1-1.2)	7.8	0.0054	LUAD	OR51E1	RNA	1	OR51E1
0.2	1.2 (1.1-1.4)	11	0.00098	LUAD	ORC1L	RNA	1	ORC1L
0.18	1.2 (1.1-1.4)	7.8	0.0054	LUAD	ORC6L	RNA	1	ORC6L
-0.13	0.88 (0.77-1)	3.6	0.057	LUAD	OTUD7A	RNA	1	OTUD7A
0.15	1.2 (1-1.3)	6.2	0.012	LUAD	OTX1	RNA	1	OTX1
-0.14	0.87 (0.8-0.95)	8.8	0.0029	LUAD	P2RY12	RNA	1	P2RY12
-0.22	0.81 (0.71-0.92)	10	0.0015	LUAD	P2RY14	RNA	1	P2RY14
-0.048	0.95 (0.88-1)	1.3	0.26	LUAD	PACRG	RNA	1	PACRG
-0.084	0.92 (0.83-1)	2.8	0.097	LUAD	PACSIN1	RNA	1	PACSIN1
0.19	1.2 (1-1.4)	4.6	0.031	LUAD	PAFAH1B3	RNA	1	PAFAH1B3
0.41	1.5 (1.2-1.9)	14	0.00019	LUAD	PAICS	RNA	0.25346	PAICS
0.0012	1 (0.78-1.3)	0	0.99	LUAD	PAK1IP1	RNA	1	PAK1IP1
-0.15	0.86 (0.74-1)	3.8	0.051	LUAD	PALMD	RNA	1	PALMD
-0.21	0.81 (0.63-1.1)	2.4	0.12	LUAD	PAPD7	RNA	1	PAPD7
0.1	1.1 (0.99-1.2)	3	0.082	LUAD	PAQR5	RNA	1	PAQR5
0.072	1.1 (0.84-1.4)	0.34	0.56	LUAD	PARP2	RNA	1	PARP2
0.045	1 (0.79-1.4)	0.1	0.75	LUAD	PAXIP1	RNA	1	PAXIP1
0.21	1.2 (1.1-1.4)	16	5.7e-05	LUAD	PBK	RNA	0.078945	PBK
-0.082	0.92 (0.78-1.1)	0.88	0.35	LUAD	PCCA	RNA	1	PCCA
0.08	1.1 (0.92-1.3)	0.92	0.34	LUAD	PCDH1	RNA	1	PCDH1
-0.11	0.9 (0.82-0.99)	4.6	0.032	LUAD	PCDH15	RNA	1	PCDH15
-0.062	0.94 (0.82-1.1)	0.8	0.37	LUAD	PCDH17	RNA	1	PCDH17
-0.079	0.92 (0.87-0.98)	6	0.014	LUAD	PCDH20	RNA	1	PCDH20
-0.072	0.93 (0.84-1)	2	0.16	LUAD	PCDHGB7	RNA	1	PCDHGB7
-0.067	0.94 (0.88-1)	4.3	0.039	LUAD	PCDP1	RNA	1	PCDP1
0.25	1.3 (1.1-1.6)	6	0.014	LUAD	PCNA	RNA	1	PCNA
-0.0079	0.99 (0.89-1.1)	0.02	0.89	LUAD	PCSK5	RNA	1	PCSK5
0.069	1.1 (1-1.1)	4.4	0.035	LUAD	PCSK9	RNA	1	PCSK9
-0.1	0.9 (0.82-0.99)	4.9	0.027	LUAD	PDE4C	RNA	1	PDE4C
0.045	1 (0.85-1.3)	0.18	0.67	LUAD	PDIA4	RNA	1	PDIA4
-0.2	0.82 (0.68-0.98)	4.6	0.031	LUAD	PDLIM2	RNA	1	PDLIM2
0.12	1.1 (0.86-1.5)	0.73	0.39	LUAD	PDRG1	RNA	1	PDRG1
-0.12	0.89 (0.8-0.99)	5	0.025	LUAD	PDZD2	RNA	1	PDZD2
-0.017	0.98 (0.86-1.1)	0.06	0.8	LUAD	PEAR1	RNA	1	PEAR1
-0.069	0.93 (0.89-0.98)	7	0.008	LUAD	PEBP4	RNA	1	PEBP4
-0.32	0.73 (0.59-0.9)	8.6	0.0033	LUAD	PECAM1	RNA	1	PECAM1
-0.1	0.9 (0.8-1)	3.2	0.071	LUAD	PEG3	RNA	1	PEG3
0.23	1.3 (1-1.5)	5.1	0.024	LUAD	PFDN4	RNA	1	PFDN4
0.11	1.1 (1-1.3)	3.6	0.059	LUAD	PFN2	RNA	1	PFN2
0.1	1.1 (0.97-1.3)	2.5	0.12	LUAD	PFN4	RNA	1	PFN4
-0.076	0.93 (0.83-1)	1.9	0.17	LUAD	PGR	RNA	1	PGR
-0.18	0.83 (0.74-0.93)	10	0.0013	LUAD	PHACTR1	RNA	1	PHACTR1
-0.018	0.98 (0.8-1.2)	0.03	0.87	LUAD	PHF15	RNA	1	PHF15
0.067	1.1 (0.96-1.2)	1.5	0.22	LUAD	PIF1	RNA	1	PIF1
-0.07	0.93 (0.89-0.98)	8.2	0.0043	LUAD	PIGR	RNA	1	PIGR
-0.27	0.77 (0.64-0.92)	8.5	0.0036	LUAD	PIK3IP1	RNA	1	PIK3IP1
-0.28	0.76 (0.62-0.93)	7.2	0.0071	LUAD	PIK3R1	RNA	1	PIK3R1
0.028	1 (0.77-1.4)	0.04	0.85	LUAD	PIP5K1A	RNA	1	PIP5K1A
-0.074	0.93 (0.84-1)	2.2	0.13	LUAD	PIP5K1B	RNA	1	PIP5K1B
-0.0098	0.99 (0.92-1.1)	0.07	0.8	LUAD	PIWIL3	RNA	1	PIWIL3
0.23	1.3 (1.1-1.4)	15	0.00013	LUAD	PKMYT1	RNA	0.17654	PKMYT1
-0.15	0.86 (0.78-0.96)	7.9	0.0049	LUAD	PKNOX2	RNA	1	PKNOX2
-0.039	0.96 (0.9-1)	1.5	0.23	LUAD	PLA2G10	RNA	1	PLA2G10
-0.091	0.91 (0.86-0.97)	9.1	0.0026	LUAD	PLA2G1B	RNA	1	PLA2G1B
-0.15	0.86 (0.79-0.93)	13	0.00024	LUAD	PLA2G4F	RNA	0.31752	PLA2G4F
0.026	1 (0.95-1.1)	0.4	0.52	LUAD	PLAC1	RNA	1	PLAC1
-0.095	0.91 (0.82-1)	3.6	0.057	LUAD	PLAC9	RNA	1	PLAC9
-0.076	0.93 (0.86-1)	3.9	0.047	LUAD	PLCXD3	RNA	1	PLCXD3
-0.13	0.88 (0.8-0.96)	8.8	0.003	LUAD	PLD4	RNA	1	PLD4
0.064	1.1 (0.86-1.3)	0.32	0.57	LUAD	PLEKHA8	RNA	1	PLEKHA8
0.084	1.1 (0.96-1.2)	1.8	0.18	LUAD	PLEKHG6	RNA	1	PLEKHG6
0.29	1.3 (1.2-1.5)	22	2.6e-06	LUAD	PLK1	RNA	0.0037856	PLK1
0.25	1.3 (1.1-1.5)	12	0.00045	LUAD	PLK4	RNA	0.5769	PLK4
-0.083	0.92 (0.83-1)	2.2	0.14	LUAD	PLLP	RNA	1	PLLP
-0.16	0.85 (0.76-0.96)	6.6	0.01	LUAD	PLXNA2	RNA	1	PLXNA2
-0.081	0.92 (0.79-1.1)	1.1	0.3	LUAD	PMP22	RNA	1	PMP22
-0.16	0.85 (0.78-0.93)	13	0.00025	LUAD	PNMA2	RNA	0.33	PNMA2
0.17	1.2 (0.93-1.5)	1.9	0.17	LUAD	PNPT1	RNA	1	PNPT1
0.27	1.3 (1.1-1.5)	9.8	0.0018	LUAD	POC1A	RNA	1	POC1A
0.37	1.5 (1.1-1.8)	9.3	0.0023	LUAD	POLA2	RNA	1	POLA2
0.4	1.5 (1.2-1.9)	9.9	0.0016	LUAD	POLD2	RNA	1	POLD2
0.19	1.2 (1.1-1.4)	11	0.001	LUAD	POLE2	RNA	1	POLE2
0.11	1.1 (0.92-1.3)	1.3	0.25	LUAD	POLE	RNA	1	POLE
0.16	1.2 (1.1-1.3)	8.7	0.0032	LUAD	POLQ	RNA	1	POLQ
0.15	1.2 (0.93-1.4)	1.8	0.18	LUAD	POP7	RNA	1	POP7
0.006	1 (0.94-1.1)	0.03	0.86	LUAD	POU4F1	RNA	1	POU4F1
0.32	1.4 (1.1-1.7)	10	0.0015	LUAD	PPAT	RNA	1	PPAT
0.21	1.2 (1-1.5)	3.9	0.049	LUAD	PPIL5	RNA	1	PPIL5
0.23	1.3 (0.93-1.7)	2.3	0.13	LUAD	PPME1	RNA	1	PPME1
-0.053	0.95 (0.9-1)	4	0.046	LUAD	PPP1R1B	RNA	1	PPP1R1B
-0.029	0.97 (0.86-1.1)	0.22	0.64	LUAD	PPY2	RNA	1	PPY2
0.042	1 (1-1.1)	4.2	0.039	LUAD	PRAME	RNA	1	PRAME
0.32	1.4 (1.2-1.6)	21	5.4e-06	LUAD	PRC1	RNA	0.0078246	PRC1
-0.13	0.88 (0.82-0.94)	13	0.00026	LUAD	PRDM16	RNA	0.34268	PRDM16
-0.14	0.87 (0.77-1)	4.1	0.043	LUAD	PRDM6	RNA	1	PRDM6
-0.094	0.91 (0.83-0.99)	4.4	0.036	LUAD	PREX2	RNA	1	PREX2
-0.06	0.94 (0.88-1)	3.4	0.066	LUAD	PRG4	RNA	1	PRG4
0.22	1.2 (1.1-1.4)	7.9	0.005	LUAD	PRIM1	RNA	1	PRIM1
0.16	1.2 (1.1-1.3)	9.9	0.0017	LUAD	PRR11	RNA	1	PRR11
0.1	1.1 (0.95-1.3)	1.6	0.2	LUAD	PRR19	RNA	1	PRR19
0.013	1 (0.95-1.1)	0.14	0.71	LUAD	PRSS12	RNA	1	PRSS12
-0.0057	0.99 (0.92-1.1)	0.02	0.88	LUAD	PRSS50	RNA	1	PRSS50
-0.1	0.9 (0.79-1)	2.5	0.11	LUAD	PRX	RNA	1	PRX
0.049	1 (0.94-1.2)	0.8	0.37	LUAD	PSAT1	RNA	1	PSAT1
0.17	1.2 (1-1.4)	4.9	0.027	LUAD	PSMC3IP	RNA	1	PSMC3IP
0.52	1.7 (1.3-2.2)	15	1e-04	LUAD	PSMD11	RNA	0.1366	PSMD11
0.61	1.8 (1.3-2.5)	14	0.00017	LUAD	PSMD12	RNA	0.22814	PSMD12
0.21	1.2 (1-1.5)	5	0.026	LUAD	PSMG3	RNA	1	PSMG3
0.21	1.2 (1.1-1.4)	7.1	0.0078	LUAD	PSPH	RNA	1	PSPH
0.2	1.2 (1.1-1.4)	6.9	0.0086	LUAD	PSRC1	RNA	1	PSRC1
0.11	1.1 (0.86-1.5)	0.69	0.41	LUAD	PTCD1	RNA	1	PTCD1
-0.24	0.78 (0.68-0.91)	11	0.0011	LUAD	PTCH1	RNA	1	PTCH1
-0.031	0.97 (0.89-1.1)	0.52	0.47	LUAD	PTGFR	RNA	1	PTGFR
-0.25	0.78 (0.65-0.93)	7.4	0.0065	LUAD	PTK2B	RNA	1	PTK2B
-0.057	0.94 (0.87-1)	1.7	0.19	LUAD	PTN	RNA	1	PTN
-0.047	0.95 (0.87-1)	1.1	0.3	LUAD	PTPN13	RNA	1	PTPN13
-0.1	0.9 (0.79-1)	2	0.16	LUAD	PTPRB	RNA	1	PTPRB
-0.065	0.94 (0.84-1)	1.4	0.23	LUAD	PTPRD	RNA	1	PTPRD
0.021	1 (0.87-1.2)	0.07	0.79	LUAD	PTPRM	RNA	1	PTPRM
-0.077	0.93 (0.87-0.99)	5.7	0.017	LUAD	PTPRT	RNA	1	PTPRT
0.0097	1 (0.86-1.2)	0.01	0.91	LUAD	PTRF	RNA	1	PTRF
-0.21	0.81 (0.73-0.91)	14	0.00017	LUAD	PXMP4	RNA	0.22814	PXMP4
0.047	1 (0.89-1.2)	0.33	0.57	LUAD	PYCR1	RNA	1	PYCR1
0.012	1 (0.93-1.1)	0.08	0.78	LUAD	QPRT	RNA	1	QPRT
-0.2	0.82 (0.64-1)	2.8	0.095	LUAD	RABL2B	RNA	1	RABL2B
0.043	1 (0.93-1.2)	0.53	0.47	LUAD	RAC3	RNA	1	RAC3
0.28	1.3 (1.1-1.5)	13	0.00026	LUAD	RACGAP1	RNA	0.34268	RACGAP1
0.26	1.3 (1.1-1.5)	15	0.00012	LUAD	RAD51	RNA	0.16332	RAD51
0.19	1.2 (1.1-1.4)	9.2	0.0024	LUAD	RAD51AP1	RNA	1	RAD51AP1
0.26	1.3 (1.1-1.5)	11	0.001	LUAD	RAD54B	RNA	1	RAD54B
0.14	1.1 (1-1.3)	6.1	0.014	LUAD	RAD54L	RNA	1	RAD54L
-0.13	0.88 (0.71-1.1)	1.4	0.23	LUAD	RAD9A	RNA	1	RAD9A
-0.012	0.99 (0.83-1.2)	0.02	0.89	LUAD	RAG1AP1	RNA	1	RAG1AP1
-0.24	0.79 (0.68-0.91)	11	0.0011	LUAD	RAI2	RNA	1	RAI2
-0.15	0.86 (0.75-0.99)	4.7	0.031	LUAD	RAMP3	RNA	1	RAMP3
0.33	1.4 (1.1-1.7)	9.2	0.0025	LUAD	RANBP1	RNA	1	RANBP1
-0.093	0.91 (0.85-0.98)	6.8	0.009	LUAD	RASGRF1	RNA	1	RASGRF1
-0.16	0.85 (0.75-0.96)	6.8	0.009	LUAD	RASGRP4	RNA	1	RASGRP4
-0.21	0.81 (0.7-0.93)	8.8	0.003	LUAD	RASSF2	RNA	1	RASSF2
-0.27	0.76 (0.64-0.9)	10	0.0013	LUAD	RASSF5	RNA	1	RASSF5
0.12	1.1 (0.96-1.3)	2.1	0.15	LUAD	RBL1	RNA	1	RBL1
0.13	1.1 (0.9-1.5)	1.2	0.28	LUAD	RBM28	RNA	1	RBM28
-0.12	0.89 (0.79-1)	4	0.046	LUAD	RBMS3	RNA	1	RBMS3
-0.2	0.82 (0.7-0.96)	6.3	0.012	LUAD	RBPMS	RNA	1	RBPMS
-0.21	0.81 (0.72-0.91)	12	0.00044	LUAD	RCAN2	RNA	0.56452	RCAN2
-0.41	0.66 (0.55-0.81)	17	4.8e-05	LUAD	RCBTB2	RNA	0.066864	RCBTB2
0.17	1.2 (0.98-1.4)	3.1	0.077	LUAD	RCC1	RNA	1	RCC1
0.025	1 (0.94-1.1)	0.37	0.54	LUAD	RCOR2	RNA	1	RCOR2
0.11	1.1 (1-1.2)	4.2	0.04	LUAD	RDM1	RNA	1	RDM1
0.11	1.1 (0.99-1.3)	3.2	0.073	LUAD	RECQL4	RNA	1	RECQL4
-0.13	0.88 (0.76-1)	3.1	0.079	LUAD	REPS2	RNA	1	REPS2
-0.11	0.9 (0.79-1)	3	0.085	LUAD	RERG	RNA	1	RERG
-0.046	0.96 (0.89-1)	1.7	0.2	LUAD	RETN	RNA	1	RETN
0.29	1.3 (1.1-1.7)	6.4	0.012	LUAD	RFC2	RNA	1	RFC2
0.25	1.3 (1.1-1.6)	6.7	0.0098	LUAD	RFC3	RNA	1	RFC3
0.22	1.3 (1.1-1.5)	8.2	0.0043	LUAD	RFC4	RNA	1	RFC4
0.21	1.2 (1-1.5)	3.8	0.05	LUAD	RFC5	RNA	1	RFC5
-0.24	0.79 (0.68-0.91)	11	0.00099	LUAD	RFTN1	RNA	1	RFTN1
-0.14	0.87 (0.79-0.96)	7.6	0.006	LUAD	RGS13	RNA	1	RGS13
-0.06	0.94 (0.87-1)	2.4	0.13	LUAD	RGS22	RNA	1	RGS22
0.029	1 (0.94-1.1)	0.41	0.52	LUAD	RHBG	RNA	1	RHBG
0.039	1 (0.81-1.3)	0.09	0.76	LUAD	RHEB	RNA	1	RHEB
-0.03	0.97 (0.86-1.1)	0.23	0.63	LUAD	RHEBL1	RNA	1	RHEBL1
-0.17	0.84 (0.74-0.95)	7.5	0.0062	LUAD	RHOBTB2	RNA	1	RHOBTB2
0.038	1 (0.9-1.2)	0.28	0.59	LUAD	RHOBTB3	RNA	1	RHOBTB3
-0.1	0.9 (0.77-1.1)	1.5	0.22	LUAD	RHOJ	RNA	1	RHOJ
-0.16	0.85 (0.78-0.93)	14	0.00018	LUAD	RIC3	RNA	0.24048	RIC3
-0.15	0.86 (0.77-0.96)	7.8	0.0052	LUAD	RICH2	RNA	1	RICH2
-0.18	0.83 (0.69-1)	3.8	0.05	LUAD	RILP	RNA	1	RILP
-0.29	0.74 (0.6-0.92)	7.3	0.0068	LUAD	RILPL2	RNA	1	RILPL2
-0.16	0.85 (0.77-0.93)	11	0.00081	LUAD	RNASE1	RNA	1	RNASE1
-0.054	0.95 (0.83-1.1)	0.69	0.41	LUAD	RNASE4	RNA	1	RNASE4
0.18	1.2 (1-1.4)	3.9	0.049	LUAD	RNASEH2A	RNA	1	RNASEH2A
-0.044	0.96 (0.74-1.2)	0.12	0.73	LUAD	RNASEN	RNA	1	RNASEN
-0.052	0.95 (0.86-1)	1.2	0.28	LUAD	RND2	RNA	1	RND2
-0.069	0.93 (0.8-1.1)	0.73	0.39	LUAD	RNF145	RNA	1	RNF145
-0.15	0.86 (0.77-0.96)	6.7	0.0097	LUAD	RNF180	RNA	1	RNF180
0.058	1.1 (0.95-1.2)	1	0.31	LUAD	RNFT2	RNA	1	RNFT2
-0.11	0.9 (0.83-0.97)	7.5	0.0061	LUAD	ROBO2	RNA	1	ROBO2
-0.075	0.93 (0.8-1.1)	0.98	0.32	LUAD	ROBO4	RNA	1	ROBO4
-0.055	0.95 (0.87-1)	1.6	0.21	LUAD	RORB	RNA	1	RORB
-0.078	0.92 (0.87-0.98)	6.8	0.0094	LUAD	ROS1	RNA	1	ROS1
0.24	1.3 (1-1.6)	5.2	0.022	LUAD	RPA3	RNA	1	RPA3
-0.12	0.89 (0.69-1.1)	0.81	0.37	LUAD	RPL3	RNA	1	RPL3
0.11	1.1 (1-1.3)	4.2	0.041	LUAD	RPL39L	RNA	1	RPL39L
-0.013	0.99 (0.8-1.2)	0.01	0.91	LUAD	RPS27L	RNA	1	RPS27L
0.29	1.3 (1.2-1.5)	22	2.6e-06	LUAD	RRM2	RNA	0.0037856	RRM2
-0.27	0.76 (0.62-0.95)	6	0.014	LUAD	RRM2B	RNA	1	RRM2B
-0.14	0.87 (0.77-0.98)	5.4	0.02	LUAD	RS1	RNA	1	RS1
-0.099	0.91 (0.84-0.98)	6.1	0.013	LUAD	RSPO2	RNA	1	RSPO2
0.44	1.6 (1.2-2)	12	0.00058	LUAD	RSRC1	RNA	0.73312	RSRC1
-0.094	0.91 (0.84-0.98)	5.6	0.017	LUAD	RTN4RL1	RNA	1	RTN4RL1
-0.17	0.84 (0.75-0.94)	8.8	0.0031	LUAD	RXFP1	RNA	1	RXFP1
-0.1	0.9 (0.83-0.98)	5.7	0.017	LUAD	RXRG	RNA	1	RXRG
-0.084	0.92 (0.85-1)	4.3	0.037	LUAD	S100B	RNA	1	S100B
-0.15	0.86 (0.74-1)	3.9	0.05	LUAD	S1PR1	RNA	1	S1PR1
0.26	1.3 (1.1-1.6)	7.8	0.0052	LUAD	SASS6	RNA	1	SASS6
-0.15	0.86 (0.75-0.98)	5	0.026	LUAD	SATB1	RNA	1	SATB1
0.15	1.2 (0.99-1.3)	3.6	0.059	LUAD	SC65	RNA	1	SC65
-0.056	0.95 (0.88-1)	2.8	0.096	LUAD	SCARA5	RNA	1	SCARA5
-0.31	0.74 (0.63-0.87)	14	0.00023	LUAD	SCARF1	RNA	0.30498	SCARF1
-0.037	0.96 (0.93-1)	3.9	0.048	LUAD	SCGB1A1	RNA	1	SCGB1A1
-0.06	0.94 (0.9-0.98)	7.8	0.0054	LUAD	SCGB3A1	RNA	1	SCGB3A1
-0.051	0.95 (0.91-0.99)	6.2	0.012	LUAD	SCGB3A2	RNA	1	SCGB3A2
0.12	1.1 (1-1.3)	5.4	0.02	LUAD	SCML2	RNA	1	SCML2
-0.15	0.86 (0.78-0.95)	9.4	0.0022	LUAD	SCN4B	RNA	1	SCN4B
-0.13	0.88 (0.81-0.94)	12	0.00048	LUAD	SCN7A	RNA	0.61392	SCN7A
0.087	1.1 (0.86-1.4)	0.53	0.47	LUAD	SCNM1	RNA	1	SCNM1
-0.069	0.93 (0.87-1)	3.3	0.071	LUAD	SCNN1G	RNA	1	SCNN1G
-0.049	0.95 (0.91-1)	3.6	0.059	LUAD	SCTR	RNA	1	SCTR
-0.11	0.9 (0.81-1)	4.2	0.041	LUAD	SDPR	RNA	1	SDPR
-0.14	0.87 (0.79-0.96)	7.7	0.0056	LUAD	SEC14L3	RNA	1	SEC14L3
-0.12	0.89 (0.73-1.1)	1.4	0.24	LUAD	SEC61A2	RNA	1	SEC61A2
-0.12	0.88 (0.74-1.1)	1.7	0.19	LUAD	SECISBP2L	RNA	1	SECISBP2L
-0.2	0.82 (0.74-0.91)	14	0.00016	LUAD	SELENBP1	RNA	0.21568	SELENBP1
-0.11	0.9 (0.82-0.99)	5	0.026	LUAD	SELP	RNA	1	SELP
-0.012	0.99 (0.87-1.1)	0.04	0.85	LUAD	SEMA5A	RNA	1	SEMA5A
0.027	1 (0.93-1.1)	0.27	0.6	LUAD	SEMA5B	RNA	1	SEMA5B
-0.14	0.87 (0.78-0.97)	6.8	0.0092	LUAD	SEMA6D	RNA	1	SEMA6D
-0.18	0.83 (0.74-0.94)	8.6	0.0033	LUAD	SEPP1	RNA	1	SEPP1
-0.05	0.95 (0.87-1)	1.3	0.26	LUAD	SEPT3	RNA	1	SEPT3
-0.29	0.75 (0.63-0.88)	12	0.00065	LUAD	SEPT4	RNA	0.81575	SEPT4
-0.089	0.92 (0.85-0.98)	5.8	0.016	LUAD	SFRP5	RNA	1	SFRP5
-0.08	0.92 (0.87-0.98)	6.2	0.012	LUAD	SFTA1P	RNA	1	SFTA1P
-0.044	0.96 (0.92-1)	4.7	0.031	LUAD	SFTPA1	RNA	1	SFTPA1
-0.048	0.95 (0.91-0.99)	5	0.025	LUAD	SFTPA2	RNA	1	SFTPA2
-0.099	0.91 (0.87-0.95)	20	8.5e-06	LUAD	SFTPB	RNA	0.0122825	SFTPB
-0.043	0.96 (0.93-0.99)	7	0.0082	LUAD	SFTPC	RNA	1	SFTPC
-0.1	0.9 (0.85-0.95)	14	0.00023	LUAD	SFTPD	RNA	0.30498	SFTPD
-0.076	0.93 (0.85-1)	3	0.083	LUAD	SGCA	RNA	1	SGCA
-0.09	0.91 (0.78-1.1)	1.3	0.26	LUAD	SGK1	RNA	1	SGK1
0.25	1.3 (1.1-1.4)	18	2.1e-05	LUAD	SGOL1	RNA	0.030009	SGOL1
0.33	1.4 (1.2-1.6)	16	5.8e-05	LUAD	SGOL2	RNA	0.080272	SGOL2
-0.22	0.8 (0.67-0.96)	6	0.015	LUAD	SH2D3C	RNA	1	SH2D3C
0.037	1 (0.96-1.1)	0.87	0.35	LUAD	SH3RF2	RNA	1	SH3RF2
0.29	1.3 (1.2-1.5)	17	3.6e-05	LUAD	SHCBP1	RNA	0.050724	SHCBP1
-0.11	0.89 (0.82-0.98)	6	0.014	LUAD	SHE	RNA	1	SHE
0.17	1.2 (0.95-1.5)	2.3	0.13	LUAD	SHFM1	RNA	1	SHFM1
-0.032	0.97 (0.89-1.1)	0.56	0.45	LUAD	SHH	RNA	1	SHH
0.092	1.1 (1-1.2)	5.2	0.022	LUAD	SHOX2	RNA	1	SHOX2
-0.12	0.88 (0.79-0.99)	4.2	0.039	LUAD	SHROOM4	RNA	1	SHROOM4
-0.096	0.91 (0.79-1)	1.9	0.17	LUAD	SIAE	RNA	1	SIAE
-0.17	0.84 (0.77-0.93)	12	0.00054	LUAD	SIGLEC6	RNA	0.68634	SIGLEC6
-0.18	0.83 (0.75-0.92)	12	0.00042	LUAD	SIGLECP3	RNA	0.54054	SIGLECP3
-0.015	0.98 (0.88-1.1)	0.07	0.79	LUAD	SIM1	RNA	1	SIM1
0.0094	1 (0.84-1.2)	0.01	0.92	LUAD	SIP1	RNA	1	SIP1
0.2	1.2 (1.1-1.4)	13	0.00036	LUAD	SKA1	RNA	0.46692	SKA1
0.24	1.3 (1-1.6)	4.8	0.029	LUAD	SKA2	RNA	1	SKA2
0.26	1.3 (1.1-1.5)	18	2.8e-05	LUAD	SKA3	RNA	0.039816	SKA3
0.084	1.1 (0.94-1.3)	1.2	0.27	LUAD	SKP2	RNA	1	SKP2
0.1	1.1 (0.94-1.3)	1.4	0.23	LUAD	SLC12A8	RNA	1	SLC12A8
-0.17	0.85 (0.76-0.94)	9.4	0.0021	LUAD	SLC14A1	RNA	1	SLC14A1
-0.17	0.85 (0.76-0.94)	10	0.0015	LUAD	SLC16A11	RNA	1	SLC16A11
-0.14	0.87 (0.8-0.95)	11	0.0011	LUAD	SLC18A2	RNA	1	SLC18A2
-0.049	0.95 (0.89-1)	2	0.16	LUAD	SLC22A3	RNA	1	SLC22A3
-0.25	0.78 (0.68-0.89)	14	0.00017	LUAD	SLC24A4	RNA	0.22814	SLC24A4
0.086	1.1 (0.91-1.3)	0.89	0.35	LUAD	SLC25A10	RNA	1	SLC25A10
0.086	1.1 (0.86-1.4)	0.5	0.48	LUAD	SLC25A13	RNA	1	SLC25A13
-0.065	0.94 (0.88-1)	4.5	0.034	LUAD	SLC26A9	RNA	1	SLC26A9
-0.32	0.72 (0.6-0.87)	12	0.00055	LUAD	SLC27A1	RNA	0.6985	SLC27A1
-0.019	0.98 (0.9-1.1)	0.19	0.66	LUAD	SLC29A4	RNA	1	SLC29A4
-0.13	0.88 (0.82-0.93)	17	4.7e-05	LUAD	SLC34A2	RNA	0.065612	SLC34A2
0.22	1.3 (0.99-1.6)	3.6	0.056	LUAD	SLC35A2	RNA	1	SLC35A2
0.23	1.3 (1-1.6)	4.9	0.027	LUAD	SLC36A4	RNA	1	SLC36A4
-0.13	0.87 (0.76-1)	3.3	0.068	LUAD	SLC39A8	RNA	1	SLC39A8
-0.11	0.89 (0.83-0.96)	8.4	0.0036	LUAD	SLC46A2	RNA	1	SLC46A2
0.036	1 (0.97-1.1)	1.2	0.28	LUAD	SLC5A12	RNA	1	SLC5A12
0.22	1.3 (0.97-1.6)	3.1	0.08	LUAD	SLC5A6	RNA	1	SLC5A6
-0.11	0.9 (0.82-0.98)	5.3	0.021	LUAD	SLC5A9	RNA	1	SLC5A9
-0.11	0.9 (0.8-1)	3.5	0.062	LUAD	SLC8A3	RNA	1	SLC8A3
-0.15	0.86 (0.78-0.95)	8.8	0.0031	LUAD	SLFNL1	RNA	1	SLFNL1
-0.052	0.95 (0.87-1)	1.3	0.26	LUAD	SLIT2	RNA	1	SLIT2
-0.11	0.89 (0.82-0.97)	6.6	0.01	LUAD	SLIT3	RNA	1	SLIT3
0.031	1 (0.87-1.2)	0.12	0.73	LUAD	SLMO1	RNA	1	SLMO1
-0.014	0.99 (0.92-1.1)	0.18	0.67	LUAD	SLPI	RNA	1	SLPI
-0.11	0.89 (0.77-1)	2.1	0.15	LUAD	SMAD6	RNA	1	SMAD6
-0.22	0.8 (0.66-0.98)	4.7	0.03	LUAD	SMARCA2	RNA	1	SMARCA2
0.042	1 (0.98-1.1)	1.8	0.17	LUAD	SMC1B	RNA	1	SMC1B
-0.013	0.99 (0.74-1.3)	0.01	0.93	LUAD	SMG5	RNA	1	SMG5
0.24	1.3 (1-1.6)	3.7	0.053	LUAD	SMUG1	RNA	1	SMUG1
-0.18	0.83 (0.72-0.96)	6	0.014	LUAD	SNED1	RNA	1	SNED1
0.4	1.5 (1.2-1.9)	12	0.00057	LUAD	SNRPA1	RNA	0.72219	SNRPA1
-0.35	0.7 (0.57-0.86)	11	0.00081	LUAD	SNTG2	RNA	1	SNTG2
-0.078	0.93 (0.87-0.98)	6	0.014	LUAD	SNTN	RNA	1	SNTN
-0.052	0.95 (0.87-1)	1.5	0.22	LUAD	SNURF	RNA	1	SNURF
-0.17	0.84 (0.71-0.99)	4.4	0.036	LUAD	SNX25	RNA	1	SNX25
-0.28	0.76 (0.66-0.86)	17	3.6e-05	LUAD	SNX30	RNA	0.050724	SNX30
-0.046	0.96 (0.85-1.1)	0.57	0.45	LUAD	SOCS2	RNA	1	SOCS2
-0.021	0.98 (0.87-1.1)	0.12	0.73	LUAD	SOHLH1	RNA	1	SOHLH1
-0.1	0.9 (0.84-0.97)	8.4	0.0037	LUAD	SORCS2	RNA	1	SORCS2
-0.006	0.99 (0.82-1.2)	0	0.95	LUAD	SOX12	RNA	1	SOX12
-0.04	0.96 (0.85-1.1)	0.39	0.53	LUAD	SOX7	RNA	1	SOX7
0.023	1 (0.96-1.1)	0.57	0.45	LUAD	SP8	RNA	1	SP8
0.08	1.1 (0.97-1.2)	2.2	0.14	LUAD	SP9	RNA	1	SP9
0.23	1.3 (1.1-1.4)	13	0.00026	LUAD	SPAG5	RNA	0.34268	SPAG5
-0.16	0.85 (0.75-0.97)	6.2	0.013	LUAD	SPARCL1	RNA	1	SPARCL1
-0.11	0.9 (0.82-0.97)	6.8	0.0092	LUAD	SPATA18	RNA	1	SPATA18
0.18	1.2 (1.1-1.3)	11	0.0012	LUAD	SPC24	RNA	1	SPC24
0.28	1.3 (1.2-1.5)	19	1.1e-05	LUAD	SPC25	RNA	0.01584	SPC25
-0.0063	0.99 (0.94-1.1)	0.05	0.83	LUAD	SPINK5	RNA	1	SPINK5
-0.19	0.82 (0.73-0.93)	10	0.0014	LUAD	SPN	RNA	1	SPN
-0.13	0.88 (0.73-1.1)	1.9	0.17	LUAD	SPRY2	RNA	1	SPRY2
-0.062	0.94 (0.81-1.1)	0.67	0.41	LUAD	SPRY4	RNA	1	SPRY4
-0.036	0.97 (0.88-1.1)	0.63	0.43	LUAD	SPTLC3	RNA	1	SPTLC3
-0.13	0.88 (0.76-1)	3.6	0.057	LUAD	SRL	RNA	1	SRL
-0.0013	1 (0.89-1.1)	0	0.98	LUAD	SRPX	RNA	1	SRPX
-0.24	0.79 (0.67-0.92)	8.8	0.003	LUAD	ST6GALNAC4	RNA	1	ST6GALNAC4
-0.44	0.65 (0.52-0.79)	17	3.8e-05	LUAD	ST6GALNAC6	RNA	0.05339	ST6GALNAC6
-0.056	0.95 (0.87-1)	1.8	0.18	LUAD	STAC	RNA	1	STAC
-0.12	0.89 (0.76-1)	2.5	0.12	LUAD	STARD8	RNA	1	STARD8
-0.083	0.92 (0.81-1)	1.6	0.21	LUAD	STEAP3	RNA	1	STEAP3
0.22	1.2 (1.1-1.4)	8.4	0.0038	LUAD	STIL	RNA	1	STIL
0.079	1.1 (0.98-1.2)	2.6	0.11	LUAD	STK31	RNA	1	STK31
0.1	1.1 (0.96-1.3)	1.9	0.16	LUAD	STMN1	RNA	1	STMN1
0.0049	1 (0.93-1.1)	0.02	0.9	LUAD	SUN3	RNA	1	SUN3
-0.12	0.89 (0.83-0.95)	12	0.00067	LUAD	SUSD2	RNA	0.84018	SUSD2
0.28	1.3 (1-1.7)	5.6	0.018	LUAD	SUV39H1	RNA	1	SUV39H1
0.19	1.2 (0.99-1.5)	3.4	0.066	LUAD	SUV39H2	RNA	1	SUV39H2
0.27	1.3 (1-1.7)	4	0.047	LUAD	SUZ12	RNA	1	SUZ12
0.063	1.1 (0.94-1.2)	0.98	0.32	LUAD	SYCE2	RNA	1	SYCE2
-0.2	0.82 (0.72-0.92)	11	0.001	LUAD	SYNE1	RNA	1	SYNE1
0.13	1.1 (1-1.3)	7.2	0.0072	LUAD	SYNGR4	RNA	1	SYNGR4
-0.19	0.83 (0.71-0.97)	5.7	0.017	LUAD	SYNPO	RNA	1	SYNPO
-0.17	0.85 (0.72-1)	3.9	0.047	LUAD	TACC1	RNA	1	TACC1
0.32	1.4 (1.2-1.6)	15	0.00011	LUAD	TACC3	RNA	0.14993	TACC3
0.14	1.2 (0.87-1.5)	1	0.32	LUAD	TAF6	RNA	1	TAF6
-0.16	0.85 (0.74-0.99)	4.6	0.031	LUAD	TAL1	RNA	1	TAL1
0.14	1.1 (0.92-1.4)	1.5	0.22	LUAD	TARS	RNA	1	TARS
-0.04	0.96 (0.82-1.1)	0.25	0.62	LUAD	TBC1D2	RNA	1	TBC1D2
-0.099	0.91 (0.73-1.1)	0.79	0.38	LUAD	TBC1D7	RNA	1	TBC1D7
0.42	1.5 (1.2-1.9)	11	0.001	LUAD	TBRG4	RNA	1	TBRG4
-0.1	0.9 (0.79-1)	2.1	0.14	LUAD	TBX2	RNA	1	TBX2
-0.12	0.88 (0.8-0.97)	6.9	0.0088	LUAD	TBX4	RNA	1	TBX4
-0.15	0.86 (0.77-0.97)	6.4	0.011	LUAD	TBX5	RNA	1	TBX5
0.0072	1 (0.95-1.1)	0.05	0.82	LUAD	TCAM1P	RNA	1	TCAM1P
0.13	1.1 (0.96-1.3)	2.3	0.13	LUAD	TCF19	RNA	1	TCF19
-0.15	0.86 (0.79-0.94)	10	0.0014	LUAD	TCF21	RNA	1	TCF21
-0.09	0.91 (0.78-1.1)	1.3	0.25	LUAD	TCF4	RNA	1	TCF4
-0.19	0.82 (0.62-1.1)	1.7	0.19	LUAD	TDRD3	RNA	1	TDRD3
-0.14	0.87 (0.71-1.1)	1.7	0.2	LUAD	TDRKH	RNA	1	TDRKH
-0.21	0.81 (0.69-0.96)	6.2	0.013	LUAD	TEF	RNA	1	TEF
-0.15	0.86 (0.76-0.97)	6.2	0.013	LUAD	TEK	RNA	1	TEK
-0.028	0.97 (0.92-1)	1	0.32	LUAD	TEKT1	RNA	1	TEKT1
-0.24	0.79 (0.67-0.93)	8.3	0.0039	LUAD	TENC1	RNA	1	TENC1
0.41	1.5 (1.1-2)	7.7	0.0056	LUAD	TFG	RNA	1	TFG
-0.17	0.84 (0.71-0.99)	4.1	0.042	LUAD	TGFBR2	RNA	1	TGFBR2
-0.056	0.95 (0.82-1.1)	0.62	0.43	LUAD	THBD	RNA	1	THBD
0.19	1.2 (0.96-1.5)	2.6	0.11	LUAD	THG1L	RNA	1	THG1L
-0.078	0.93 (0.71-1.2)	0.34	0.56	LUAD	THOC1	RNA	1	THOC1
0.31	1.4 (1.1-1.7)	6.9	0.0086	LUAD	THOC4	RNA	1	THOC4
0.073	1.1 (0.96-1.2)	1.6	0.21	LUAD	THRB	RNA	1	THRB
-0.24	0.79 (0.67-0.94)	7.4	0.0065	LUAD	THSD1	RNA	1	THSD1
-0.072	0.93 (0.85-1)	2.3	0.13	LUAD	THSD7B	RNA	1	THSD7B
-0.076	0.93 (0.79-1.1)	0.88	0.35	LUAD	TIE1	RNA	1	TIE1
-0.18	0.83 (0.71-0.98)	5.1	0.024	LUAD	TIGD3	RNA	1	TIGD3
0.082	1.1 (0.89-1.3)	0.63	0.43	LUAD	TIGD7	RNA	1	TIGD7
0.23	1.3 (1.1-1.5)	6.8	0.0089	LUAD	TIMELESS	RNA	1	TIMELESS
0.27	1.3 (1.1-1.5)	15	1e-04	LUAD	TK1	RNA	0.1366	TK1
-0.066	0.94 (0.8-1.1)	0.69	0.41	LUAD	TLE4	RNA	1	TLE4
-0.19	0.83 (0.74-0.93)	10	0.0014	LUAD	TLR2	RNA	1	TLR2
0.071	1.1 (0.94-1.2)	1.2	0.28	LUAD	TLR3	RNA	1	TLR3
-0.18	0.83 (0.71-0.97)	5.2	0.023	LUAD	TLR5	RNA	1	TLR5
-0.07	0.93 (0.86-1)	3.3	0.069	LUAD	TMEM100	RNA	1	TMEM100
0.15	1.2 (0.97-1.4)	2.7	0.099	LUAD	TMEM106C	RNA	1	TMEM106C
-0.1	0.9 (0.82-0.99)	4.8	0.028	LUAD	TMEM132C	RNA	1	TMEM132C
-0.1	0.9 (0.85-0.97)	9.1	0.0026	LUAD	TMEM132D	RNA	1	TMEM132D
-0.14	0.87 (0.8-0.94)	13	0.00028	LUAD	TMEM163	RNA	0.3668	TMEM163
-0.21	0.81 (0.7-0.94)	7.6	0.0059	LUAD	TMEM173	RNA	1	TMEM173
0.26	1.3 (1.1-1.6)	6.6	0.01	LUAD	TMEM194A	RNA	1	TMEM194A
-0.11	0.89 (0.76-1.1)	1.8	0.19	LUAD	TMEM204	RNA	1	TMEM204
-0.03	0.97 (0.85-1.1)	0.18	0.67	LUAD	TMEM220	RNA	1	TMEM220
-0.058	0.94 (0.87-1)	2	0.16	LUAD	TMEM232	RNA	1	TMEM232
-0.073	0.93 (0.83-1)	1.6	0.21	LUAD	TMEM37	RNA	1	TMEM37
0.28	1.3 (1.1-1.6)	8	0.0047	LUAD	TMEM48	RNA	1	TMEM48
0.25	1.3 (1.1-1.5)	8.1	0.0044	LUAD	TMEM65	RNA	1	TMEM65
0.099	1.1 (0.89-1.4)	0.84	0.36	LUAD	TMEM79	RNA	1	TMEM79
-0.067	0.93 (0.72-1.2)	0.25	0.61	LUAD	TMEM87A	RNA	1	TMEM87A
0.36	1.4 (1.2-1.8)	13	0.00039	LUAD	TMPO	RNA	0.50427	TMPO
0.023	1 (0.9-1.2)	0.14	0.71	LUAD	TMPRSS9	RNA	1	TMPRSS9
-0.24	0.78 (0.67-0.92)	9	0.0027	LUAD	TNFSF13	RNA	1	TNFSF13
-0.092	0.91 (0.83-1)	3.3	0.07	LUAD	TNNI3K	RNA	1	TNNI3K
-0.22	0.8 (0.7-0.92)	9.7	0.0018	LUAD	TNS1	RNA	1	TNS1
-0.091	0.91 (0.83-1)	3.7	0.055	LUAD	TNXB	RNA	1	TNXB
-0.033	0.97 (0.75-1.2)	0.07	0.79	LUAD	TOMM40L	RNA	1	TOMM40L
0.18	1.2 (1.1-1.3)	10	0.0013	LUAD	TOP2A	RNA	1	TOP2A
0.14	1.2 (0.93-1.4)	1.6	0.2	LUAD	TOPBP1	RNA	1	TOPBP1
0.011	1 (0.87-1.2)	0.02	0.88	LUAD	TPK1	RNA	1	TPK1
-0.098	0.91 (0.82-1)	3.9	0.049	LUAD	TPPP3	RNA	1	TPPP3
-0.11	0.9 (0.83-0.97)	6.8	0.0092	LUAD	TPSAB1	RNA	1	TPSAB1
-0.089	0.91 (0.84-0.99)	4.8	0.029	LUAD	TPSB2	RNA	1	TPSB2
-0.057	0.94 (0.78-1.2)	0.32	0.57	LUAD	TPT1	RNA	1	TPT1
0.24	1.3 (1.1-1.4)	19	1.3e-05	LUAD	TPX2	RNA	0.018681	TPX2
0.13	1.1 (0.97-1.3)	2.4	0.12	LUAD	TRAIP	RNA	1	TRAIP
0.15	1.2 (1-1.4)	3.8	0.05	LUAD	TRIB3	RNA	1	TRIB3
-0.22	0.8 (0.69-0.93)	9.1	0.0026	LUAD	TRIM22	RNA	1	TRIM22
-0.077	0.93 (0.83-1)	2	0.16	LUAD	TRIM61	RNA	1	TRIM61
0.15	1.2 (1-1.3)	7	0.0083	LUAD	TRIP13	RNA	1	TRIP13
0.15	1.2 (1.1-1.3)	9.9	0.0017	LUAD	TROAP	RNA	1	TROAP
-0.069	0.93 (0.86-1)	2.8	0.097	LUAD	TRPV6	RNA	1	TRPV6
-0.046	0.95 (0.79-1.2)	0.22	0.64	LUAD	TSC22D1	RNA	1	TSC22D1
-0.15	0.86 (0.78-0.96)	7.1	0.0079	LUAD	TSLP	RNA	1	TSLP
0.031	1 (0.95-1.1)	0.57	0.45	LUAD	TSPAN1	RNA	1	TSPAN1
0.044	1 (0.99-1.1)	2.2	0.14	LUAD	TSPAN8	RNA	1	TSPAN8
0.18	1.2 (1.1-1.3)	12	0.00046	LUAD	TTK	RNA	0.58926	TTK
0.12	1.1 (0.86-1.5)	0.77	0.38	LUAD	TTLL4	RNA	1	TTLL4
0.053	1.1 (0.96-1.2)	1.2	0.27	LUAD	TTYH1	RNA	1	TTYH1
0.37	1.4 (1.2-1.8)	11	0.0011	LUAD	TUBA1C	RNA	1	TUBA1C
-0.026	0.97 (0.91-1)	0.57	0.45	LUAD	TUBA4B	RNA	1	TUBA4B
-0.02	0.98 (0.87-1.1)	0.11	0.74	LUAD	TUBB4	RNA	1	TUBB4
0.22	1.2 (1-1.5)	3.9	0.048	LUAD	TUBG1	RNA	1	TUBG1
0.26	1.3 (1-1.6)	5.8	0.016	LUAD	TUFT1	RNA	1	TUFT1
-0.048	0.95 (0.82-1.1)	0.4	0.53	LUAD	TXNIP	RNA	1	TXNIP
0.3	1.3 (1.2-1.6)	16	5.6e-05	LUAD	TYMS	RNA	0.077616	TYMS
-0.21	0.81 (0.69-0.95)	6.3	0.012	LUAD	UBA7	RNA	1	UBA7
0.17	1.2 (1.1-1.3)	12	5e-04	LUAD	UBE2C	RNA	0.6375	UBE2C
0.28	1.3 (1.1-1.5)	15	9.7e-05	LUAD	UBE2S	RNA	0.132696	UBE2S
0.23	1.3 (1.1-1.4)	11	0.00099	LUAD	UBE2T	RNA	1	UBE2T
0.2	1.2 (0.92-1.6)	2	0.16	LUAD	UBLCP1	RNA	1	UBLCP1
0.23	1.3 (1.1-1.4)	12	0.00049	LUAD	UHRF1	RNA	0.62622	UHRF1
-0.25	0.78 (0.68-0.91)	11	0.00099	LUAD	UNC45B	RNA	1	UNC45B
0.35	1.4 (1.1-1.8)	8.3	0.0039	LUAD	UNG	RNA	1	UNG
-0.1	0.9 (0.72-1.1)	0.72	0.4	LUAD	USP35	RNA	1	USP35
-0.098	0.91 (0.81-1)	3	0.085	LUAD	UST	RNA	1	UST
-0.32	0.73 (0.57-0.92)	6.8	0.0094	LUAD	VAMP2	RNA	1	VAMP2
0.047	1 (0.95-1.2)	0.96	0.33	LUAD	VILL	RNA	1	VILL
-0.19	0.83 (0.75-0.91)	14	0.00014	LUAD	VIPR1	RNA	0.18942	VIPR1
0.024	1 (0.78-1.3)	0.03	0.86	LUAD	VPS72	RNA	1	VPS72
0.19	1.2 (0.99-1.5)	3.3	0.069	LUAD	VRK1	RNA	1	VRK1
-0.096	0.91 (0.86-0.96)	11	0.00089	LUAD	VSIG2	RNA	1	VSIG2
-0.025	0.97 (0.84-1.1)	0.12	0.73	LUAD	VWA5A	RNA	1	VWA5A
-0.094	0.91 (0.81-1)	2.6	0.11	LUAD	VWF	RNA	1	VWF
0.14	1.2 (1-1.3)	3.7	0.055	LUAD	WASF1	RNA	1	WASF1
0.32	1.4 (1.2-1.6)	18	2.8e-05	LUAD	WDHD1	RNA	0.039816	WDHD1
0.046	1 (0.81-1.3)	0.12	0.72	LUAD	WDR45L	RNA	1	WDR45L
0.24	1.3 (1-1.6)	3.7	0.053	LUAD	WDR53	RNA	1	WDR53
0.16	1.2 (1-1.3)	7.8	0.0053	LUAD	WDR62	RNA	1	WDR62
0.27	1.3 (1.1-1.6)	9.1	0.0025	LUAD	WDR67	RNA	1	WDR67
0.26	1.3 (1.1-1.5)	9.3	0.0023	LUAD	WDR76	RNA	1	WDR76
0.25	1.3 (1-1.6)	5.4	0.02	LUAD	WHSC1	RNA	1	WHSC1
-0.045	0.96 (0.91-1)	4	0.045	LUAD	WIF1	RNA	1	WIF1
-0.033	0.97 (0.89-1.1)	0.55	0.46	LUAD	WNK3	RNA	1	WNK3
-0.3	0.74 (0.56-0.98)	4.3	0.038	LUAD	XPC	RNA	1	XPC
0.037	1 (0.81-1.3)	0.09	0.77	LUAD	XPO5	RNA	1	XPO5
0.22	1.2 (0.99-1.5)	3.6	0.056	LUAD	XPOT	RNA	1	XPOT
0.18	1.2 (1.1-1.3)	8	0.0046	LUAD	XRCC2	RNA	1	XRCC2
0.16	1.2 (0.97-1.4)	2.8	0.096	LUAD	XRCC3	RNA	1	XRCC3
-0.064	0.94 (0.79-1.1)	0.55	0.46	LUAD	XYLB	RNA	1	XYLB
0.013	1 (0.95-1.1)	0.17	0.68	LUAD	YBX2	RNA	1	YBX2
0.19	1.2 (0.99-1.5)	3.4	0.063	LUAD	YDJC	RNA	1	YDJC
0.13	1.1 (0.89-1.5)	1.1	0.29	LUAD	YEATS2	RNA	1	YEATS2
0.39	1.5 (1.1-1.9)	8.8	0.003	LUAD	YES1	RNA	1	YES1
0.5	1.7 (1.3-2.2)	13	0.00029	LUAD	YKT6	RNA	0.37932	YKT6
0.00094	1 (0.85-1.2)	0	0.99	LUAD	ZBTB10	RNA	1	ZBTB10
-0.046	0.96 (0.89-1)	1.6	0.2	LUAD	ZBTB16	RNA	1	ZBTB16
-0.34	0.71 (0.56-0.91)	7.4	0.0064	LUAD	ZBTB4	RNA	1	ZBTB4
-0.2	0.82 (0.65-1)	2.8	0.097	LUAD	ZBTB47	RNA	1	ZBTB47
-0.086	0.92 (0.84-1)	4	0.046	LUAD	ZBTB7C	RNA	1	ZBTB7C
-0.3	0.74 (0.6-0.9)	8.8	0.003	LUAD	ZCCHC24	RNA	1	ZCCHC24
-0.23	0.79 (0.69-0.91)	10	0.0014	LUAD	ZFP2	RNA	1	ZFP2
-0.048	0.95 (0.83-1.1)	0.49	0.48	LUAD	ZFP36	RNA	1	ZFP36
0.047	1 (0.81-1.4)	0.13	0.72	LUAD	ZNF131	RNA	1	ZNF131
-0.11	0.89 (0.8-1)	3.9	0.05	LUAD	ZNF214	RNA	1	ZNF214
-0.17	0.84 (0.66-1.1)	1.9	0.17	LUAD	ZNF26	RNA	1	ZNF26
0.017	1 (0.93-1.1)	0.13	0.72	LUAD	ZNF280A	RNA	1	ZNF280A
-0.14	0.87 (0.78-0.97)	5.8	0.016	LUAD	ZNF366	RNA	1	ZNF366
0.25	1.3 (1.1-1.5)	10	0.0016	LUAD	ZNF367	RNA	1	ZNF367
-0.033	0.97 (0.91-1)	1.1	0.29	LUAD	ZNF385B	RNA	1	ZNF385B
-0.04	0.96 (0.85-1.1)	0.43	0.51	LUAD	ZNF385D	RNA	1	ZNF385D
-0.059	0.94 (0.83-1.1)	0.76	0.38	LUAD	ZNF423	RNA	1	ZNF423
-0.26	0.77 (0.64-0.92)	8	0.0046	LUAD	ZNF536	RNA	1	ZNF536
0.027	1 (0.95-1.1)	0.47	0.49	LUAD	ZNF695	RNA	1	ZNF695
0.12	1.1 (0.98-1.3)	2.8	0.093	LUAD	ZP3	RNA	1	ZP3
0.25	1.3 (1.1-1.5)	12	0.00052	LUAD	ZWINT	RNA	0.66196	ZWINT
0.004	1 (0.94-1.1)	0.01	0.91	LUAD	ZYG11A	RNA	1	ZYG11A
-0.099	0.91 (0.75-1.1)	1.1	0.3	LUAD	hsa.let.7b.5p	miRNA	1	hsa.let.7b.5p
0.1	1.1 (0.96-1.3)	2	0.16	LUAD	hsa.miR.18a.5p	miRNA	1	hsa.miR.18a.5p
-0.17	0.85 (0.73-0.98)	5.1	0.024	LUAD	hsa.miR.30a.5p	miRNA	1	hsa.miR.30a.5p
-0.12	0.89 (0.78-1)	2.8	0.094	LUAD	hsa.miR.30a.3p	miRNA	1	hsa.miR.30a.3p
0.019	1 (0.85-1.2)	0.05	0.83	LUAD	hsa.miR.93.5p	miRNA	1	hsa.miR.93.5p
-0.34	0.72 (0.57-0.89)	8.7	0.0031	LUAD	hsa.miR.101.3p	miRNA	1	hsa.miR.101.3p
0.014	1 (0.96-1.1)	0.28	0.6	LUAD	hsa.miR.105.5p	miRNA	1	hsa.miR.105.5p
0.29	1.3 (1.1-1.7)	6	0.014	LUAD	hsa.miR.128.3p	miRNA	1	hsa.miR.128.3p
0.11	1.1 (0.99-1.3)	3.4	0.064	LUAD	hsa.miR.137.3p	miRNA	1	hsa.miR.137.3p
0.16	1.2 (0.93-1.5)	1.8	0.18	LUAD	hsa.miR.106b.5p	miRNA	1	hsa.miR.106b.5p
-0.07	0.93 (0.8-1.1)	0.78	0.38	LUAD	hsa.miR.301a.3p	miRNA	1	hsa.miR.301a.3p
0.08	1.1 (0.92-1.3)	0.9	0.34	LUAD	hsa.miR.130b.3p	miRNA	1	hsa.miR.130b.3p
-0.088	0.92 (0.82-1)	2.5	0.11	LUAD	hsa.miR.135b.5p	miRNA	1	hsa.miR.135b.5p
0.14	1.2 (0.99-1.3)	3.3	0.067	LUAD	hsa.miR.503.5p	miRNA	1	hsa.miR.503.5p
-0.016	0.98 (0.82-1.2)	0.03	0.86	LUAD	hsa.miR.590.5p	miRNA	1	hsa.miR.590.5p
0.2	1.2 (0.99-1.5)	3.6	0.057	LUAD	hsa.miR.421	miRNA	1	hsa.miR.421
0.01	1 (0.82-1.2)	0.01	0.92	LUAD	hsa.miR.671.5p	miRNA	1	hsa.miR.671.5p
0.011	1 (0.95-1.1)	0.13	0.72	LUAD	hsa.miR.767.5p	miRNA	1	hsa.miR.767.5p
-0.029	0.97 (0.84-1.1)	0.15	0.69	LUAD	hsa.miR.767.3p	miRNA	1	hsa.miR.767.3p
-0.28	0.76 (0.65-0.88)	12	0.00041	LUAD	hsa.miR.29b.2.5p	miRNA	0.52808	hsa.miR.29b.2.5p
-0.11	0.9 (0.78-1)	2	0.16	LUAD	hsa.miR.30c.2.3p	miRNA	1	hsa.miR.30c.2.3p
-0.041	0.96 (0.85-1.1)	0.44	0.51	LUAD	hsa.miR.338.5p	miRNA	1	hsa.miR.338.5p
-0.059	0.94 (0.78-1.1)	0.38	0.54	LUAD	hsa.miR.301b.3p	miRNA	1	hsa.miR.301b.3p
-0.1	0.9 (0.81-1)	3.4	0.066	LUAD	hsa.miR.3065.3p	miRNA	1	hsa.miR.3065.3p
0.37	1.4 (1.1-2)	5.8	0.016	LUAD	hsa.miR.4664.3p	miRNA	1	hsa.miR.4664.3p
-0.29	0.75 (0.63-0.9)	9.7	0.0018	LUAD	hsa.miR.4709.3p	miRNA	1	hsa.miR.4709.3p
0.25	1.3 (1.1-1.6)	7.1	0.0076	LUAD	hsa.miR.4746.5p	miRNA	1	hsa.miR.4746.5p
-0.095	0.91 (0.79-1)	1.7	0.19	LUAD	hsa.miR.301a.5p	miRNA	1	hsa.miR.301a.5p
0.13	1.1 (0.89-1.4)	1	0.31	LUAD	ASNS	protein	1	ASNS
-0.12	0.89 (0.79-1)	3.9	0.048	LUAD	CAVEOLIN1	protein	1	CAVEOLIN1
0.33	1.4 (1.1-1.7)	11	0.00089	LUAD	CYCLINB1	protein	1	CYCLINB1
0.34	1.4 (1.2-1.7)	11	0.00071	LUAD	PAI1	protein	0.88821	PAI1
-0.19	0.83 (0.62-1.1)	1.7	0.19	LUAD	TRANSGLUTAMINASE	protein	1	TRANSGLUTAMINASE
0.27	1.3 (1.1-1.6)	6.4	0.012	LUAD	TFRC	protein	1	TFRC
-0.089	0.91 (0.67-1.2)	0.32	0.57	LUAD	NAPSINA	protein	1	NAPSINA
0.11	1.1 (0.88-1.4)	0.76	0.38	LUAD	P63	protein	1	P63
-0.16	0.85 (0.27-2.7)	0.08	0.78	LUAD	cg00035220	methylation	1	cg00035220
-0.62	0.54 (0.16-1.9)	0.96	0.33	LUAD	cg00493429	methylation	1	cg00493429
-0.91	0.4 (0.11-1.5)	1.8	0.18	LUAD	cg00798431	methylation	1	cg00798431
-0.1	0.9 (0.34-2.4)	0.04	0.84	LUAD	cg01556799	methylation	1	cg01556799
-0.033	0.97 (0.43-2.2)	0.01	0.94	LUAD	cg01781974	methylation	1	cg01781974
0.24	1.3 (0.5-3.3)	0.26	0.61	LUAD	cg02768721	methylation	1	cg02768721
0.52	1.7 (0.78-3.6)	1.8	0.18	LUAD	cg03113878	methylation	1	cg03113878
1.1	3 (1.4-6.8)	7.4	0.0065	LUAD	cg03419885	methylation	1	cg03419885
0.012	1 (0.39-2.6)	0	0.98	LUAD	cg03570035	methylation	1	cg03570035
0.36	1.4 (0.53-3.8)	0.5	0.48	LUAD	cg03875156	methylation	1	cg03875156
0.27	1.3 (0.69-2.5)	0.69	0.41	LUAD	cg04034767	methylation	1	cg04034767
-0.17	0.84 (0.26-2.7)	0.08	0.77	LUAD	cg04461197	methylation	1	cg04461197
0.38	1.5 (0.49-4.4)	0.46	0.5	LUAD	cg04547675	methylation	1	cg04547675
-0.0088	0.99 (0.34-2.9)	0	0.99	LUAD	cg04673666	methylation	1	cg04673666
-0.23	0.79 (0.33-1.9)	0.28	0.6	LUAD	cg05133179	methylation	1	cg05133179
-0.056	0.95 (0.49-1.8)	0.03	0.87	LUAD	cg05302386	methylation	1	cg05302386
-0.89	0.41 (0.18-0.94)	4.5	0.035	LUAD	cg06201680	methylation	1	cg06201680
-0.16	0.85 (0.38-1.9)	0.15	0.7	LUAD	cg06654691	methylation	1	cg06654691
0.11	1.1 (0.44-2.9)	0.06	0.81	LUAD	cg07167168	methylation	1	cg07167168
-0.2	0.82 (0.29-2.3)	0.14	0.71	LUAD	cg07267782	methylation	1	cg07267782
-0.55	0.58 (0.19-1.7)	0.96	0.33	LUAD	cg07293406	methylation	1	cg07293406
0.21	1.2 (0.61-2.5)	0.34	0.56	LUAD	cg07790615	methylation	1	cg07790615
-0.097	0.91 (0.42-1.9)	0.06	0.8	LUAD	cg08165971	methylation	1	cg08165971
0.092	1.1 (0.49-2.4)	0.05	0.82	LUAD	cg08413157	methylation	1	cg08413157
-0.77	0.46 (0.19-1.1)	2.8	0.093	LUAD	cg08641973	methylation	1	cg08641973
-1.3	0.28 (0.11-0.75)	6.5	0.011	LUAD	cg08795557	methylation	1	cg08795557
-1.2	0.31 (0.098-1)	3.8	0.051	LUAD	cg08826840	methylation	1	cg08826840
-0.23	0.79 (0.22-2.8)	0.13	0.72	LUAD	cg08934319	methylation	1	cg08934319
0.43	1.5 (0.67-3.6)	1	0.31	LUAD	cg09130077	methylation	1	cg09130077
-0.58	0.56 (0.23-1.3)	1.7	0.19	LUAD	cg09306188	methylation	1	cg09306188
-0.18	0.83 (0.24-2.9)	0.08	0.78	LUAD	cg09690449	methylation	1	cg09690449
0.52	1.7 (0.82-3.5)	2	0.16	LUAD	cg10210594	methylation	1	cg10210594
0.55	1.7 (0.71-4.3)	1.5	0.22	LUAD	cg10236452	methylation	1	cg10236452
0.43	1.5 (0.66-3.6)	1	0.31	LUAD	cg10489463	methylation	1	cg10489463
0.032	1 (0.47-2.3)	0.01	0.94	LUAD	cg11097433	methylation	1	cg11097433
-0.6	0.55 (0.3-1)	3.8	0.051	LUAD	cg11549953	methylation	1	cg11549953
-1	0.36 (0.16-0.84)	5.6	0.018	LUAD	cg11645318	methylation	1	cg11645318
-0.6	0.55 (0.27-1.1)	2.8	0.093	LUAD	cg12319602	methylation	1	cg12319602
0.73	2.1 (1-4.3)	3.9	0.049	LUAD	cg13247663	methylation	1	cg13247663
-0.46	0.63 (0.24-1.7)	0.87	0.35	LUAD	cg13351249	methylation	1	cg13351249
0.0056	1 (0.48-2.1)	0	0.99	LUAD	cg13428480	methylation	1	cg13428480
-0.027	0.97 (0.46-2.1)	0	0.94	LUAD	cg13689003	methylation	1	cg13689003
0.4	1.5 (0.43-5.2)	0.39	0.53	LUAD	cg13945265	methylation	1	cg13945265
-0.2	0.82 (0.34-1.9)	0.21	0.65	LUAD	cg14118267	methylation	1	cg14118267
-0.23	0.8 (0.26-2.4)	0.16	0.69	LUAD	cg14467816	methylation	1	cg14467816
-0.67	0.51 (0.17-1.5)	1.4	0.23	LUAD	cg15017119	methylation	1	cg15017119
-0.44	0.64 (0.21-2)	0.59	0.44	LUAD	cg15382659	methylation	1	cg15382659
-0.64	0.53 (0.21-1.3)	1.9	0.17	LUAD	cg16258888	methylation	1	cg16258888
-0.082	0.92 (0.33-2.6)	0.02	0.87	LUAD	cg16317181	methylation	1	cg16317181
0.61	1.8 (0.8-4.2)	2	0.15	LUAD	cg16413687	methylation	1	cg16413687
0.56	1.7 (0.49-6.2)	0.74	0.39	LUAD	cg16424196	methylation	1	cg16424196
-0.22	0.8 (0.34-1.9)	0.25	0.62	LUAD	cg17054691	methylation	1	cg17054691
0.14	1.1 (0.54-2.4)	0.13	0.72	LUAD	cg17859110	methylation	1	cg17859110
0.22	1.3 (0.44-3.6)	0.17	0.68	LUAD	cg17895446	methylation	1	cg17895446
-0.35	0.71 (0.23-2.1)	0.38	0.54	LUAD	cg17967260	methylation	1	cg17967260
0.46	1.6 (0.75-3.4)	1.4	0.23	LUAD	cg18397450	methylation	1	cg18397450
0.81	2.2 (0.95-5.3)	3.4	0.066	LUAD	cg18912855	methylation	1	cg18912855
0.31	1.4 (0.55-3.4)	0.45	0.5	LUAD	cg19899694	methylation	1	cg19899694
0.1	1.1 (0.35-3.5)	0.03	0.86	LUAD	cg20129534	methylation	1	cg20129534
-0.54	0.59 (0.22-1.6)	1.1	0.29	LUAD	cg20311601	methylation	1	cg20311601
0.38	1.5 (0.73-2.9)	1.1	0.29	LUAD	cg20927661	methylation	1	cg20927661
0.015	1 (0.33-3.1)	0	0.98	LUAD	cg21035669	methylation	1	cg21035669
0.33	1.4 (0.37-5.2)	0.25	0.62	LUAD	cg21441360	methylation	1	cg21441360
0.38	1.5 (0.51-4.2)	0.49	0.49	LUAD	cg21877656	methylation	1	cg21877656
0.1	1.1 (0.49-2.5)	0.06	0.81	LUAD	cg22244940	methylation	1	cg22244940
-0.38	0.68 (0.19-2.4)	0.35	0.56	LUAD	cg22367264	methylation	1	cg22367264
-0.63	0.53 (0.22-1.3)	1.9	0.17	LUAD	cg22798121	methylation	1	cg22798121
-1.7	0.17 (0.053-0.57)	8.3	0.0039	LUAD	cg23186823	methylation	1	cg23186823
-0.18	0.84 (0.35-2)	0.16	0.69	LUAD	cg23246885	methylation	1	cg23246885
-0.37	0.69 (0.23-2)	0.45	0.5	LUAD	cg23851011	methylation	1	cg23851011
-0.083	0.92 (0.43-2)	0.05	0.83	LUAD	cg24588482	methylation	1	cg24588482
0.15	1.2 (0.36-3.8)	0.06	0.81	LUAD	cg24616385	methylation	1	cg24616385
0.04	1 (0.46-2.3)	0.01	0.92	LUAD	cg24625136	methylation	1	cg24625136
0.37	1.4 (0.49-4.3)	0.44	0.51	LUAD	cg24863175	methylation	1	cg24863175
-0.032	0.97 (0.53-1.8)	0.01	0.92	LUAD	cg24884572	methylation	1	cg24884572
-1.6	0.19 (0.061-0.62)	7.7	0.0054	LUAD	cg24934011	methylation	1	cg24934011
0.73	2.1 (0.99-4.3)	3.8	0.052	LUAD	cg26090107	methylation	1	cg26090107
0.46	1.6 (0.72-3.5)	1.3	0.26	LUAD	cg27363829	methylation	1	cg27363829
0.48	1.6 (0.75-3.5)	1.5	0.22	LUAD	cg27592331	methylation	1	cg27592331

## Sheet: feature_cox_filter
beta	HR (95% CI for HR)	wald.test	p.value	disease	feature	omics	padj	features
-0.17	0.85 (0.78-0.92)	17	3.4e-05	LUAD	ABCA3	RNA	0.047974	ABCA3
0.32	1.4 (1.2-1.5)	31	3e-08	LUAD	ANLN	RNA	4.389e-05	ANLN
0.33	1.4 (1.2-1.6)	23	1.5e-06	LUAD	ARHGAP11A	RNA	0.00219	ARHGAP11A
0.26	1.3 (1.2-1.4)	20	9.2e-06	LUAD	ASPM	RNA	0.0132664	ASPM
-0.21	0.81 (0.74-0.89)	18	1.9e-05	LUAD	B3GALT2	RNA	0.027208	B3GALT2
-0.26	0.77 (0.68-0.88)	16	5.8e-05	LUAD	BTG2	RNA	0.080272	BTG2
-0.37	0.69 (0.57-0.83)	16	6e-05	LUAD	C17orf44	RNA	0.08292	C17orf44
-0.12	0.89 (0.84-0.94)	17	3.8e-05	LUAD	CACNA2D2	RNA	0.05339	CACNA2D2
0.23	1.3 (1.1-1.4)	17	4e-05	LUAD	CASC5	RNA	0.05596	CASC5
-0.37	0.69 (0.58-0.82)	18	2e-05	LUAD	CBX7	RNA	0.0286	CBX7
0.42	1.5 (1.2-1.9)	16	5.2e-05	LUAD	CCDC99	RNA	0.072228	CCDC99
0.29	1.3 (1.2-1.5)	21	4.3e-06	LUAD	CCNA2	RNA	0.0062393	CCNA2
0.34	1.4 (1.2-1.6)	22	3e-06	LUAD	CCNB1	RNA	0.004362	CCNB1
0.27	1.3 (1.2-1.5)	17	3.2e-05	LUAD	CCNB2	RNA	0.045216	CCNB2
0.48	1.6 (1.3-1.9)	27	1.7e-07	LUAD	CCT6A	RNA	0.00024854	CCT6A
-0.29	0.75 (0.65-0.86)	16	5.1e-05	LUAD	CD302	RNA	0.070941	CD302
-0.22	0.8 (0.72-0.89)	17	3.5e-05	LUAD	CD40LG	RNA	0.04935	CD40LG
0.27	1.3 (1.2-1.5)	20	6.1e-06	LUAD	CDC25C	RNA	0.0088328	CDC25C
0.25	1.3 (1.1-1.4)	17	3e-05	LUAD	CDCA2	RNA	0.04251	CDCA2
0.26	1.3 (1.1-1.5)	17	4.2e-05	LUAD	CDCA5	RNA	0.058716	CDCA5
0.26	1.3 (1.1-1.5)	17	3.1e-05	LUAD	CDK1	RNA	0.043834	CDK1
0.26	1.3 (1.2-1.4)	20	6.1e-06	LUAD	CDKN3	RNA	0.0088328	CDKN3
0.31	1.4 (1.2-1.6)	18	2.1e-05	LUAD	CHEK1	RNA	0.030009	CHEK1
0.25	1.3 (1.1-1.4)	19	1.7e-05	LUAD	CKAP2L	RNA	0.024412	CKAP2L
0.17	1.2 (1.1-1.3)	17	4.6e-05	LUAD	CTSL2	RNA	0.064262	CTSL2
-0.11	0.9 (0.85-0.94)	18	2.7e-05	LUAD	CYP4B1	RNA	0.038421	CYP4B1
0.23	1.3 (1.1-1.4)	18	2.5e-05	LUAD	DEPDC1	RNA	0.035625	DEPDC1
0.22	1.3 (1.1-1.4)	17	4.7e-05	LUAD	DEPDC1B	RNA	0.065612	DEPDC1B
0.27	1.3 (1.2-1.5)	23	2.1e-06	LUAD	DLGAP5	RNA	0.0030597	DLGAP5
-0.33	0.72 (0.62-0.84)	18	1.7e-05	LUAD	DPYSL2	RNA	0.024412	DPYSL2
0.31	1.4 (1.2-1.6)	17	3.9e-05	LUAD	DTL	RNA	0.054639	DTL
0.23	1.3 (1.1-1.4)	19	1.2e-05	LUAD	E2F7	RNA	0.017268	E2F7
0.36	1.4 (1.2-1.7)	22	3.2e-06	LUAD	ECT2	RNA	0.0046496	ECT2
0.28	1.3 (1.2-1.5)	16	5.5e-05	LUAD	ERCC6L	RNA	0.076285	ERCC6L
0.26	1.3 (1.2-1.4)	21	3.7e-06	LUAD	EXO1	RNA	0.0053724	EXO1
0.23	1.3 (1.1-1.4)	16	6.9e-05	LUAD	FAM72A	RNA	0.09522	FAM72A
0.23	1.3 (1.1-1.4)	16	5.1e-05	LUAD	FAM72B	RNA	0.070941	FAM72B
0.33	1.4 (1.2-1.6)	17	4.7e-05	LUAD	FANCI	RNA	0.065612	FANCI
0.45	1.6 (1.3-1.9)	23	1.5e-06	LUAD	FKBP4	RNA	0.00219	FKBP4
0.23	1.3 (1.1-1.4)	17	2.9e-05	LUAD	FOXM1	RNA	0.041151	FOXM1
0.5	1.7 (1.3-2.1)	17	2.9e-05	LUAD	GMPS	RNA	0.041151	GMPS
-0.28	0.76 (0.68-0.85)	23	1.3e-06	LUAD	GNG7	RNA	0.0018993	GNG7
0.4	1.5 (1.2-1.8)	16	5.4e-05	LUAD	H2AFX	RNA	0.074952	H2AFX
0.45	1.6 (1.3-2)	17	3.2e-05	LUAD	H2AFZ	RNA	0.045216	H2AFZ
0.25	1.3 (1.2-1.4)	20	6.8e-06	LUAD	HJURP	RNA	0.0098328	HJURP
-0.16	0.85 (0.8-0.92)	18	1.7e-05	LUAD	HLF	RNA	0.024412	HLF
0.31	1.4 (1.2-1.6)	18	1.7e-05	LUAD	HMGA1	RNA	0.024412	HMGA1
0.3	1.4 (1.2-1.5)	23	1.9e-06	LUAD	HMMR	RNA	0.0027702	HMMR
0.098	1.1 (1.1-1.2)	20	8.5e-06	LUAD	IGF2BP1	RNA	0.0122825	IGF2BP1
-0.38	0.69 (0.57-0.82)	17	3e-05	LUAD	IVD	RNA	0.04251	IVD
0.27	1.3 (1.2-1.5)	17	3.6e-05	LUAD	KIAA0101	RNA	0.050724	KIAA0101
0.29	1.3 (1.2-1.5)	17	3.8e-05	LUAD	KIF11	RNA	0.05339	KIF11
0.24	1.3 (1.1-1.4)	20	8.9e-06	LUAD	KIF14	RNA	0.0128427	KIF14
0.33	1.4 (1.2-1.6)	18	1.9e-05	LUAD	KIF18A	RNA	0.027208	KIF18A
0.29	1.3 (1.2-1.5)	17	3e-05	LUAD	KIF20A	RNA	0.04251	KIF20A
0.26	1.3 (1.1-1.5)	18	2.5e-05	LUAD	KIF23	RNA	0.035625	KIF23
0.24	1.3 (1.1-1.4)	18	2.2e-05	LUAD	KIF4A	RNA	0.031394	KIF4A
0.3	1.3 (1.2-1.6)	18	2.8e-05	LUAD	KIF4B	RNA	0.039816	KIF4B
0.34	1.4 (1.2-1.7)	16	6.4e-05	LUAD	KPNA2	RNA	0.088384	KPNA2
0.27	1.3 (1.2-1.5)	17	3.8e-05	LUAD	MAD2L1	RNA	0.05339	MAD2L1
-0.33	0.72 (0.62-0.84)	19	1.2e-05	LUAD	METTL7A	RNA	0.017268	METTL7A
0.31	1.4 (1.2-1.6)	18	2.4e-05	LUAD	MLF1IP	RNA	0.034224	MLF1IP
0.17	1.2 (1.1-1.3)	16	6.9e-05	LUAD	MTL5	RNA	0.09522	MTL5
-0.097	0.91 (0.87-0.95)	16	4.9e-05	LUAD	NAPSA	RNA	0.068208	NAPSA
0.23	1.3 (1.1-1.4)	17	3.7e-05	LUAD	NDC80	RNA	0.052022	NDC80
0.18	1.2 (1.1-1.3)	17	3.9e-05	LUAD	NEIL3	RNA	0.054639	NEIL3
0.25	1.3 (1.2-1.4)	20	9.7e-06	LUAD	NEK2	RNA	0.0139777	NEK2
0.26	1.3 (1.2-1.5)	21	5.2e-06	LUAD	OIP5	RNA	0.00754	OIP5
0.21	1.2 (1.1-1.4)	16	5.7e-05	LUAD	PBK	RNA	0.078945	PBK
0.29	1.3 (1.2-1.5)	22	2.6e-06	LUAD	PLK1	RNA	0.0037856	PLK1
0.32	1.4 (1.2-1.6)	21	5.4e-06	LUAD	PRC1	RNA	0.0078246	PRC1
-0.41	0.66 (0.55-0.81)	17	4.8e-05	LUAD	RCBTB2	RNA	0.066864	RCBTB2
0.29	1.3 (1.2-1.5)	22	2.6e-06	LUAD	RRM2	RNA	0.0037856	RRM2
-0.099	0.91 (0.87-0.95)	20	8.5e-06	LUAD	SFTPB	RNA	0.0122825	SFTPB
0.25	1.3 (1.1-1.4)	18	2.1e-05	LUAD	SGOL1	RNA	0.030009	SGOL1
0.33	1.4 (1.2-1.6)	16	5.8e-05	LUAD	SGOL2	RNA	0.080272	SGOL2
0.29	1.3 (1.2-1.5)	17	3.6e-05	LUAD	SHCBP1	RNA	0.050724	SHCBP1
0.26	1.3 (1.1-1.5)	18	2.8e-05	LUAD	SKA3	RNA	0.039816	SKA3
-0.13	0.88 (0.82-0.93)	17	4.7e-05	LUAD	SLC34A2	RNA	0.065612	SLC34A2
-0.28	0.76 (0.66-0.86)	17	3.6e-05	LUAD	SNX30	RNA	0.050724	SNX30
0.28	1.3 (1.2-1.5)	19	1.1e-05	LUAD	SPC25	RNA	0.01584	SPC25
-0.44	0.65 (0.52-0.79)	17	3.8e-05	LUAD	ST6GALNAC6	RNA	0.05339	ST6GALNAC6
0.24	1.3 (1.1-1.4)	19	1.3e-05	LUAD	TPX2	RNA	0.018681	TPX2
0.3	1.3 (1.2-1.6)	16	5.6e-05	LUAD	TYMS	RNA	0.077616	TYMS
0.32	1.4 (1.2-1.6)	18	2.8e-05	LUAD	WDHD1	RNA	0.039816	WDHD1

## Sheet: feature_chose
index.min	feature	times
-0.0394206	B3GALT2	1
-0.113293	C17orf44	1
0.0601845	CCT6A	1
-0.00628411	CD40LG	1
0.0617172	FKBP4	1
-0.0369363	GNG7	1
0.0493012	H2AFZ	1
0.0275257	IGF2BP1	1
-0.0783948	IVD	1
-0.020325	RCBTB2	1
-0.00622712	SLC34A2	1

## Sheet: feature_score
bcr_patient_barcode	sample	sig_score	B3GALT2	C17orf44	CCT6A	CD274	CD40LG	FKBP4	GNG7	H2AFZ	IGF2BP1	IVD	PDCD1...13	RCBTB2	SLC34A2	bcr_patient_barcodes	acronym	time	status	grou	group	HRD_TAI	HRD_LST	HRD_LOH	HRD_Score	topbottom	sig_group
TCGA-05-4249	TCGA.05.4249.01	-0.427908	4.67	6.23	11.46	6.1	4.71	9.95	8.36	10.41	2.08	10.39	5.76	7.66	16.65	01	LUAD	1523	0	10	Low	4	3	3	10	0.15	Low
TCGA-05-4250	TCGA.05.4250.01	0.243929	2.99	4.88	12.34	8.66	3.73	10.47	6.37	12.65	7.76	10.45	8.2	7.34	13.54	01	LUAD	121	1	14		4	6	4	14	0.15	High
TCGA-05-4382	TCGA.05.4382.01	0.0513462	4.23	5.42	11.8	6.89	4.46	11.53	6.47	11.26	3.19	9.06	6.41	8.41	13.55	01	LUAD	607	0	33		16	10	7	33	0.15	High
TCGA-05-4384	TCGA.05.4384.01	-0.440613	5.84	6.8	11.4	5.06	5.03	10.63	7.78	10.68	3.66	10.58	4.52	7.85	16.3	01	LUAD	426	0	8	Low	4	2	2	8	0.15	Low
TCGA-05-4389	TCGA.05.4389.01	-0.0261481	6.28	6.15	12.02	6.71	5.37	11.61	5.11	11.98	3.51	9.65	6.99	6.86	14.55	01	LUAD	1369	0	45	High	17	16	12	45	0.15	High
TCGA-05-4390	TCGA.05.4390.01	-0.0321015	6.22	7.04	13.28	5.81	2.27	11.48	5.04	11.8	4.98	9.77	4.29	7.84	14.49	01	LUAD	1126	0	27		15	10	2	27	0.15	High
TCGA-05-4396	TCGA.05.4396.01	-0.0727782	4.01	5.93	11.75	4.61	4.93	10.87	4.97	10.78	0.81	9.3	4.32	7.4	12.95	01	LUAD	303	1	13		5	2	6	13	0.15	High
TCGA-05-4397	TCGA.05.4397.01	0.314989	2.6	4.13	11.9	5.18	3.42	10.71	5.21	13.57	0.91	9.47	4.86	8	10.75	01	LUAD	731	1	43	High	17	15	11	43	0.15	High
TCGA-05-4398	TCGA.05.4398.01	0.201039	3.83	5.3	13.02	9.35	4.17	12.85	7.46	11.22	4	9.39	6.9	7.69	14.98	01	LUAD	1431	0	47	High	18	16	13	47	0.15	High
TCGA-05-4402	TCGA.05.4402.01	0.136116	4.24	5.27	12.98	5.55	4.1	12.02	6.85	11.58	6.75	10.74	4.58	8.08	15.17	01	LUAD	244	1	21		10	4	7	21	0.15	High
TCGA-05-4403	TCGA.05.4403.01	-0.305894	7.04	6.65	11.69	5.59	4.98	11.87	6.54	11.54	6.44	11.8	4.29	8.36	14.37	01	LUAD	578	0	10	Low	3	3	4	10	0.15	Low
TCGA-05-4405	TCGA.05.4405.01	-0.452681	5.4	6.52	12.52	6.33	4.52	10.95	8.8	10.23	0	10.38	5.01	8.21	16.18	01	LUAD	610	0	21		11	3	7	21	0.15	Low
TCGA-05-4415	TCGA.05.4415.01	1.01203	1.69	3.49	14.32	6	1.69	13.11	4.45	12.57	12.47	9.51	5.33	8.06	12.13	01	LUAD	91	1	24		13	4	7	24	0.15	High
TCGA-05-4417	TCGA.05.4417.01	-0.105491	6.63	6.22	11.88	6.33	5.03	11.84	6.93	10.99	7.82	10.21	6.85	8.11	14.36	01	LUAD	455	0	22		8	10	4	22	0.15	High
TCGA-05-4418	TCGA.05.4418.01	0.463361	3.54	6.25	12.55	7.03	5.31	13	6.39	12.35	9.6	8.11	6.8	7.24	10.83	01	LUAD	274	1	5	Low	2	2	1	5	0.15	High
TCGA-05-4420	TCGA.05.4420.01	0.47312	1.63	5.68	12.77	4.39	2.31	12.26	5.09	12.34	8.17	9.48	4.37	7.76	11.91	01	LUAD	912	0	46	High	19	18	9	46	0.15	High
TCGA-05-4422	TCGA.05.4422.01	-0.252985	4.46	6.64	11.71	5.79	6.01	11.63	8.1	11.86	5.85	11.74	7.42	8.25	10.95	01	LUAD	365	0	20		8	6	6	20	0.15	Low
TCGA-05-4424	TCGA.05.4424.01	-0.00905943	6.04	5.46	11.81	5.44	4.69	12.29	6.65	11.86	5.29	10.53	5.31	7.73	15.14	01	LUAD	913	0	29		14	11	4	29	0.15	High
TCGA-05-4425	TCGA.05.4425.01	-0.359159	3.23	6.72	11.69	7.12	6.54	10.18	7.62	11.74	3.96	11.54	5.62	8.26	15.26	01	LUAD	669	0	10	Low	4	2	4	10	0.15	Low
TCGA-05-4426	TCGA.05.4426.01	-0.525938	3.96	6.88	11.31	8.2	5.26	9.58	9.39	11.64	4.09	11.47	5.8	7.95	17.36	01	LUAD	791	0	14		5	4	5	14	0.15	Low
TCGA-05-4427	TCGA.05.4427.01	-0.0666615	3.47	5.16	11.43	8.2	4.26	11.13	5.18	11.64	0.59	10.65	4.26	7.44	17.02	01	LUAD	791	0	34		18	11	5	34	0.15	High
TCGA-05-4430	TCGA.05.4430.01	-0.12808	4.52	5.61	11.95	6.17	3.53	11.14	8.1	11.57	3.22	10.09	5.41	8.28	15.97	01	LUAD	761	0	20		11	4	5	20	0.15	Low
TCGA-05-4432	TCGA.05.4432.01	-0.356109	8.03	7.12	11.97	5.9	4.48	9.87	6.33	11.45	4.77	9.58	6.47	7.2	15.89	01	LUAD	761	0	29		15	10	4	29	0.15	Low
TCGA-05-4433	TCGA.05.4433.01	-0.163578	5.77	5.82	11.69	5.84	5.71	11.29	6.83	11.21	6.43	11.02	5.32	8.07	14.56	01	LUAD	730	0	17		7	2	8	17	0.15	Low
TCGA-05-4434	TCGA.05.4434.01	-0.0737269	4.99	6.28	11.99	8.03	5.94	12.03	7.33	11.61	7.72	10.8	6.81	8.2	14.95	01	LUAD	457	1	19		5	9	5	19	0.15	High
TCGA-05-5423	TCGA.05.5423.01	-0.553496	5.26	7.73	11.82	5.65	5.34	10.96	7.04	11.84	0	11.28	5.51	7.96	16.42	01	LUAD	151	0	12		7	4	1	12	0.15	Low
TCGA-05-5425	TCGA.05.5425.01	0.205849	3.87	5.98	12.87	6.76	4.38	11.3	6.35	12.03	9.44	10.04	6.87	7.65	13.55	01	LUAD	882	0	21		14	2	5	21	0.15	High
TCGA-05-5428	TCGA.05.5428.01	-0.0724918	3.4	7.48	12.51	6	2.64	11.76	6.53	13.24	0.9	9.41	3.52	8.04	14.19	01	LUAD	670	0	41		18	13	10	41	0.15	High
TCGA-05-5429	TCGA.05.5429.01	-0.21526	4.04	7.27	11.93	2.99	3.66	11.2	5.07	12.09	1.35	10.66	3.47	7.77	11.39	01	LUAD	275	1	14		6	2	6	14	0.15	Low
TCGA-05-5715	TCGA.05.5715.01	-0.375006	6.12	6.63	11.57	4.46	3.99	11.24	7.35	11.45	2.04	10.6	3.75	8.18	15.98	01	LUAD	62	0	11		3	5	3	11	0.15	Low
TCGA-35-4122	TCGA.35.4122.01	0.276525	4.01	6.55	12.57	8.09	5.31	12.36	6.58	13.46	9.19	9.32	6.47	8.4	13.08	01	LUAD	225	0	35		12	14	9	35	0.15	High
TCGA-35-4123	TCGA.35.4123.01	-0.00354232	3.73	6.93	12.5	9.06	4.91	11.3	6.31	12.82	4.18	9.65	8.58	8.06	13.48	01	LUAD	182	0	23		8	6	9	23	0.15	High
TCGA-35-5375	TCGA.35.5375.01	-0.0123808	4.05	6.54	12.42	6.32	4.85	11.5	7.88	13.16	2.44	9.04	6.32	9.75	9.09	01	LUAD	264	0	45	High	16	20	9	45	0.15	High
TCGA-38-4625	TCGA.38.4625.01	0.256322	2.9	4.79	12.69	10.45	3.01	12.21	8.26	12.69	5.23	10.47	5.37	7.16	13.37	01	LUAD	2973	0	40		19	12	9	40	0.15	High
TCGA-38-4626	TCGA.38.4626.01	-0.272053	3.97	5.47	11.49	7.29	3.82	10.35	7.71	11.06	3.3	11.08	5.15	8.76	17.15	01	LUAD	3674	0	8	Low	4	4	0	8	0.15	Low
TCGA-38-4627	TCGA.38.4627.01	-0.264775	6.5	6.06	11.91	5.42	5.08	10.5	7.11	11.63	4.4	10.25	5.11	9.55	14.31	01	LUAD	1147	1	4	Low	1	2	1	4	0.15	Low
TCGA-38-4628	TCGA.38.4628.01	-0.00702128	5.51	6.6	12.73	4.73	2.26	12.49	7.24	11.86	5.16	9.79	3.05	7.75	15.93	01	LUAD	1492	1	46	High	23	13	10	46	0.15	High
TCGA-38-4631	TCGA.38.4631.01	1.00451	3.49	5.15	13.26	3.92	2.51	12.9	5.33	13.4	11.09	5.49	4.75	6.8	8.56	01	LUAD	354	1	42	High	14	17	11	42	0.15	High
TCGA-38-4632	TCGA.38.4632.01	0.286172	3.45	6.06	12.4	7.22	3.64	12.07	6.68	12.6	9.12	9.44	8.09	7.44	15.07	01	LUAD	1357	1	40		19	15	6	40	0.15	High
TCGA-38-6178	TCGA.38.6178.01	-0.0642202	4.05	6.41	13.21	4.36	4.46	10.81	7.61	10.61	6.26	10.04	6.53	7.36	14.48	01	LUAD	448	0	30		15	10	5	30	0.15	High
TCGA-38-7271	TCGA.38.7271.01	-0.530565	5.34	6.82	11.54	6.36	7.86	10.67	9.13	11.01	0.82	10.43	8.32	7.85	16.38	01	LUAD	800	1	2	Low	1	1	0	2	0.15	Low
TCGA-38-A44F	TCGA.38.A44F.01	-0.380987	5.97	6.49	11.39	4.83	6.76	11.31	7.96	11.47	3.57	10.78	6.44	9.29	14.01	01	LUAD	133	0	0	Low	0	0	0	0	0.15	Low
TCGA-44-2655	TCGA.44.2655.01	-0.47666	5.3	6.43	12.04	4.93	6.4	10.59	7.11	11.22	0.33	11.75	5.1	7.72	15.87	01	LUAD	1324	0	5	Low	3	2	0	5	0.15	Low
TCGA-44-2656	TCGA.44.2656.01	-0.300837	5.08	6.24	12.35	8.81	5.71	10.7	7.24	12.02	0	10.42	7.3	8.23	16.45	01	LUAD	1429	0	51	High	18	18	15	51	0.15	Low
TCGA-44-2657	TCGA.44.2657.01	-0.498952	5.14	7.44	11.41	6.05	7.29	10.17	8.78	11.6	4.53	10.44	8.54	8.81	15.54	01	LUAD	1351	0	28		10	7	11	28	0.15	Low
TCGA-44-2659	TCGA.44.2659.01	-0.431355	7.31	6.99	13.07	5.78	6.34	11.31	8.3	11.32	0	10	6.31	8.36	15.05	01	LUAD	1367	0	17		8	2	7	17	0.15	Low
TCGA-44-2662	TCGA.44.2662.01	0.188368	2.59	5.13	12.34	8.66	3.6	11.37	4.71	12.65	2.08	9.96	5.01	8.42	16.88	01	LUAD	1280	0	34		16	5	13	34	0.15	High
TCGA-44-2665	TCGA.44.2665.01	-0.22993	4.02	5.73	11.29	7.36	4.25	10.75	6.99	11.49	1.94	10.38	5.08	9.45	15.16	01	LUAD	1301	0	22		9	7	6	22	0.15	Low
TCGA-44-2666	TCGA.44.2666.01	-0.575226	3.88	7.57	11.93	7.1	3.71	10.83	8.42	11.46	1.42	12.2	4.45	7.91	16.64	01	LUAD	97	1	8	Low	1	4	3	8	0.15	Low
TCGA-44-2668	TCGA.44.2668.01	0.326993	2.27	4.96	12.02	8.36	4.72	11.25	5.45	12.32	6.69	9.64	7.04	7.81	13.72	01	LUAD	761	1	33		10	13	10	33	0.15	High
TCGA-44-3396	TCGA.44.3396.01	-0.118603	4.02	5.63	12.39	8.25	5.39	10.25	6.82	12.13	1.69	10.04	7.03	8.57	15.75	01	LUAD	1130	0	10	Low	5	2	3	10	0.15	Low
TCGA-44-3398	TCGA.44.3398.01	-0.54567	5.38	8.17	11.79	7.75	4.87	9.92	7.46	12.43	0.51	9.8	4.97	9.33	14.87	01	LUAD	1163	0	3	Low	1	2	0	3	0.15	Low
TCGA-44-3918	TCGA.44.3918.01	-0.187974	4.62	6.77	11.99	9.45	6.53	11.3	7.28	12.72	0.47	9.27	7.87	8.4	14.54	01	LUAD	1036	0	58	High	18	22	18	58	0.15	Low
TCGA-44-3919	TCGA.44.3919.01	-0.21902	4.94	5.85	11.88	7.43	6.27	10.46	8.16	11.65	2.63	9.76	6.54	8.02	16.04	01	LUAD	1026	1	16		6	5	5	16	0.15	Low
TCGA-44-4112	TCGA.44.4112.01	-0.0762928	3.91	6.21	11.97	6.27	4.72	12.47	7.72	12.73	0.85	9.92	4.19	8.11	16.43	01	LUAD	808	1	20		2	9	9	20	0.15	High
TCGA-44-5643	TCGA.44.5643.01	0.494906	3.24	5.17	12.2	4.89	4.45	14.46	5.28	11.78	10.38	11	6.18	6.61	10.46	01	LUAD	1013	0	24		13	4	7	24	0.15	High
TCGA-44-5644	TCGA.44.5644.01	0.177706	8.36	5.83	12.82	3.17	2.66	11.96	4.52	11.78	8.05	9.61	4.56	6.79	11.12	01	LUAD	863	0	73	High	25	28	20	73	0.15	High
TCGA-44-5645	TCGA.44.5645.01	-0.654612	6.5	6.61	11.77	5.88	7.59	9.69	7.98	10.48	0.65	11.02	6.15	8.67	17.33	01	LUAD	852	0	10	Low	4	4	2	10	0.15	Low
TCGA-44-6145	TCGA.44.6145.01	-0.185431	3.2	5.71	11.04	7.85	5.82	11.09	7.33	11.43	1.18	10.32	8.03	7.64	13.75	01	LUAD	595	0	8	Low	3	2	3	8	0.15	Low
TCGA-44-6146	TCGA.44.6146.01	-0.563613	6.46	7.48	11.41	4.79	4.56	11.18	5.82	10.73	0	11.22	2.68	7.79	13.76	01	LUAD	728	0	11		4	2	5	11	0.15	Low
TCGA-44-6148	TCGA.44.6148.01	-0.722222	8.51	6.28	11.19	5.49	5.1	10.44	9.18	10.34	1.05	11.06	4.52	9.79	15.19	01	LUAD	704	0	0	Low	0	0	0	0	0.15	Low
TCGA-44-6774	TCGA.44.6774.01	0.0748477	4.65	4.9	11.74	5.57	4.76	10.74	7.32	11.02	7.57	9.8	6.22	8.29	11.36	01	LUAD	658	0	14		4	6	4	14	0.15	High
TCGA-44-6775	TCGA.44.6775.01	-0.04178	4.51	4.77	12.59	6.29	4.54	9.99	6.14	11.75	1.82	10.14	5.3	8.54	16.61	01	LUAD	705	0	27		13	6	8	27	0.15	High
TCGA-44-6776	TCGA.44.6776.01	-0.367903	5.58	5.18	11.5	4.24	4.63	11.25	8.05	10.56	0	11.32	4.07	7.82	15.31	01	LUAD	2616	0	14		5	5	4	14	0.15	Low
TCGA-44-6777	TCGA.44.6777.01	-0.210378	4.46	5.67	11.57	7.61	4.69	11.43	7.75	11.36	1.37	10.13	5.98	8.99	15.92	01	LUAD	987	1	12		7	1	4	12	0.15	Low
TCGA-44-6778	TCGA.44.6778.01	-0.331255	6.71	5.69	11.84	8.27	6.9	10.73	7.76	11.33	1.54	10.24	7.34	8.48	14.9	01	LUAD	1864	0	38		20	10	8	38	0.15	Low
TCGA-44-6779	TCGA.44.6779.01	0.254163	3.29	5.41	11.83	7.11	4.68	11.32	5	11.59	2.88	7.73	7.03	7.67	14.22	01	LUAD	500	1	33		12	10	11	33	0.15	High
TCGA-44-7659	TCGA.44.7659.01	-0.393204	4.19	5.83	11.39	6.11	4.55	11.37	8.21	11.36	0	11.97	4.35	7.12	16.04	01	LUAD	691	0	12		6	3	3	12	0.15	Low
TCGA-44-7660	TCGA.44.7660.01	0.230981	3.77	5.98	12.86	6.23	3.3	11.89	4.82	12.71	5.04	10.29	6.01	7.84	8.23	01	LUAD	592	0	41		15	11	15	41	0.15	High
TCGA-44-7661	TCGA.44.7661.01	0.00741399	4.11	5.09	12.14	9.97	5.65	11.29	6.16	12.29	1.93	10.4	6.28	8.18	15.38	01	LUAD	557	1	6	Low	3	2	1	6	0.15	High
TCGA-44-7662	TCGA.44.7662.01	0.227336	3.07	4.98	12.63	7.14	3.98	10.98	5.6	12.01	4.82	9.9	6.19	8.07	12.53	01	LUAD	218	0	39		16	10	13	39	0.15	High
TCGA-44-7667	TCGA.44.7667.01	0.523979	3.87	3.11	13.12	4.74	3.17	11.32	4.97	12.32	2.87	9.61	3.84	6.5	9.12	01	LUAD	1097	0	36		14	16	6	36	0.15	High
TCGA-44-7669	TCGA.44.7669.01	-0.00743884	5.56	6.04	12.18	6.54	4	13.44	6.23	12.87	0	10.05	5.87	8.5	13.67	01	LUAD	574	1	37		16	11	10	37	0.15	High
TCGA-44-7670	TCGA.44.7670.01	0.379383	3.13	4.09	12.03	5.44	2.96	11.09	7.66	12.2	10.52	10.3	6.52	7.09	12.89	01	LUAD	882	0	53	High	24	15	14	53	0.15	High
TCGA-44-7671	TCGA.44.7671.01	-0.334327	5.18	6.02	12.07	4.34	2.99	11.01	7.22	10.97	2.93	12.08	3.2	7.35	15.04	01	LUAD	889	0	12		5	3	4	12	0.15	Low
TCGA-44-7672	TCGA.44.7672.01	-0.26956	4.9	6.28	11.83	7.19	5.93	10.27	7.83	12.1	1.56	9.8	7.58	7.83	15.47	01	LUAD	719	0	28		13	8	7	28	0.15	Low
TCGA-44-8117	TCGA.44.8117.01	-0.167247	3.65	5.81	12.16	6.79	3.14	10.23	7.19	11.73	0.37	10.11	5.87	7.02	15.46	01	LUAD	385	0	38		18	11	9	38	0.15	Low
TCGA-44-8119	TCGA.44.8119.01	-0.00127575	5.38	5.39	11.97	5.87	4.53	10.88	6.37	12.05	3.88	9.65	5.95	7.98	14.27	01	LUAD	285	0	35		14	12	9	35	0.15	High
TCGA-44-8120	TCGA.44.8120.01	-0.0651885	5.45	5.73	11.55	5.47	4.79	10.18	6.3	11.07	3.68	8.44	5.05	7.49	15.25	01	LUAD	260	0	22		9	3	10	22	0.15	High
TCGA-44-A479	TCGA.44.A479.01	-0.393906	7.12	6.38	12.13	6.87	6.56	8.6	7.16	11.36	6.04	10.32	8.04	8.7	13.81	01	LUAD	486	0	31		11	11	9	31	0.15	Low
TCGA-44-A47A	TCGA.44.A47A.01	-0.163888	3.42	5.68	11.46	6.16	5.16	11.22	6.85	11.15	3.84	11.38	6.54	7.53	14.86	01	LUAD	466	0	16		7	7	2	16	0.15	Low
TCGA-44-A47B	TCGA.44.A47B.01	-0.273861	3.76	5.25	10.98	4.31	4.75	9.36	7.5	11.39	1.48	10.4	6.56	7.46	15.71	01	LUAD	287	0	14		7	4	3	14	0.15	Low
TCGA-44-A47G	TCGA.44.A47G.01	-0.308339	3.43	5.86	11.99	7.67	7.05	10.02	8.2	11.67	0.66	10.62	7.75	8.18	15.54	01	LUAD	351	0	21		5	14	2	21	0.15	Low
TCGA-44-A4SS	TCGA.44.A4SS.01	0.217285	4.39	5.47	12.11	6.02	5.48	11.81	5.07	11.51	6.08	9.3	7.67	8.1	10.77	01	LUAD	415	0	44	High	13	23	8	44	0.15	High
TCGA-44-A4SU	TCGA.44.A4SU.01	-0.0200052	2.62	5.68	13.15	5.47	4.96	10.94	8.17	10.96	5.45	10.84	6.64	7.53	15.16	01	LUAD	409	1	29		8	8	13	29	0.15	High
TCGA-49-4486	TCGA.49.4486.01	-0.34515	4.64	5.99	11.71	3.27	3.62	11.23	6.77	11.54	0	12.03	4.19	7	14.81	01	LUAD	2318	1	9	Low	5	2	2	9	0.15	Low
TCGA-49-4487	TCGA.49.4487.01	-0.00728822	3.58	6.36	12	5.89	6.13	11.53	7.55	12.38	5.31	10.08	7.18	7	13.82	01	LUAD	855	1	29		17	9	3	29	0.15	High
TCGA-49-4488	TCGA.49.4488.01	-0.187775	3.83	7.33	12.71	6.68	3.9	11.41	6.42	11.86	0	9.84	5.81	6.44	15.46	01	LUAD	869	1	59	High	30	13	16	59	0.15	Low
TCGA-49-4490	TCGA.49.4490.01	-0.0765753	5.43	6.13	12.26	3.5	5.16	11.47	6.69	11.32	6.37	10.41	5.4	7.67	15.37	01	LUAD	385	1	28		14	8	6	28	0.15	High
TCGA-49-4494	TCGA.49.4494.01	0.0462968	2.97	5.98	12.84	6.11	2.86	11.7	6.82	13.03	0.36	10	5.67	7.44	16.26	01	LUAD	1081	1	15		3	6	6	15	0.15	High
TCGA-49-4501	TCGA.49.4501.01	-0.327656	6.01	6.57	12.58	6.03	5.79	10.96	7.73	11.01	3.56	10.67	5.59	8.12	15.63	01	LUAD	1421	1	28		12	9	7	28	0.15	Low
TCGA-49-4505	TCGA.49.4505.01	-0.217747	4.52	5.61	11.83	6.55	4.09	11.53	7.99	11.43	1.09	10.71	7.01	7.8	16.4	01	LUAD	428	1	30		13	12	5	30	0.15	Low
TCGA-49-4506	TCGA.49.4506.01	0.263249	2.43	6.06	13.16	5.28	3.86	12.76	5.69	12.52	1.13	9.67	6.85	6.21	10.21	01	LUAD	999	1	9	Low	4	1	4	9	0.15	High
TCGA-49-4507	TCGA.49.4507.01	0.230127	1.62	5.61	12.07	4.53	4.22	12.18	5.89	12.8	2.36	10.18	8.44	6.87	10.09	01	LUAD	268	1	42	High	16	13	13	42	0.15	High
TCGA-49-4510	TCGA.49.4510.01	-0.548909	6.17	7.67	11.45	4.95	3.49	9.56	8.19	11.7	5.67	11.39	4.56	7.12	13.92	01	LUAD	896	1	21		8	6	7	21	0.15	Low
TCGA-49-4512	TCGA.49.4512.01	-0.149184	4.16	5.3	11.74	4.22	4.88	11.59	8.43	10.79	4.44	11.02	4.16	7.59	16.15	01	LUAD	905	1	25		12	9	4	25	0.15	Low
TCGA-49-4514	TCGA.49.4514.01	0.103966	3.35	7.28	12.07	3.35	4.67	11.8	6.28	13.39	7.28	9.98	6.83	6.22	13.54	01	LUAD	1700	0	31		11	13	7	31	0.15	High
TCGA-49-6742	TCGA.49.6742.01	0.364867	3.2	5.63	12.51	4.5	3.08	11.49	5.96	12.05	10.34	9.56	4.18	6.48	14.65	01	LUAD	488	1	9	Low	4	2	3	9	0.15	High
TCGA-49-6743	TCGA.49.6743.01	0.0528444	4.5	5.75	11.94	7.18	4.02	10.76	6.25	11.72	7.08	9.92	5.34	7.3	14.7	01	LUAD	1621	0	33		12	10	11	33	0.15	High
TCGA-49-6744	TCGA.49.6744.01	-0.227666	5.05	5.81	11.53	6.12	6.25	10.87	7.25	11.12	4.42	10.63	7.01	7.99	16.42	01	LUAD	1683	0	26		9	8	9	26	0.15	Low
TCGA-49-6745	TCGA.49.6745.01	-0.110843	3.93	5.5	12.43	9.73	5.47	10.86	5.95	11.66	0	10.39	6.58	7.9	15.54	01	LUAD	522	0	11		4	3	4	11	0.15	High
TCGA-49-6761	TCGA.49.6761.01	0.123393	1.98	5.52	13.59	8.39	4.1	11.95	8.44	11.75	0.79	9.79	7.57	6.5	14.86	01	LUAD	354	0	24		9	7	8	24	0.15	High
TCGA-49-6767	TCGA.49.6767.01	0.635001	0.67	4.88	13.11	7.71	3.21	11.58	4.36	12.07	11.43	10.23	5.87	6.68	12.87	01	LUAD	677	0	30		11	9	10	30	0.15	High
TCGA-49-AAQV	TCGA.49.AAQV.01	-0.281261	3.48	7.05	12.81	6.4	5.52	10.54	7.84	11.99	3.2	11.01	6.65	7.78	16.14	01	LUAD	677	1	37		15	10	12	37	0.15	Low
TCGA-49-AAR0	TCGA.49.AAR0.01	-0.057022	4.6	5.35	12.2	4.87	5.2	11.28	7.73	11.88	2.31	9.95	7.45	7.94	14.4	01	LUAD	4765	0	38		10	9	19	38	0.15	High
TCGA-49-AAR2	TCGA.49.AAR2.01	-0.470051	4.85	7.08	10.99	4.04	4.88	8.85	7.28	12.32	3.07	11.02	6.63	6.79	12.01	01	LUAD	2224	0	19		6	3	10	19	0.15	Low
TCGA-49-AAR3	TCGA.49.AAR3.01	-0.00806959	2.64	5.71	12.2	8.67	4.56	10.79	7.28	12.38	2.16	10.14	8.05	7.52	13.13	01	LUAD	1893	0	21		4	7	10	21	0.15	High
TCGA-49-AAR4	TCGA.49.AAR4.01	-0.317545	3.1	6.54	11.8	6.87	4.75	10.05	7.62	11.61	2.05	10.79	8.55	7.98	15.14	01	LUAD	879	1	21		7	4	10	21	0.15	Low
TCGA-49-AAR9	TCGA.49.AAR9.01	0.768823	3.93	3.21	11.11	4.05	0.54	11.78	3.53	12.33	10.78	9.57	4.92	5.58	2.48	01	LUAD	260	1	52	High	21	15	16	52	0.15	High
TCGA-49-AARE	TCGA.49.AARE.01	0.293974	3.46	5.48	12.26	4.16	4.8	10.5	6.24	12.2	7.2	8.21	6.18	7.11	13.74	01	LUAD	1229	1	35		15	11	9	35	0.15	High
TCGA-49-AARN	TCGA.49.AARN.01	-0.224036	3.77	5.63	11.7	6.04	4.18	10.92	8.34	11.34	1.7	10.66	5.29	7.49	15.95	01	LUAD	1135	1	20		6	4	10	20	0.15	Low
TCGA-49-AARO	TCGA.49.AARO.01	-0.0573729	2.16	5.06	11.59	6.69	5.85	10.92	7.68	11.61	2.16	10.47	6.72	8.39	14.54	01	LUAD	3759	0	37		16	11	10	37	0.15	High
TCGA-49-AARQ	TCGA.49.AARQ.01	0.0800364	2.3	5.07	12.63	4.86	4.33	9.91	4.86	12.01	2.73	10.51	6.97	8.43	14.76	01	LUAD	6732	0	39		19	13	7	39	0.15	High
TCGA-49-AARR	TCGA.49.AARR.01	-0.40748	5.39	5.69	11.24	6.58	4.7	10.63	7.86	10.76	0	10.44	6.7	8.92	15.06	01	LUAD	4992	0	0	Low	0	0	0	0	0.15	Low
TCGA-4B-A93V	TCGA.4B.A93V.01	-0.143051	7.25	5.16	12.55	9.37	3.95	10.86	6.59	12.08	0.57	10.74	6.43	5.88	12.81	01	LUAD	300	1	36		15	11	10	36	0.15	Low
TCGA-50-5044	TCGA.50.5044.01	0.110591	2.03	4.99	12.43	7.85	2.61	11.83	7.75	12.5	1.02	10.49	6.89	7.56	14.12	01	LUAD	624	1	6	Low	2	2	2	6	0.15	High
TCGA-50-5045	TCGA.50.5045.01	-0.302568	5.44	7.11	12.19	6.92	5.96	11.12	8.28	12.42	3.03	10.03	7.42	8.67	14.85	01	LUAD	2174	1	11		5	4	2	11	0.15	Low
TCGA-50-5049	TCGA.50.5049.01	-0.275764	5.06	7.05	12.18	7.1	6.84	10.8	7.88	11.79	4.19	9.97	8.04	8.8	12.73	01	LUAD	3094	0	26		11	7	8	26	0.15	Low
TCGA-50-5051	TCGA.50.5051.01	-0.161535	10.59	5.42	11.95	4.4	3.9	11.59	6.47	12.1	6.29	10.68	5.13	7.17	14.09	01	LUAD	478	1	7	Low	3	3	1	7	0.15	Low
TCGA-50-5055	TCGA.50.5055.01	-0.440285	5.62	7.46	12.1	5.03	7.62	10.37	9.05	12.05	4.07	10.21	8	8.46	15	01	LUAD	1830	1	2	Low	1	0	1	2	0.15	Low
TCGA-50-5066	TCGA.50.5066.01	-0.0928003	4.13	8.21	12.73	6.46	4.98	11.6	8.07	13.26	5.99	9.16	6.71	8.64	12.44	01	LUAD	1442	0	14		6	5	3	14	0.15	High
TCGA-50-5068	TCGA.50.5068.01	-0.661461	4.91	9.22	11.67	5.82	6.17	9.99	8.28	13.07	0.89	9.98	5.84	9.2	15.6	01	LUAD	1499	1	14		6	3	5	14	0.15	Low
TCGA-50-5072	TCGA.50.5072.01	0.570923	3.29	5	12.62	5.53	4.64	13.03	5.64	12.48	11.07	9.64	5.02	6.73	13.91	01	LUAD	250	1	16		7	5	4	16	0.15	High
TCGA-50-5930	TCGA.50.5930.01	0.0502138	3.54	5.35	11.37	5.2	4.71	10.88	7.08	11.51	9.21	10.86	6.45	7.06	15.24	01	LUAD	282	1	24		9	2	13	24	0.15	High
TCGA-50-5931	TCGA.50.5931.01	0.408808	5.26	5.16	12.13	2.99	0.71	12.94	5.18	12.51	10.74	10.64	3.1	7.48	9.37	01	LUAD	434	1	18		9	2	7	18	0.15	High
TCGA-50-5932	TCGA.50.5932.01	-0.222995	6.23	5.84	12.1	4.55	4.07	10.94	5.61	11.44	2.77	11.28	3.15	7.39	14.8	01	LUAD	1235	1	25		10	7	8	25	0.15	Low
TCGA-50-5933	TCGA.50.5933.01	-0.103397	4.61	6.63	13.08	9.03	3.73	11.62	6.29	11.76	1.34	9.97	8.62	8.23	13.96	01	LUAD	2393	1	25		12	7	6	25	0.15	High
TCGA-50-5935	TCGA.50.5935.01	-0.318656	5.77	5.49	11.48	5.59	6.08	9.94	7.23	11.43	0.71	10.26	5.2	7	16.83	01	LUAD	653	1	13		8	3	2	13	0.15	Low
TCGA-50-5936	TCGA.50.5936.01	0.417984	2.43	4.73	12.77	5.08	4.61	12.07	7.5	11.27	9.77	9.51	5.68	7.26	14.34	01	LUAD	257	1	27		8	8	11	27	0.15	High
TCGA-50-5939	TCGA.50.5939.01	-0.140748	4.12	5.19	11.44	7	4.52	10.52	6.94	11.65	1.24	10.43	6.19	7.47	13.23	01	LUAD	460	1	35		12	10	13	35	0.15	Low
TCGA-50-5941	TCGA.50.5941.01	-0.22626	4.8	5.98	12.13	7.66	5.84	11.27	6.79	11.63	0.71	10.61	7.59	7.8	16.1	01	LUAD	1474	0	29		15	10	4	29	0.15	Low
TCGA-50-5942	TCGA.50.5942.01	-0.880681	7.07	7.22	11.46	5.04	5.89	9.55	8.65	10.44	0.71	12.35	4.77	8.14	17.22	01	LUAD	1847	0	4	Low	2	0	2	4	0.15	Low
TCGA-50-5944	TCGA.50.5944.01	-0.393717	8.07	4.77	11.35	5.11	4.89	11.06	7.26	11.08	0	11.21	3.34	7.95	17.32	01	LUAD	1750	0	23		13	8	2	23	0.15	Low
TCGA-50-5946	TCGA.50.5946.01	0.158705	3.23	7.58	12.76	4.89	1.84	11.32	5.91	12.16	10.72	10.07	4.2	6.25	11.25	01	LUAD	1617	0	32		15	8	9	32	0.15	High
TCGA-50-6590	TCGA.50.6590.01	0.41504	2.91	5.63	12.95	8.9	5.4	12.57	7.24	11.89	10.01	9.58	7.3	7.33	7.7	01	LUAD	1288	1	27		11	9	7	27	0.15	High
TCGA-50-6591	TCGA.50.6591.01	1.2324	2	2.2	15.72	2.67	0.68	11.62	4.24	13.08	12.31	9.9	1.76	3.69	11.96	01	LUAD	119	1	29		14	8	7	29	0.15	High
TCGA-50-6592	TCGA.50.6592.01	0.503074	2.4	4.62	12.15	6.4	4.46	12.21	4.85	12.08	10.18	10.21	6.87	7.77	11.88	01	LUAD	777	1	33		12	12	9	33	0.15	High
TCGA-50-6593	TCGA.50.6593.01	-0.222433	5.16	5.83	12.63	6.94	3.57	10.42	8.44	11.49	3.72	10.62	4.2	8.02	16.2	01	LUAD	336	1	28		13	8	7	28	0.15	Low
TCGA-50-6594	TCGA.50.6594.01	0.36599	1.93	4.47	12.26	10.69	3.13	11.06	5.96	12.88	7.44	10.51	7.91	7.76	14.5	01	LUAD	370	1	47	High	20	12	15	47	0.15	High
TCGA-50-6595	TCGA.50.6595.01	0.316327	2.89	4.63	13.52	8.99	3.86	11.44	5.23	12.02	2.62	9.93	5.76	7.69	12.44	01	LUAD	189	1	12		5	3	4	12	0.15	High
TCGA-50-6597	TCGA.50.6597.01	-0.155342	4.92	6.36	11.53	3.25	6.8	11.16	7.47	11.41	7.2	10.48	8.06	7.04	16.21	01	LUAD	1268	1	22		8	6	8	22	0.15	Low
TCGA-50-7109	TCGA.50.7109.01	-0.173151	3.85	5.53	12.15	4.67	5.01	10.22	8.01	11.85	1.15	10.18	6.39	8.18	13.02	01	LUAD	308	1	30		14	13	3	30	0.15	Low
TCGA-50-8457	TCGA.50.8457.01	-0.638075	5.94	6.41	10.92	5.71	6.09	10.7	9.56	10.59	0	11.02	6.54	7.96	16.11	01	LUAD	1125	0	9	Low	4	2	3	9	0.15	Low
TCGA-50-8459	TCGA.50.8459.01	-0.351974	4.96	6.6	11.31	5.29	4.99	9.84	7.87	11.27	5.04	10.36	7.1	8.77	12.62	01	LUAD	1119	0	7	Low	1	3	3	7	0.15	Low
TCGA-50-8460	TCGA.50.8460.01	-0.5975	5.53	6.85	11.33	5.78	6.07	10.81	8.85	11.39	0.7	11.49	6.72	7.96	16.98	01	LUAD	829	0	8	Low	4	3	1	8	0.15	Low
TCGA-53-7624	TCGA.53.7624.01	0.732964	1.21	4.86	12.71	7.19	3.78	12.81	4.65	12.7	9.9	9.65	5.99	6.64	5.77	01	LUAD	1043	1	66	High	24	25	17	66	0.15	High
TCGA-53-7626	TCGA.53.7626.01	-0.376568	5.38	5.55	11.28	6.5	6.3	10.58	7.87	10.97	0.36	10.4	6.85	8.62	15.66	01	LUAD	929	1	26		12	6	8	26	0.15	Low
TCGA-53-7813	TCGA.53.7813.01	-0.0875417	7.68	5.4	12.18	4.79	5.13	10.52	7.02	12.24	5.62	9.89	4.5	7.7	14.47	01	LUAD	424	0	24		9	10	5	24	0.15	High
TCGA-53-A4EZ	TCGA.53.A4EZ.01	-0.090974	4.37	6.13	11.77	4.6	3.92	10.2	7.36	12.1	6.72	10.68	5.8	6.8	11.51	01	LUAD	1071	0	44	High	18	9	17	44	0.15	High
TCGA-55-1592	TCGA.55.1592.01	-0.0548929	5.38	5.55	11.74	5.91	5.43	11.54	6.16	11.22	5.82	10.47	4.01	8.23	15.49	01	LUAD	701	1	43	High	16	19	8	43	0.15	High
TCGA-55-1594	TCGA.55.1594.01	0.105242	3.8	5.42	14.02	6.22	4.62	10.55	5.74	12.07	3.27	10.62	5.69	7.6	13.3	01	LUAD	1178	0	33		16	7	10	33	0.15	High
TCGA-55-1595	TCGA.55.1595.01	-0.192261	4.94	5.99	11.89	6.1	4.54	11.65	6.72	11.68	2.02	10.93	6.06	7.7	15.23	01	LUAD	1479	0	34		15	16	3	34	0.15	Low
TCGA-55-1596	TCGA.55.1596.01	-0.0124771	6.45	6.11	12.2	4.44	2.91	11.27	5.56	11.92	9.08	11.28	4.94	6.5	14.99	01	LUAD	2065	0	24		12	6	6	24	0.15	High
TCGA-55-5899	TCGA.55.5899.01	0.0906977	9.89	4.94	13.38	5.98	4.58	11.62	4.68	12.88	3.88	10.6	5.94	8.07	4.39	01	LUAD	930	0	45	High	19	10	16	45	0.15	High
TCGA-55-6543	TCGA.55.6543.01	-0.303403	3.39	6.51	11.98	6.83	4.4	11.02	7.18	11.29	1.08	10.86	4.1	8.37	16.92	01	LUAD	435	0	4	Low	2	1	1	4	0.15	Low
TCGA-55-6642	TCGA.55.6642.01	-0.424175	8.51	6.19	11.44	5.94	4.01	9.87	8.27	11.25	5.57	10.31	5.36	8.22	13.98	01	LUAD	2449	0	34		13	14	7	34	0.15	Low
TCGA-55-6712	TCGA.55.6712.01	-0.0184651	3.85	5.2	12.19	7.79	5.84	11.26	6.5	11.87	1.88	10.42	7.15	7.46	15.71	01	LUAD	171	1	27		10	11	6	27	0.15	High
TCGA-55-6968	TCGA.55.6968.01	-0.0475372	6.98	4.8	11.97	6.91	5.36	10.76	6.84	12.37	1.1	9.44	6.7	8.05	10.15	01	LUAD	1293	1	34		13	11	10	34	0.15	High
TCGA-55-6969	TCGA.55.6969.01	-0.278689	6.79	6.11	12.49	6.27	5.57	10.65	8	11.96	1.25	9.91	7.42	8.06	12.95	01	LUAD	1239	0	38		13	15	10	38	0.15	Low
TCGA-55-6970	TCGA.55.6970.01	0.0162415	4.22	5.55	12.2	6.78	5.9	11.67	6.92	11.49	0.72	8.82	6.28	7.58	14.65	01	LUAD	464	1	16		7	4	5	16	0.15	High
TCGA-55-6971	TCGA.55.6971.01	-0.366029	5.54	6.52	11.61	7.23	5.88	10.34	7.65	11.11	3.86	10.46	8.04	8.13	15.27	01	LUAD	1400	0	18		7	8	3	18	0.15	Low
TCGA-55-6972	TCGA.55.6972.01	-0.0944574	4.71	6.47	12.05	2.75	2.15	10.94	6.79	11.8	0	8.89	2.15	5.83	12.56	01	LUAD	1632	1	21		8	7	6	21	0.15	High
TCGA-55-6975	TCGA.55.6975.01	0.421165	5	5.45	12.64	3.47	4.34	11.75	6.57	12.73	8.99	8.09	4.34	7.75	10.21	01	LUAD	118	1	24		8	6	10	24	0.15	High
TCGA-55-6978	TCGA.55.6978.01	0.0680287	6.21	6.22	12.57	9.43	5.72	11.49	6.43	12.24	8.95	9.98	7.85	8.11	12.41	01	LUAD	176	1	9	Low	5	2	2	9	0.15	High
TCGA-55-6979	TCGA.55.6979.01	-0.121873	4.56	5.96	12.76	8.28	5.88	10.14	6.7	11.91	2.18	9.59	8.42	8.59	15.58	01	LUAD	237	1	11		4	4	3	11	0.15	Low
TCGA-55-6980	TCGA.55.6980.01	-0.177181	5.73	5.38	11.92	6.39	6.45	11.71	7.17	10.98	2.85	10.68	5.95	8.22	14.77	01	LUAD	2109	0	7	Low	4	1	2	7	0.15	Low
TCGA-55-6981	TCGA.55.6981.01	0.275387	3.41	4.52	14.53	6.21	4.21	11.82	5.94	11.77	0.91	10.06	5.37	7.51	16.1	01	LUAD	1379	1	21		10	7	4	21	0.15	High
TCGA-55-6982	TCGA.55.6982.01	0.134521	4.64	4.74	12.52	6.34	4.41	10.53	6.11	11.85	6.29	10.03	6.13	8.24	15.92	01	LUAD	995	1	19		6	4	9	19	0.15	High
TCGA-55-6983	TCGA.55.6983.01	-0.416811	5.65	6.36	11.9	5.03	6.39	10.6	7.81	11.43	0.77	10.65	6.57	8.73	14.08	01	LUAD	2823	0	2	Low	1	1	0	2	0.15	Low
TCGA-55-6984	TCGA.55.6984.01	0.0858654	3.06	4.78	11.92	5.23	4.78	12.44	7.27	11.28	1.9	10.39	5	7.35	13.34	01	LUAD	760	1	12		7	2	3	12	0.15	High
TCGA-55-6985	TCGA.55.6985.01	0.0204675	3.99	4.95	12.05	6.82	5.2	10.9	7.86	11.22	5.63	9.96	6.88	8.1	15.91	01	LUAD	1233	0	24		8	9	7	24	0.15	High
TCGA-55-6986	TCGA.55.6986.01	-0.316958	5.17	5.63	12.25	5.59	5.92	10.84	8.18	11.28	2.21	11.39	4.94	8	16.65	01	LUAD	3261	0	9	Low	2	4	3	9	0.15	Low
TCGA-55-6987	TCGA.55.6987.01	-0.102318	4.02	6.28	12.21	7.93	6.37	12.11	7.83	11.96	1.47	9.66	7.57	8.19	14.73	01	LUAD	2137	0	17		5	7	5	17	0.15	High
TCGA-55-7281	TCGA.55.7281.01	-0.236534	5.04	5.14	11.64	4.91	4.77	10.71	7.66	11.13	0	10.1	5.77	7.8	16.47	01	LUAD	872	0	12		6	1	5	12	0.15	Low
TCGA-55-7283	TCGA.55.7283.01	-0.299519	5.09	6.46	12.36	5.53	5.77	10.43	8.08	10.73	4.98	10.63	5.4	7.08	17.46	01	LUAD	609	0	23		10	10	3	23	0.15	Low
TCGA-55-7284	TCGA.55.7284.01	-0.554525	7.41	6.85	11.44	6.18	5.52	10.8	6.91	10.61	1.67	10.95	4.7	8.43	14.58	01	LUAD	243	1	11		5	4	2	11	0.15	Low
TCGA-55-7570	TCGA.55.7570.01	0.49776	8.32	3.72	13.21	4.67	1.85	12.04	5.31	12.93	11.19	10.43	5.46	6.94	11.23	01	LUAD	824	0	24		12	3	9	24	0.15	High
TCGA-55-7573	TCGA.55.7573.01	-0.572156	6.16	6.02	11.22	5.49	6.72	10.12	8.53	10.45	1.38	11.08	5.05	8.18	17.37	01	LUAD	487	0	29		13	9	7	29	0.15	Low
TCGA-55-7574	TCGA.55.7574.01	-0.442655	4.72	6.41	11.31	5.6	7.2	10.37	8.74	10.95	2.06	10.36	7.59	8.56	15	01	LUAD	995	1	15		5	2	8	15	0.15	Low
TCGA-55-7576	TCGA.55.7576.01	0.0304404	4.16	5.22	12.18	6.04	3.4	11.97	6.25	11.07	3.99	10.57	5.95	7.65	16.9	01	LUAD	670	0	53	High	22	21	10	53	0.15	High
TCGA-55-7724	TCGA.55.7724.01	-0.0611372	6.27	5.62	12.42	5.93	5.78	11.93	6.9	11.61	5.4	10.38	3.7	8.89	15.49	01	LUAD	705	0	16		6	5	5	16	0.15	High
TCGA-55-7725	TCGA.55.7725.01	-0.610709	5.95	6.92	11.9	6.93	7.53	10.95	7.13	10.82	0	11.97	3.39	8.28	16.1	01	LUAD	442	0	15		7	4	4	15	0.15	Low
TCGA-55-7726	TCGA.55.7726.01	0.27492	2.44	4.42	13.13	5.04	1.87	12.24	5.53	11.72	0	10.18	3.43	8.65	9.91	01	LUAD	652	0	24		14	3	7	24	0.15	High
TCGA-55-7727	TCGA.55.7727.01	-0.216431	4.92	5.55	12.29	6.22	6.27	10.65	7.25	11.9	0.94	10.73	3.47	7.11	17.72	01	LUAD	119	0	24		8	9	7	24	0.15	Low
TCGA-55-7728	TCGA.55.7728.01	-0.491203	7.54	6.4	11.04	6.35	6.7	9.76	7.48	10.79	5.79	10.71	6.62	9.03	13.73	01	LUAD	704	0	11		3	4	4	11	0.15	Low
TCGA-55-7815	TCGA.55.7815.01	-0.288818	6.46	5.73	12.03	6.91	7.17	10.18	4.96	11.1	0	9.97	3.46	8.26	17.15	01	LUAD	773	0	23		9	10	4	23	0.15	Low
TCGA-55-7903	TCGA.55.7903.01	0.088207	2.32	4.52	11.9	7.68	4.12	12.22	7.25	11.81	0.58	10.62	6.09	7.03	17.3	01	LUAD	567	0	23		10	5	8	23	0.15	High
TCGA-55-7907	TCGA.55.7907.01	0.0963194	4.74	5.56	11.82	5.74	5.41	11.35	6.04	11.47	9.45	10.57	6.47	7.68	13.26	01	LUAD	343	1	32		15	10	7	32	0.15	High
TCGA-55-7910	TCGA.55.7910.01	0.371766	4.29	3.36	12.07	4.94	4.35	10.82	5.25	11.17	6.72	9.49	4.98	7.77	13.68	01	LUAD	1040	0	42	High	16	17	9	42	0.15	High
TCGA-55-7911	TCGA.55.7911.01	-0.119035	4.36	5.21	12.09	7.85	6.04	11.74	7.66	11.94	1.87	11.02	7.87	7.97	16.45	01	LUAD	537	0	12		7	3	2	12	0.15	Low
TCGA-55-7913	TCGA.55.7913.01	0.00114934	8.22	6.53	12.68	3.86	3.5	11.03	4.02	11.79	9.37	10.6	4.73	6.04	15.07	01	LUAD	561	1	32		11	11	10	32	0.15	High
TCGA-55-7914	TCGA.55.7914.01	-0.4092	3.7	6.57	12.06	6.32	5.02	10.48	7.88	11.12	0.58	11.14	5.37	7.87	16.05	01	LUAD	187	1	26		9	8	9	26	0.15	Low
TCGA-55-7994	TCGA.55.7994.01	0.234758	3.3	5.1	12.32	9.67	5.33	11.09	5.31	12.03	0.4	7.85	7.24	7.31	15.06	01	LUAD	603	0	51	High	25	14	12	51	0.15	High
TCGA-55-7995	TCGA.55.7995.01	-0.0335848	3.69	5.64	11.02	7.31	5.51	11.91	6.56	11.75	4.53	10.54	8.37	8.37	12.54	01	LUAD	889	0	50	High	19	16	15	50	0.15	High
TCGA-55-8085	TCGA.55.8085.01	0.0568702	4.76	6.24	12.53	5.59	5.16	12.21	6.99	12.34	8.52	11.12	7.02	7.88	12.3	01	LUAD	904	0	25		11	8	6	25	0.15	High
TCGA-55-8087	TCGA.55.8087.01	-0.567101	5.78	5.86	11.25	4.06	4.48	9.56	8.69	10.58	0	10.77	4.54	8.02	17.28	01	LUAD	462	0	9	Low	5	2	2	9	0.15	Low
TCGA-55-8089	TCGA.55.8089.01	0.0756027	3.75	6.25	15.1	7.92	5.7	10.8	6.54	12.34	1.17	9.78	7.77	7.7	13.46	01	LUAD	702	1	24		10	7	7	24	0.15	High
TCGA-55-8090	TCGA.55.8090.01	-0.298248	4.15	5.75	11.62	7.94	4.74	9.89	6.79	11.99	0.39	10.8	4.91	8.13	16.43	01	LUAD	598	1	9	Low	4	4	1	9	0.15	Low
TCGA-55-8091	TCGA.55.8091.01	-0.153271	4.38	5.34	11.74	8.01	5.24	11.59	7.71	11.85	0.81	10.29	5.52	8.84	16.05	01	LUAD	600	0	14		5	4	5	14	0.15	Low
TCGA-55-8092	TCGA.55.8092.01	-0.00328674	4.27	6.21	12.28	6.48	4.39	10.72	7.13	11.16	10.18	10.66	6.93	8.25	10.95	01	LUAD	154	1	38		18	13	7	38	0.15	High
TCGA-55-8094	TCGA.55.8094.01	0.235934	8.73	6.11	12.83	3.22	1.76	12.77	6.58	12.42	11.3	9.8	6.23	5.91	11.06	01	LUAD	541	0	37		17	12	8	37	0.15	High
TCGA-55-8096	TCGA.55.8096.01	0.15159	4.83	4.99	13	5.3	4.11	10.94	7.36	11.05	10.05	10.41	7.14	8.89	12.4	01	LUAD	719	1	24		10	7	7	24	0.15	High
TCGA-55-8097	TCGA.55.8097.01	-0.411837	6.13	5.57	11.22	4.82	6.01	10.3	8.87	10.43	3.46	10.75	5.57	7.52	15.83	01	LUAD	476	0	5	Low	3	0	2	5	0.15	Low
TCGA-55-8203	TCGA.55.8203.01	-0.243381	9.03	6.99	12.37	6.1	5.65	11.49	6.92	11.78	7.17	10.01	6.38	7.66	15.37	01	LUAD	547	0	15		7	4	4	15	0.15	Low
TCGA-55-8204	TCGA.55.8204.01	0.0576264	3.68	5.88	12.63	6.62	2.54	11.3	7.07	11.55	6.04	10	4.98	8.96	13.04	01	LUAD	515	0	22		9	3	10	22	0.15	High
TCGA-55-8205	TCGA.55.8205.01	0.0233124	3.48	5.83	12.18	9.57	5.36	11.13	6.1	12.17	4.23	10.24	7.12	8.34	13.51	01	LUAD	599	0	16		9	1	6	16	0.15	High
TCGA-55-8206	TCGA.55.8206.01	-0.729036	6.5	6.59	11.38	5.81	5.61	9.77	8.39	10.72	0	11.65	4.79	9.09	15.96	01	LUAD	888	0	4	Low	2	1	1	4	0.15	Low
TCGA-55-8207	TCGA.55.8207.01	-0.367237	6.78	5.37	11.4	5.94	5.32	10.27	7.56	11.19	0.45	10.1	4.94	8.45	15.96	01	LUAD	977	0	23		10	8	5	23	0.15	Low
TCGA-55-8208	TCGA.55.8208.01	-0.0839753	4.29	6.39	11.94	8.19	6.03	11.08	7.54	11.44	6.73	9.72	7.47	8.56	14.49	01	LUAD	674	0	18		6	8	4	18	0.15	High
TCGA-55-8301	TCGA.55.8301.01	-0.137469	4.46	5.92	12.32	8.29	6.15	12.43	8.45	11.89	1.2	10.32	7.65	8.12	15.09	01	LUAD	534	0	22		9	6	7	22	0.15	Low
TCGA-55-8302	TCGA.55.8302.01	0.196271	2.29	4.84	12.04	9.01	3.78	12.29	6.61	11.66	4.35	10.73	6.15	6.85	15.18	01	LUAD	478	0	19		8	5	6	19	0.15	High
TCGA-55-8505	TCGA.55.8505.01	0.343076	3.01	4.58	12.17	3.92	3.11	11.58	5.91	11.3	9.71	10.65	3.61	7.02	12.12	01	LUAD	440	0	13		2	6	5	13	0.15	High
TCGA-55-8507	TCGA.55.8507.01	0.02647	3.56	5.02	11.45	4.94	2.8	10.41	6.56	11.17	6.13	10.27	4.84	7.66	15.22	01	LUAD	418	0	46	High	17	19	10	46	0.15	High
TCGA-55-8508	TCGA.55.8508.01	-0.0371354	3.01	5.91	11.93	5.18	4.64	11.52	8.09	11.14	4.29	10.1	6.01	6.87	13.78	01	LUAD	617	0	36		18	11	7	36	0.15	High
TCGA-55-8510	TCGA.55.8510.01	-0.25444	5.62	6.04	11.69	7.16	5.96	10.28	7.7	11.55	4.27	10.11	7.36	8.13	15.08	01	LUAD	539	0	42	High	19	11	12	42	0.15	Low
TCGA-55-8511	TCGA.55.8511.01	0.128338	3.5	5.38	11.98	8.49	4.76	12.27	8.46	11.99	1.67	8.38	6.47	7.25	14.91	01	LUAD	552	0	64	High	27	22	15	64	0.15	High
TCGA-55-8512	TCGA.55.8512.01	-0.415442	4.98	5.54	10.99	5.4	3.33	10.14	7.61	10.39	2.07	11.13	3.33	8.73	15.41	01	LUAD	607	1	16		5	3	8	16	0.15	Low
TCGA-55-8513	TCGA.55.8513.01	-0.443271	5.28	6	11.27	6.52	5.16	11.42	8.4	10.48	0.8	10.84	5.44	9.11	15.98	01	LUAD	791	0	0	Low	0	0	0	0	0.15	Low
TCGA-55-8514	TCGA.55.8514.01	-0.207225	3.93	5.42	12.34	5.79	3.8	10.44	6.03	10.53	0.72	11.14	5.29	7.24	15.6	01	LUAD	520	0	40		17	13	10	40	0.15	Low
TCGA-55-8614	TCGA.55.8614.01	0.0954049	3.2	5.1	11.49	5.07	3.09	10.95	7.31	12.17	6.99	10.47	5.37	8.12	13.67	01	LUAD	536	0	30		13	7	10	30	0.15	High
TCGA-55-8615	TCGA.55.8615.01	-0.0947076	4.82	6.06	10.76	3.79	2.07	11.71	5.62	11.49	3.67	10.31	3.55	7.19	13	01	LUAD	446	0	56	High	28	19	9	56	0.15	High
TCGA-55-8616	TCGA.55.8616.01	-0.205327	3.92	4.93	12.24	6.39	4.68	10.98	8.41	10.22	0	10.64	5.62	6.98	15.16	01	LUAD	48	0	31		16	6	9	31	0.15	Low
TCGA-55-8619	TCGA.55.8619.01	-0.47619	5.07	6.27	11.05	6.04	6.45	10.34	8.56	10.75	2.34	10.68	7.48	8.51	15.52	01	LUAD	416	0	3	Low	0	3	0	3	0.15	Low
TCGA-55-8620	TCGA.55.8620.01	-0.150577	6.86	5.13	11.04	5.8	3.48	11.32	7.26	12.62	0	9.99	6.36	7.04	10.91	01	LUAD	375	1	35		13	10	12	35	0.15	Low
TCGA-55-8621	TCGA.55.8621.01	-0.483698	5.61	6.1	11.44	7.87	6.13	10.59	8.42	11.31	0	10.91	6.61	8.34	15.55	01	LUAD	515	0	8	Low	4	1	3	8	0.15	Low
TCGA-55-A48X	TCGA.55.A48X.01	-0.384921	4.01	5.83	11.38	6.12	5.9	9.96	8.58	11.07	0.57	10.32	7.26	7.98	16.41	01	LUAD	689	0	19		7	5	7	19	0.15	Low
TCGA-55-A48Y	TCGA.55.A48Y.01	0.0823281	3.71	4.65	12.5	4.53	4.32	11.8	6.21	11.39	2.87	11.15	4.59	7.59	12.98	01	LUAD	630	0	23		11	6	6	23	0.15	High
TCGA-55-A48Z	TCGA.55.A48Z.01	0.0112773	2.65	4.75	12.67	6.62	5.19	10.34	7.89	11.57	1.55	10.03	6.3	7.67	15.04	01	LUAD	651	0	29		13	9	7	29	0.15	High
TCGA-55-A490	TCGA.55.A490.01	0.457999	3.07	3.5	11.4	4.78	3.15	12.29	5.77	10.25	9.24	9.95	4.73	6.53	13.34	01	LUAD	99	1	54	High	22	19	13	54	0.15	High
TCGA-55-A491	TCGA.55.A491.01	0.0987968	3.16	5.96	12.39	6.57	4.6	10.84	7.73	12.24	7.27	9.67	7.51	7.66	14.69	01	LUAD	626	0	39		16	12	11	39	0.15	High
TCGA-55-A492	TCGA.55.A492.01	-0.36862	4.8	6.54	11.56	1.05	4.34	11.59	7.23	11.36	0	11.21	4.34	7.42	13.75	01	LUAD	596	0	11		5	5	1	11	0.15	Low
TCGA-55-A494	TCGA.55.A494.01	-0.0368854	3.79	7.2	12.19	3.24	1.22	12.54	6.13	11.04	6.87	10.8	8.38	6.65	15.55	01	LUAD	481	0	22		8	11	3	22	0.15	High
TCGA-55-A4DF	TCGA.55.A4DF.01	0.291059	3.42	5.06	12.35	7.58	5.06	11.19	5.7	12.13	8.65	9.96	6.48	8.23	12.92	01	LUAD	614	1	44	High	20	14	10	44	0.15	High
TCGA-55-A4DG	TCGA.55.A4DG.01	-0.550481	5.79	6.51	11.74	4.98	6.1	10.21	8.7	10.77	1.86	11.22	5.72	7.97	16.43	01	LUAD	608	0	38		17	10	11	38	0.15	Low
TCGA-55-A57B	TCGA.55.A57B.01	-0.411763	5.89	5.64	12.12	6.08	5.41	10.3	8.26	10.88	0.77	10.94	5.17	7.96	16.83	01	LUAD	546	0	21		5	8	8	21	0.15	Low
TCGA-62-8394	TCGA.62.8394.01	0.156999	3.61	5.28	12.53	5.2	4.27	11	5.99	12.12	6.38	10.53	5.76	7.35	13.76	01	LUAD	139	1	30		15	12	3	30	0.15	High
TCGA-62-8395	TCGA.62.8395.01	-0.30378	5.77	5.84	11.2	3.47	4.84	11.25	7.11	10.5	5.66	11.59	4.75	7.9	15.15	01	LUAD	1216	0	22		7	7	8	22	0.15	Low
TCGA-62-8397	TCGA.62.8397.01	-0.348126	5.58	4.98	11.51	5.11	4.42	11.98	7.53	11.09	0	12.41	4.32	8.14	15.83	01	LUAD	1289	0	14		4	5	5	14	0.15	Low
TCGA-62-8398	TCGA.62.8398.01	0.186525	3.09	5.36	11.94	6.45	4.77	12.41	6.03	12.16	6.03	10.79	5.92	7.28	14.11	01	LUAD	444	1	19		8	6	5	19	0.15	High
TCGA-62-8399	TCGA.62.8399.01	0.0271444	3.03	5.08	12.34	6.43	3.33	11.01	5.63	11.51	0.46	10.45	4.91	7.5	12.79	01	LUAD	2696	0	37		15	13	9	37	0.15	High
TCGA-62-8402	TCGA.62.8402.01	-0.0519487	5.55	5.98	11.63	7.48	7.03	10.8	4.76	12.25	5.65	10.61	6.65	7.21	13.38	01	LUAD	1498	1	19		9	6	4	19	0.15	High
TCGA-62-A46O	TCGA.62.A46O.01	0.719508	4.28	4.54	12.48	4.05	1.08	11.34	5.06	12.18	12.13	7.54	1.92	6.65	10.09	01	LUAD	1454	1	62	High	26	27	9	62	0.15	High
TCGA-62-A46P	TCGA.62.A46P.01	-0.499912	7.41	6.71	12.06	3.7	3.21	7.96	6.29	11.61	1.32	9.84	3.93	8.41	12.62	01	LUAD	594	1	16		6	4	6	16	0.15	Low
TCGA-62-A46R	TCGA.62.A46R.01	-0.130063	4.04	5.7	12.31	5.71	4.86	10.88	5.56	11.8	0	10.52	5.21	7.94	15.6	01	LUAD	1725	1	20		10	6	4	20	0.15	Low
TCGA-62-A46S	TCGA.62.A46S.01	-0.462728	10.69	6.2	11.76	5.44	5.67	8.47	7.21	11.49	8.85	10.61	4.53	7.88	13.75	01	LUAD	1653	1	26		12	7	7	26	0.15	Low
TCGA-62-A46U	TCGA.62.A46U.01	-0.296489	4.12	6.36	11.93	8.82	7.8	11.2	6.7	11.27	1.79	11.24	6.96	7.5	15.67	01	LUAD	2067	0	34		14	11	9	34	0.15	Low
TCGA-62-A46V	TCGA.62.A46V.01	-0.619435	4.03	7.09	11.75	4.38	4.38	10.57	7.73	10.71	0	12.36	3.38	8	16.1	01	LUAD	2199	0	30		9	11	10	30	0.15	Low
TCGA-62-A46Y	TCGA.62.A46Y.01	-0.407396	4.36	6.71	12.57	7.48	4.76	10.52	8.28	11.73	1	11.14	6.01	8.69	16.26	01	LUAD	414	1	14		5	3	6	14	0.15	Low
TCGA-62-A470	TCGA.62.A470.01	-0.310132	5.94	5.34	11.86	4.81	2.84	9.26	5.94	12.16	0	11.1	2.57	8.04	13.64	01	LUAD	1194	1	30		13	6	11	30	0.15	Low
TCGA-62-A471	TCGA.62.A471.01	0.6155	2.49	4.7	12.21	4.55	2.35	12.18	4.68	13.19	10.89	9.99	5.46	6.66	13.54	01	LUAD	1246	0	33		16	4	13	33	0.15	High
TCGA-62-A472	TCGA.62.A472.01	-0.0447379	3.76	5.54	12.54	7.35	4.65	12.49	6.96	11.81	0	10.64	6.66	7.74	15.89	01	LUAD	910	0	15		8	3	4	15	0.15	High
TCGA-64-1676	TCGA.64.1676.01	-0.141586	2.71	6.98	11.58	7.96	2.99	11.03	6.58	13.26	1.25	10.01	5.01	8.34	15.05	01	LUAD	1728	0	34		13	8	13	34	0.15	Low
TCGA-64-1677	TCGA.64.1677.01	0.0364533	2.1	7.16	12.44	6.8	4.71	11.13	7.05	12.68	5.48	9.56	6.15	7.53	14.24	01	LUAD	628	1	30		10	14	6	30	0.15	High
TCGA-64-1679	TCGA.64.1679.01	0.113855	3.36	4.91	12.13	6.66	2.7	11.32	8.38	10.91	8.19	10.27	3.75	7.73	16.17	01	LUAD	2488	0	21		9	7	5	21	0.15	High
TCGA-64-1680	TCGA.64.1680.01	-0.494102	5.85	6.98	11.76	4.84	4.3	10.72	7.5	11.8	0	10.94	4.19	7.65	17.13	01	LUAD	1126	0	9	Low	6	3	0	9	0.15	Low
TCGA-64-1681	TCGA.64.1681.01	-0.38012	5.55	5.66	12.08	5.14	5.83	10.7	7.38	11.01	0	11.2	5.14	7.82	16.72	01	LUAD	1167	1	26		14	8	4	26	0.15	Low
TCGA-64-5774	TCGA.64.5774.01	-0.203815	8.74	6.17	12.09	5.4	3.77	10.56	4.86	12.6	1.93	10.05	5.37	6.37	15	01	LUAD	2676	0	42	High	18	14	10	42	0.15	Low
TCGA-64-5775	TCGA.64.5775.01	0.721565	0.55	4.07	12.72	9.22	0.95	12.73	4.32	12.64	6.58	10.15	2.91	8.51	2.72	01	LUAD	62	1	16		9	3	4	16	0.15	High
TCGA-64-5778	TCGA.64.5778.01	-0.362016	4.86	7.34	12.15	6.88	6.08	10.49	7.33	11.74	1.85	10.08	8.02	7.45	15.52	01	LUAD	1305	0	27		10	6	11	27	0.15	Low
TCGA-64-5779	TCGA.64.5779.01	-0.094673	5.8	5.92	11.54	5.18	5.87	10.81	7.24	11.46	6.5	9.67	6.22	7.84	12.72	01	LUAD	864	0	44	High	20	10	14	44	0.15	High
TCGA-64-5781	TCGA.64.5781.01	-0.0612419	2.46	6.87	12.46	6.18	4.87	11.04	6.82	11.82	2.76	10.34	7.17	6.69	7.52	01	LUAD	1559	0	15		6	3	6	15	0.15	High
TCGA-64-5815	TCGA.64.5815.01	-0.0995936	4.95	4.95	11.42	6.21	5.05	11.11	6.99	11.66	2.51	10.38	4.91	8.07	14.92	01	LUAD	866	0	31		12	9	10	31	0.15	High
TCGA-67-3771	TCGA.67.3771.01	-0.147363	4.92	7.51	12.17	5.83	4.65	9.9	6.31	12.42	7.14	9.61	6.3	7.79	12.99	01	LUAD	610	0	51	High	22	20	9	51	0.15	Low
TCGA-67-3772	TCGA.67.3772.01	-0.483779	6.52	6.96	11.57	3.96	5.37	10.33	8.02	11.94	2.25	10.34	4.61	9.19	15.31	01	LUAD	573	0	12		7	2	3	12	0.15	Low
TCGA-67-3773	TCGA.67.3773.01	-0.747688	6.82	7.65	11.23	6.61	6.21	10.83	7.45	12.21	2.03	13.25	5.82	8.02	15.79	01	LUAD	427	0	12		5	3	4	12	0.15	Low
TCGA-67-3774	TCGA.67.3774.01	-0.534168	5.74	6.27	10.85	5.7	6.18	9.81	8.31	11.41	2.88	11.42	5.93	8.15	14.63	01	LUAD	385	0	10	Low	4	2	4	10	0.15	Low
TCGA-67-4679	TCGA.67.4679.01	-0.755563	6.86	7.41	11.19	6.16	5.28	11	7.19	11.4	0	12.68	5.15	7.78	17.52	01	LUAD	448	0	16		6	8	2	16	0.15	Low
TCGA-67-6215	TCGA.67.6215.01	-0.141409	3.73	4.72	11.7	4.84	4.06	10.35	6.92	11.69	1.08	11.06	3.61	7.64	16.89	01	LUAD	174	0	10	Low	6	2	2	10	0.15	Low
TCGA-67-6216	TCGA.67.6216.01	-0.599158	4.87	6.79	11.61	6.77	4.98	10.09	7.79	11.35	0.67	11.87	5.91	9.06	16.65	01	LUAD	141	0	6	Low	2	2	2	6	0.15	Low
TCGA-67-6217	TCGA.67.6217.01	-0.546041	5.67	6.6	11.87	5.9	5.8	10.46	8	10.74	0	11.07	6.38	7.96	16.49	01	LUAD	422	0	35		15	14	6	35	0.15	Low
TCGA-69-7760	TCGA.69.7760.01	0.343348	3.09	5.33	13.26	4.77	1.81	11.23	4.89	12.03	9.46	10.85	2.04	6.79	15.26	01	LUAD	202	0	36		15	12	9	36	0.15	High
TCGA-69-7761	TCGA.69.7761.01	-0.0827485	4.89	6.02	11.87	6.74	6.22	11.44	6.78	11.53	5.01	10.44	6.88	8.33	9.23	01	LUAD	186	0	11		8	1	2	11	0.15	High
TCGA-69-7763	TCGA.69.7763.01	-0.386506	5.81	5.71	10.8	5.41	5.58	10.52	7.96	10.93	2.66	10.8	3.81	7.62	14.66	01	LUAD	690	0	23		9	9	5	23	0.15	Low
TCGA-69-7764	TCGA.69.7764.01	-0.319957	5.48	6.36	11.5	5.25	7.03	11.23	5.84	10.99	1.87	10.87	5.12	7.4	15.97	01	LUAD	414	0	20		7	6	7	20	0.15	Low
TCGA-69-7765	TCGA.69.7765.01	-0.0965592	3.46	5.38	12.14	6.02	4.51	11.21	7.77	10.95	1.81	9.86	5.42	8.15	17.48	01	LUAD	165	0	14		6	3	5	14	0.15	High
TCGA-69-7973	TCGA.69.7973.01	-0.303788	8.04	6.11	11.62	5.25	3.4	9.99	5.87	11.5	4.07	10.4	5.18	7.44	13.62	01	LUAD	230	0	22		9	11	2	22	0.15	Low
TCGA-69-7974	TCGA.69.7974.01	-0.35288	3.8	7.01	11.83	8.65	4.9	10.61	6.8	11.36	2.65	10.88	6.52	8.3	16.88	01	LUAD	184	0	27		12	9	6	27	0.15	Low
TCGA-69-7978	TCGA.69.7978.01	-0.0863662	3.95	5.69	11.46	9.47	5.81	10.87	8.29	11.5	6.33	9.96	8.41	8.03	16.23	01	LUAD	134	0	25		13	7	5	25	0.15	High
TCGA-69-7979	TCGA.69.7979.01	0.217916	0.66	5.56	12.09	5.82	1.6	11.18	8.65	11.22	7.05	9.59	5.05	7.07	10.59	01	LUAD	408	0	56	High	27	18	11	56	0.15	High
TCGA-69-7980	TCGA.69.7980.01	0.152753	4.87	5.28	11.45	6.72	5.61	11	5.49	11.45	10.47	10.19	7.06	7.94	12.77	01	LUAD	411	0	49	High	24	13	12	49	0.15	High
TCGA-69-8253	TCGA.69.8253.01	-0.157159	3.6	5.01	11.8	4.64	4.75	10.73	7.35	11.54	0.36	10.8	4.79	7.28	16.53	01	LUAD	426	0	14		8	3	3	14	0.15	Low
TCGA-69-8254	TCGA.69.8254.01	-0.794244	8.51	6.82	11.51	6.5	5.75	9.38	7.66	10.72	0.8	11.91	6.2	7.71	15.87	01	LUAD	409	0	8	Low	2	3	3	8	0.15	Low
TCGA-69-8255	TCGA.69.8255.01	0.513936	3.34	5.56	13.21	6.2	5	13.24	5.65	12.58	11.39	10.34	8.61	7	12.43	01	LUAD	129	0	50	High	23	16	11	50	0.15	High
TCGA-71-6725	TCGA.71.6725.01	-0.189839	0.95	7.02	12.51	4.47	0	11.29	6.12	10.87	0.39	11.27	0.95	6.93	16.54	01	LUAD	256	0	42	High	21	14	7	42	0.15	Low
TCGA-73-4658	TCGA.73.4658.01	-0.272926	5.37	5.97	12.07	9.06	6.23	11.31	6.68	11.44	0.66	10.66	6.51	8.21	16.55	01	LUAD	1600	1	17		8	5	4	17	0.15	Low
TCGA-73-4659	TCGA.73.4659.01	-0.150213	4.38	5.92	12.55	6.01	2.91	11.45	6.56	11.82	0.51	10.65	4.48	8.63	15.21	01	LUAD	711	1	16		10	3	3	16	0.15	Low
TCGA-73-4662	TCGA.73.4662.01	-0.406804	5.21	6.16	11.65	7.38	6.49	10.66	8.37	11.08	0.55	10.35	6.35	7.39	18.06	01	LUAD	2515	0	36		17	9	10	36	0.15	Low
TCGA-73-4666	TCGA.73.4666.01	0.196258	3.01	6.51	12.03	9.43	4.76	11.9	4.93	12.92	0.32	7.89	7.67	6.89	13.04	01	LUAD	800	0	17		8	3	6	17	0.15	High
TCGA-73-4668	TCGA.73.4668.01	0.0827498	2.98	5.18	12.35	5.71	2.57	11.05	6.69	11.98	1.68	10	5.19	6.55	15.21	01	LUAD	467	0	35		17	5	13	35	0.15	High
TCGA-73-4670	TCGA.73.4670.01	0.301234	1.07	6.06	12.98	5.56	1.4	13.57	5.33	12.18	2.19	10.59	3.73	6.73	12.34	01	LUAD	131	0	27		13	5	9	27	0.15	High
TCGA-73-4675	TCGA.73.4675.01	-0.202977	6.95	6.17	11.57	3.49	2.14	11.32	7.43	11.49	2.5	9.41	4.4	7.67	12.65	01	LUAD	922	1	13		6	5	2	13	0.15	Low
TCGA-73-4676	TCGA.73.4676.01	-0.0853246	2.97	5.82	12.96	7.42	2.06	10.85	7.49	12.28	0.61	10.98	4.53	7.16	13.62	01	LUAD	281	1	20		10	3	7	20	0.15	High
TCGA-73-7498	TCGA.73.7498.01	-0.55375	6.16	6.59	11.28	4.64	6.3	10.6	8.37	10.59	1.54	10.93	5.94	7.68	16.09	01	LUAD	1189	0	10	Low	4	3	3	10	0.15	Low
TCGA-73-7499	TCGA.73.7499.01	-0.0277626	4.1	6.66	12.8	5.87	5.73	10.4	7.22	13.3	5.72	9.84	7.65	8.55	14.31	01	LUAD	1531	1	35		16	9	10	35	0.15	High
TCGA-73-A9RS	TCGA.73.A9RS.01	0.401371	1.46	4.78	13.02	6.79	2.18	12.63	5.65	13.09	0	9.78	5.18	6.86	12.76	01	LUAD	340	1	45	High	17	17	11	45	0.15	High
TCGA-75-5125	TCGA.75.5125.01	0.0255589	3.68	5.04	12.83	10.11	4.69	11.8	6.93	12.13	0	10.6	7.81	7.79	13.18	01	LUAD	2027	1	28		12	8	8	28	0.15	High
TCGA-75-5146	TCGA.75.5146.01	-0.587757	7.08	6.55	10.98	4.11	6.35	10.68	8.68	11.15	0	10.3	5.47	7.97	17.07	01	LUAD	2368	0	18		5	5	8	18	0.15	Low
TCGA-75-5147	TCGA.75.5147.01	-0.0932305	6.18	7.29	12.48	6	5.71	11.73	7.32	12.99	9.66	10.74	5.89	8.29	14.19	01	LUAD	1333	0	28		13	7	8	28	0.15	High
TCGA-75-6206	TCGA.75.6206.01	-0.408531	4.78	5.85	11.49	4.96	4.22	10.82	7.78	10.01	0	10.9	3.89	7.21	15.29	01	LUAD	2590	0	14		7	1	6	14	0.15	Low
TCGA-75-6212	TCGA.75.6212.01	-0.382207	4.86	5.86	11.78	5.67	6	11.35	7.97	11.07	2.29	12.01	6.12	8.45	16	01	LUAD	1516	1	0	Low	0	0	0	0	0.15	Low
TCGA-75-6214	TCGA.75.6214.01	0.327681	4.26	6.33	13.37	6.54	1.9	12.31	4.15	12.01	9.28	10.16	4.31	7.79	12.71	01	LUAD	1115	1	41		19	12	10	41	0.15	High
TCGA-75-7025	TCGA.75.7025.01	-0.652033	7.18	6.95	11.73	5.07	5.66	10.39	7.95	10.63	1.53	11.22	5.22	9.32	15.54	01	LUAD	3305	0	7	Low	3	3	1	7	0.15	Low
TCGA-75-7027	TCGA.75.7027.01	0.462463	3.59	5.08	12.33	4.58	3.23	12.32	5.83	12.25	10.71	9.56	5.15	8.26	11.03	01	LUAD	3059	0	10	Low	7	1	2	10	0.15	High
TCGA-78-7145	TCGA.78.7145.01	0.142971	3.72	4.67	12.26	6	2.89	11.12	6.48	11.96	4.8	10.5	5.07	7.15	16.26	01	LUAD	826	1	26		12	9	5	26	0.15	High
TCGA-78-7146	TCGA.78.7146.01	0.852739	0.58	3.75	13.17	6.85	1.58	13.16	7.85	12.3	10.47	8.88	7.22	6.56	11.18	01	LUAD	173	1	50	High	22	17	11	50	0.15	High
TCGA-78-7147	TCGA.78.7147.01	0.0526226	4.09	4.79	13.23	4.09	5.13	10.54	7.16	11.5	2.18	10.31	5.84	5.88	14.89	01	LUAD	586	1	40		17	12	11	40	0.15	High
TCGA-78-7148	TCGA.78.7148.01	9.47665e-05	4.99	5.83	11.98	4.67	4.37	11.88	6.75	11.8	7.18	10.95	5.59	7.3	14.89	01	LUAD	626	1	6	Low	3	1	2	6	0.15	High
TCGA-78-7149	TCGA.78.7149.01	-0.343446	4.92	6.69	11.32	2.58	5.04	11.25	7.67	10.61	6.13	11.73	3.89	7.44	11.76	01	LUAD	3940	0	14		7	4	3	14	0.15	Low
TCGA-78-7150	TCGA.78.7150.01	0.607263	3.08	4.65	13.02	4.36	3.18	12.09	4.32	11.88	11.2	9.74	4.92	7.22	12.59	01	LUAD	666	1	55	High	24	15	16	55	0.15	High
TCGA-78-7152	TCGA.78.7152.01	-0.372757	4.36	6.4	11.75	4.6	5.87	11.26	8.35	11.21	2.91	11.71	6.12	7.14	16.42	01	LUAD	1215	1	18		5	6	7	18	0.15	Low
TCGA-78-7153	TCGA.78.7153.01	-0.524272	10.88	6.3	11.89	2.41	5.17	9.93	7.7	11.77	7.3	12.18	4.71	7.41	11.07	01	LUAD	3635	0	6	Low	4	1	1	6	0.15	Low
TCGA-78-7154	TCGA.78.7154.01	0.568854	3.69	4.28	12.96	4.83	4.41	12.51	5.15	12.2	11.2	10.59	4.92	6.61	12.87	01	LUAD	593	1	49	High	21	15	13	49	0.15	High
TCGA-78-7155	TCGA.78.7155.01	0.917517	1.11	4.15	14.31	4.69	3.36	11.18	2.63	12.29	12.49	9.9	4.45	5.78	9.26	01	LUAD	1171	1	78	High	29	27	22	78	0.15	High
TCGA-78-7156	TCGA.78.7156.01	-0.344278	5.46	6.34	11.58	3.08	5.31	11.96	6.3	11.3	0	11.56	2.85	7.83	11.48	01	LUAD	976	1	12		6	2	4	12	0.15	Low
TCGA-78-7158	TCGA.78.7158.01	-0.558874	6.55	7.6	12.01	5.13	4.55	12.04	7.48	10.82	0	11.46	3.61	6.59	16.34	01	LUAD	179	1	5	Low	2	1	2	5	0.15	Low
TCGA-78-7159	TCGA.78.7159.01	-0.247099	9.69	5.04	12.2	5.11	4.56	9.75	6.51	11.87	3.99	10.25	5.14	7.98	14.5	01	LUAD	1974	0	27		16	8	3	27	0.15	Low
TCGA-78-7160	TCGA.78.7160.01	-0.0846496	5.11	5.97	12.29	6.32	6.1	11.89	6.79	11.4	3.3	10.08	6.58	7.79	15.34	01	LUAD	697	1	11		5	2	4	11	0.15	High
TCGA-78-7161	TCGA.78.7161.01	-0.0685007	6.45	5.21	11.79	3.71	3.4	10.58	7.23	10.82	8.35	10.54	3.63	7.56	13.08	01	LUAD	291	1	60	High	21	31	8	60	0.15	High
TCGA-78-7162	TCGA.78.7162.01	-0.483052	6.17	6.34	11.47	5.35	6.3	11.26	8.08	11.11	0.45	11.12	5.66	7.78	15.9	01	LUAD	3169	1	9	Low	4	3	2	9	0.15	Low
TCGA-78-7163	TCGA.78.7163.01	-0.179743	3.84	4.72	11.79	5.77	3.94	10.79	7.78	11.96	0.42	11.16	4.1	9.01	16.09	01	LUAD	7248	0	12		6	4	2	12	0.15	Low
TCGA-78-7166	TCGA.78.7166.01	0.303273	3.02	5.23	12.14	4.62	5.14	11.79	6.15	12.38	4.09	9.08	5.41	6.17	11.19	01	LUAD	258	1	12		5	4	3	12	0.15	High
TCGA-78-7167	TCGA.78.7167.01	-0.316723	5.95	5.12	11.52	2.19	4.37	11.04	7.7	10.09	1.31	11.25	3.62	7.03	11.82	01	LUAD	2681	1	37		15	14	8	37	0.15	Low
TCGA-78-7220	TCGA.78.7220.01	0.41998	3.12	5.45	11.62	5.29	3.56	11.8	4.17	11.74	11.31	9.71	5.27	7.16	11.91	01	LUAD	807	1	41		21	10	10	41	0.15	High
TCGA-78-7535	TCGA.78.7535.01	-0.246489	2.3	6.52	12.09	4.81	2.07	10.45	7.35	11.6	0	10.26	4.15	8.14	17.24	01	LUAD	949	1	21		11	2	8	21	0.15	Low
TCGA-78-7536	TCGA.78.7536.01	0.275556	3.67	5.43	12.66	5.02	4.12	11.82	3.59	12.11	0.82	8.82	6.15	7.48	11.83	01	LUAD	244	1	66	High	21	35	10	66	0.15	High
TCGA-78-7537	TCGA.78.7537.01	-0.655258	3.26	6.81	11.42	4.03	4.51	9.74	8.69	10.78	0	11.79	5.2	9.82	16.37	01	LUAD	1622	1	5	Low	2	1	2	5	0.15	Low
TCGA-78-7539	TCGA.78.7539.01	-0.340568	5.49	5.61	11.52	6.12	6.29	10.77	8.17	11.71	0.67	10.8	7.14	7.36	16.83	01	LUAD	791	0	42	High	16	20	6	42	0.15	Low
TCGA-78-7540	TCGA.78.7540.01	-0.18707	3.9	5.8	11.72	4.91	3.31	11.51	6.19	10.83	0.41	10.81	3.05	7.57	13.88	01	LUAD	1197	1	17		6	5	6	17	0.15	Low
TCGA-78-7542	TCGA.78.7542.01	0.676396	0.88	4.36	12.42	9.15	2.66	12.46	4.66	12.84	8.05	9.6	5.12	6.79	13.91	01	LUAD	321	1	31		16	6	9	31	0.15	High
TCGA-78-7633	TCGA.78.7633.01	-0.284772	4.28	6.07	11.33	4.32	3.43	10.58	7.15	11.52	0.37	10.6	2.82	7.19	12.62	01	LUAD	1528	1	8	Low	6	1	1	8	0.15	Low
TCGA-78-8640	TCGA.78.8640.01	0.278617	2.77	5.15	12.26	4.83	3.1	12.05	6.61	11.98	5.28	9.63	6.22	6.79	14.4	01	LUAD	7062	0	49	High	18	24	7	49	0.15	High
TCGA-78-8655	TCGA.78.8655.01	-0.291345	4.23	5.76	11.69	5.67	5.33	11	6.66	11.24	0	11.03	5.98	7.9	16.68	01	LUAD	2360	0	20		12	5	3	20	0.15	Low
TCGA-78-8660	TCGA.78.8660.01	-0.130314	3.37	6.18	12.07	7.07	6.22	11.98	6.62	12.37	1.12	11.17	7.89	7.19	15.8	01	LUAD	321	1	24		9	8	7	24	0.15	Low
TCGA-78-8662	TCGA.78.8662.01	-0.00327201	4.59	6.27	12.38	3.36	2.8	11.5	6.07	12.18	6.17	11.05	3.69	7.15	13.45	01	LUAD	3361	1	68	High	27	24	17	68	0.15	High
TCGA-80-5608	TCGA.80.5608.01	0.0259153	4.31	5.03	11.64	5.83	4.11	10.46	6.33	11.76	5.85	10.23	5.54	8.23	14.83	01	LUAD	2832	0	26		12	6	8	26	0.15	High
TCGA-80-5611	TCGA.80.5611.01	0.260234	2.45	5.17	12	5.61	5.13	9.88	3.31	13.22	3.39	9.35	6.35	7.5	15.19	01	LUAD	2595	0	54	High	19	19	16	54	0.15	High
TCGA-83-5908	TCGA.83.5908.01	-0.0282614	3.78	5.39	12.62	10.23	5.61	10.02	5.98	12.34	2.25	10.36	7.6	8.12	13.41	01	LUAD	824	0	16		5	5	6	16	0.15	High
TCGA-86-6562	TCGA.86.6562.01	-0.128045	4.68	5.38	12.19	6.19	4.71	11.1	7.44	11.12	0.62	9.72	3.85	7.43	16.16	01	LUAD	376	1	16		8	3	5	16	0.15	Low
TCGA-86-6851	TCGA.86.6851.01	-0.144925	4.52	6.33	11.56	7.33	5.99	11.79	7.87	11.25	5.04	9.93	8.08	8	15.57	01	LUAD	179	0	38		16	11	11	38	0.15	Low
TCGA-86-7701	TCGA.86.7701.01	-0.0998094	8.34	6.47	12.3	6.28	6.67	12.05	6.96	12.13	6.66	9.6	7.15	7.88	14.71	01	LUAD	947	0	26		8	12	6	26	0.15	High
TCGA-86-7711	TCGA.86.7711.01	0.302699	1.47	4.37	11.51	5.97	2.84	12.39	4.8	12.62	0.67	10.21	5.72	7.89	13.87	01	LUAD	1046	1	43	High	13	16	14	43	0.15	High
TCGA-86-7713	TCGA.86.7713.01	-0.00563934	8.7	5.55	12.21	5.14	3.83	11.5	4.44	11.03	10.58	11.36	3.68	7.92	11.87	01	LUAD	1157	0	35		14	13	8	35	0.15	High
TCGA-86-7714	TCGA.86.7714.01	-0.637944	6.1	6.97	11.48	4.67	4.77	10.16	7.97	10.73	0.96	11.35	4.24	7.88	17.17	01	LUAD	625	1	2	Low	1	0	1	2	0.15	Low
TCGA-86-7953	TCGA.86.7953.01	0.0740973	4.42	4.95	11.73	5.53	6.01	10.41	5.14	12.56	1.31	9.09	6.86	7.83	15.29	01	LUAD	997	0	39		15	9	15	39	0.15	High
TCGA-86-7954	TCGA.86.7954.01	-0.124753	3.79	5.9	11.86	6.85	6.11	11.03	6.67	11.33	3.26	10.19	6.5	8.42	15.26	01	LUAD	605	0	32		14	17	1	32	0.15	Low
TCGA-86-7955	TCGA.86.7955.01	0.613694	2.54	3.45	12.27	4.47	1.49	12.25	4.25	12.46	5.66	10.21	4.34	5.22	13.98	01	LUAD	1072	0	41		22	8	11	41	0.15	High
TCGA-86-8054	TCGA.86.8054.01	0.18458	6.64	5.76	13	5.01	2.94	12.46	4.94	12.62	5.48	10.17	3.81	7.13	13.23	01	LUAD	1148	0	33		16	10	7	33	0.15	High
TCGA-86-8055	TCGA.86.8055.01	0.178041	4.11	5.24	14.08	6.39	4.89	11.17	6.16	11.33	5.77	10.14	5.18	8.69	14.56	01	LUAD	124	1	24		12	6	6	24	0.15	High
TCGA-86-8056	TCGA.86.8056.01	-0.447106	5.75	5.55	11.4	6.02	5.51	9.1	6.11	10.73	0.76	10.93	5.01	8.2	16.94	01	LUAD	139	0	16		4	5	7	16	0.15	Low
TCGA-86-8073	TCGA.86.8073.01	-0.103604	6.49	5.71	12.46	4.65	4.41	10.94	7.2	11.25	4.97	9.67	4.31	8.15	16.06	01	LUAD	740	0	22		7	4	11	22	0.15	High
TCGA-86-8075	TCGA.86.8075.01	0.0976184	3.64	4.89	12.77	6.72	3.91	11.27	6.39	11.45	2.55	9.94	5.01	8.49	14.66	01	LUAD	694	1	29		16	6	7	29	0.15	High
TCGA-86-8076	TCGA.86.8076.01	-0.426408	4.46	6.66	11.9	6.13	6.8	11.3	8.35	10.82	1.12	11.05	7.22	7.78	15.8	01	LUAD	993	0	4	Low	2	2	0	4	0.15	Low
TCGA-86-8278	TCGA.86.8278.01	-0.253527	3.63	5.2	11.65	6.58	5.7	10.78	6.38	11.3	0.6	11.6	4.87	8.64	16.85	01	LUAD	944	0	15		5	3	7	15	0.15	Low
TCGA-86-8279	TCGA.86.8279.01	-0.180299	3.17	6.16	12.26	4.23	1.87	10.82	7.48	11.37	0.37	9.97	3.81	7.72	17.23	01	LUAD	949	0	40		21	12	7	40	0.15	Low
TCGA-86-8280	TCGA.86.8280.01	-0.529793	6.39	6.46	11.97	6.53	6.94	10.75	7.9	11.23	0.79	11.49	7.03	8.48	15.54	01	LUAD	701	0	19		12	4	3	19	0.15	Low
TCGA-86-8358	TCGA.86.8358.01	0.108379	6.06	5.04	11.72	4.92	3.27	11.32	4.98	12.75	2.66	9.73	5.2	7.93	9.49	01	LUAD	653	0	70	High	23	27	20	70	0.15	High
TCGA-86-8359	TCGA.86.8359.01	-0.0772957	4.55	5.5	12.02	4.97	5.3	10.93	7.23	10.97	4.26	9.86	7.98	8.12	14.86	01	LUAD	444	1	44	High	17	17	10	44	0.15	High
TCGA-86-8585	TCGA.86.8585.01	0.0752285	2.93	5.75	12.02	5.95	6.05	11.46	6.69	11.8	6.12	10.44	7.26	7.49	13.32	01	LUAD	353	0	52	High	22	15	15	52	0.15	High
TCGA-86-8668	TCGA.86.8668.01	-0.613622	6.16	6.85	12.04	5.88	6.04	10.41	8.7	10.28	0.8	11.05	6.47	8.08	16.2	01	LUAD	423	0	19		5	10	4	19	0.15	Low
TCGA-86-8669	TCGA.86.8669.01	-0.476035	10.37	6.29	11.94	5.87	5.61	11.66	7.03	10.68	0.7	10.04	6.4	8.02	15.04	01	LUAD	938	0	39		18	15	6	39	0.15	Low
TCGA-86-8671	TCGA.86.8671.01	-0.612223	5.85	6.8	11.17	6.85	7.93	10.25	8.6	10.86	1.07	10.73	8.74	8.66	15.46	01	LUAD	839	0	1	Low	1	0	0	1	0.15	Low
TCGA-86-8673	TCGA.86.8673.01	0.0493225	0.67	5.25	12.02	4.07	3.38	11.81	8.37	11.57	1.98	10.56	6.24	7.34	15.94	01	LUAD	862	0	53	High	20	20	13	53	0.15	High
TCGA-86-8674	TCGA.86.8674.01	0.0474185	1.09	5.84	11.59	4.29	2.84	11.38	5.64	11.57	2.6	10.59	4.75	7.06	14.45	01	LUAD	806	0	5	Low	3	0	2	5	0.15	High
TCGA-86-A456	TCGA.86.A456.01	-0.199183	4.48	5.17	11.82	6.72	5.54	11.4	7.05	11.42	0.67	11.15	5.84	7.76	17.06	01	LUAD	896	0	25		7	8	10	25	0.15	Low
TCGA-86-A4JF	TCGA.86.A4JF.01	0.0318946	2.18	5.27	11.92	8.04	3.17	12.06	7.01	12.18	1.22	10.93	5.97	7.37	15.32	01	LUAD	737	1	19		11	4	4	19	0.15	High
TCGA-86-A4P7	TCGA.86.A4P7.01	-0.459088	5.35	6.27	11.55	5.73	5.5	10.09	8.32	10.75	2.74	10.88	6.75	8.39	15.38	01	LUAD	415	0	32		11	15	6	32	0.15	Low
TCGA-86-A4P8	TCGA.86.A4P8.01	-0.583962	6.42	5.8	10.69	6.48	8	9.85	8.36	10.55	1.71	10.87	6.33	9.07	15.53	01	LUAD	805	0	0	Low	0	0	0	0	0.15	Low
TCGA-91-6828	TCGA.91.6828.01	-0.153825	6.51	5.43	11.68	6.5	5.54	10.36	8.18	11.17	6.51	9.52	6.85	8.47	15.87	01	LUAD	323	0	22		12	7	3	22	0.15	Low
TCGA-91-6829	TCGA.91.6829.01	0.247291	4.37	4.8	11.94	6.28	3.21	11.5	6.4	11.3	8.63	9.52	4.17	8	15.12	01	LUAD	1258	1	59	High	23	20	16	59	0.15	High
TCGA-91-6830	TCGA.91.6830.01	-0.0237153	5.81	5.15	11.72	6.33	5.09	11.19	6.35	10.75	6.26	10.14	5.69	7.93	13.95	01	LUAD	60	0	19		6	5	8	19	0.15	High
TCGA-91-6831	TCGA.91.6831.01	0.244955	3.97	5.39	13.47	6.01	4.4	11.96	5.78	11.81	5.06	10.1	5.03	7.59	11.41	01	LUAD	310	0	39		16	15	8	39	0.15	High
TCGA-91-6835	TCGA.91.6835.01	-0.277547	4.72	6.3	11.91	7.35	6.98	10.16	8.03	11.14	4.83	10.15	7.36	8.22	16.14	01	LUAD	79	0	23		7	10	6	23	0.15	Low
TCGA-91-6836	TCGA.91.6836.01	0.381045	1.68	3.3	12.25	7.74	2.44	11.54	8.1	12.33	1.47	9.35	4.71	6.49	15.62	01	LUAD	417	0	42	High	16	15	11	42	0.15	High
TCGA-91-6840	TCGA.91.6840.01	0.187404	4.38	4.91	11.51	4.83	4.63	10.62	6.4	11.32	10.5	10.1	6.25	7.6	10.79	01	LUAD	372	0	39		19	9	11	39	0.15	High
TCGA-91-6847	TCGA.91.6847.01	0.675142	2.7	4.04	16.49	5.02	0.75	10.81	2.62	12.71	1.02	9.73	5.17	7.29	10.05	01	LUAD	842	0	24		12	6	6	24	0.15	High
TCGA-91-6848	TCGA.91.6848.01	0.601126	2.78	4.4	13.02	8.99	5.58	11.84	6.42	12.74	11.02	9.34	6.05	8	11.17	01	LUAD	224	0	63	High	22	25	16	63	0.15	High
TCGA-91-7771	TCGA.91.7771.01	-0.210794	6.75	5.82	11.67	6	6.93	11.24	7.92	10.89	7.78	10.54	6.8	8.6	15.3	01	LUAD	492	0	36		18	13	5	36	0.15	Low
TCGA-91-8496	TCGA.91.8496.01	-0.672208	5.98	7.75	11.5	6.77	5.34	10.51	7.31	11.43	0	11.35	4.17	8.34	16.04	01	LUAD	505	0	13		4	8	1	13	0.15	Low
TCGA-91-8497	TCGA.91.8497.01	-0.765329	7.87	6.5	10.97	6.06	6.96	9.84	9.07	10.79	0.73	11.32	6.69	8.46	16.08	01	LUAD	434	1	20		5	9	6	20	0.15	Low
TCGA-91-A4BC	TCGA.91.A4BC.01	0.103024	3.74	5.9	12.1	5.42	5.18	10.52	7.45	11.64	10.45	9.9	8.75	8.05	11.67	01	LUAD	44	0	52	High	18	22	12	52	0.15	High
TCGA-91-A4BD	TCGA.91.A4BD.01	-0.520147	4.28	6.8	11.55	3.82	4.9	11.18	8.23	12.08	1.86	12.78	4.99	8.69	16	01	LUAD	603	0	4	Low	2	0	2	4	0.15	Low
TCGA-93-7347	TCGA.93.7347.01	-0.408087	5.66	6.12	11.28	6.02	7.56	10.83	8.39	11.12	4.01	11.13	7.32	8.06	16.66	01	LUAD	683	0	10	Low	3	3	4	10	0.15	Low
TCGA-93-7348	TCGA.93.7348.01	-0.377831	4.71	6.01	11.34	4.97	5.5	10.33	7.9	11.09	0.73	10.17	4.94	8.65	15.85	01	LUAD	531	0	15		6	4	5	15	0.15	Low
TCGA-93-8067	TCGA.93.8067.01	0.208231	2.92	4.45	11.83	4.98	2.68	12.35	6.99	12.01	2.32	10.25	5.09	6.92	13.4	01	LUAD	186	0	40		19	14	7	40	0.15	High
TCGA-93-A4JN	TCGA.93.A4JN.01	-0.281682	4.45	5.6	11.29	5.73	4.36	9.42	7.69	11.26	2.85	10.13	7.08	8.23	15	01	LUAD	718	0	23		6	6	11	23	0.15	Low
TCGA-93-A4JP	TCGA.93.A4JP.01	-0.324512	6.37	5.7	11.54	6.47	4.24	10.12	7.55	11.61	3.22	10.59	3.9	8.59	15.65	01	LUAD	578	0	32		17	11	4	32	0.15	Low
TCGA-93-A4JQ	TCGA.93.A4JQ.01	-0.0621914	5.16	5.95	11.96	7.26	6.82	10.79	7.82	11.57	9.26	10.23	7.83	8.38	14.73	01	LUAD	526	0	61	High	22	30	9	61	0.15	High
TCGA-95-7039	TCGA.95.7039.01	0.0359373	3.55	4.81	12.43	6.41	4.29	10.6	6.25	11.74	1.28	10.13	5.81	7.32	15.22	01	LUAD	1272	0	47	High	21	23	3	47	0.15	High
TCGA-95-7043	TCGA.95.7043.01	0.564764	3.67	5.02	12.15	3.27	3.84	11.98	6.05	11.95	8.13	7	3.58	7.07	10.49	01	LUAD	503	1	54	High	25	14	15	54	0.15	High
TCGA-95-7562	TCGA.95.7562.01	0.356727	0.53	5.13	13.32	5.63	4.8	11.09	4.78	12.61	2.33	9.85	5.98	7.2	14.11	01	LUAD	87	1	23		9	9	5	23	0.15	High
TCGA-95-7567	TCGA.95.7567.01	0.0213118	3.61	5.63	11.56	6.48	4.76	12.2	7.3	11	5.38	10.16	6.31	6.88	16.34	01	LUAD	568	0	42	High	21	10	11	42	0.15	High
TCGA-95-7944	TCGA.95.7944.01	0.0682407	2.33	5.2	12.72	7.88	4.95	12.58	6.37	11.43	1.07	11.57	9.08	7.35	10.1	01	LUAD	377	0	21		9	6	6	21	0.15	High
TCGA-95-7947	TCGA.95.7947.01	-0.0560508	4.2	5.07	12.09	6.23	5.01	11.93	5.96	11.13	0.69	10.88	5.99	7.99	12.97	01	LUAD	477	0	35		13	8	14	35	0.15	High
TCGA-95-7948	TCGA.95.7948.01	-0.339971	2.86	7.36	11.76	3.57	1.99	12.28	8.35	11.34	0	11.17	4.01	6.84	13.25	01	LUAD	476	0	25		8	10	7	25	0.15	Low
TCGA-95-8039	TCGA.95.8039.01	-0.388042	4.81	5.85	11.64	6.61	6.72	10.43	7.94	11.87	0	11.09	5.49	7.84	16.2	01	LUAD	830	0	19		7	6	6	19	0.15	Low
TCGA-95-8494	TCGA.95.8494.01	0.126971	1.83	4.54	12.47	6.95	2.27	10.86	5.59	12.25	0	10.73	5.25	7.3	16.21	01	LUAD	84	0	39		17	12	10	39	0.15	High
TCGA-95-A4VK	TCGA.95.A4VK.01	-0.0898534	3.92	5.16	11.36	5.01	5.46	10.46	6.91	11.37	4.64	10.73	6.19	7.34	14.19	01	LUAD	651	0	17		11	3	3	17	0.15	High
TCGA-95-A4VN	TCGA.95.A4VN.01	-0.00653779	3.54	5.49	13.36	10.37	5.16	11.52	7.57	12	0	10.07	7.28	7.5	15.7	01	LUAD	553	0	29		12	11	6	29	0.15	High
TCGA-95-A4VP	TCGA.95.A4VP.01	-0.323984	8.08	6.01	11.15	5.22	4.27	10.93	7.78	11.58	4.68	10.28	6.56	7.73	14.89	01	LUAD	605	0	24		9	9	6	24	0.15	Low
TCGA-97-7546	TCGA.97.7546.01	-0.445248	6.71	5.25	11.68	7.34	6.49	10.2	8.2	10.96	0	10.92	5.8	7.83	16.04	01	LUAD	1285	0	11		5	2	4	11	0.15	Low
TCGA-97-7547	TCGA.97.7547.01	-0.535588	5.12	6.21	11.01	5.88	5.06	10.54	9.25	10.58	1.46	10.76	5.62	9.14	16.44	01	LUAD	1965	0	14		8	2	4	14	0.15	Low
TCGA-97-7552	TCGA.97.7552.01	-0.636613	7.28	6.74	11.27	6.86	7.28	10.79	8.17	10.71	0.55	10.91	6.79	8.73	14.96	01	LUAD	1932	0	4	Low	1	2	1	4	0.15	Low
TCGA-97-7553	TCGA.97.7553.01	-0.403097	6.26	6.27	11.71	7.39	6.11	10.41	7.68	11.17	3.38	10.71	6.5	8.62	16.07	01	LUAD	1870	0	16		8	3	5	16	0.15	Low
TCGA-97-7554	TCGA.97.7554.01	-0.225645	4.17	5.6	12	8.99	4.95	10.45	8.15	11.7	0	9.98	5.56	7.64	16.22	01	LUAD	775	0	37		16	15	6	37	0.15	Low
TCGA-97-7937	TCGA.97.7937.01	0.116076	3.47	4.6	12.51	4.13	0.85	11.71	4.78	10.7	1.14	10.57	3.18	7.4	15.99	01	LUAD	564	0	21		11	5	5	21	0.15	High
TCGA-97-7941	TCGA.97.7941.01	-0.680889	9.73	6.55	11.62	4.77	5.5	10.83	8.14	10.48	1.39	11.36	5.3	7.85	14.87	01	LUAD	484	0	3	Low	2	0	1	3	0.15	Low
TCGA-97-8171	TCGA.97.8171.01	-0.232571	2.9	6	12.68	3.19	2.3	12.41	6.41	10.92	0	12.86	1.43	7.28	15.83	01	LUAD	568	0	12		4	7	1	12	0.15	Low
TCGA-97-8172	TCGA.97.8172.01	-0.64041	7.68	6.35	11.07	5.67	6.87	11.05	9.15	10.72	0.61	10.89	6.96	8.48	16.79	01	LUAD	545	0	7	Low	5	0	2	7	0.15	Low
TCGA-97-8174	TCGA.97.8174.01	-0.373035	7.23	6.11	10.9	5.5	6.37	10.88	8.08	10.98	7.27	10.9	6.16	9.06	14.07	01	LUAD	164	1	32		10	13	9	32	0.15	Low
TCGA-97-8175	TCGA.97.8175.01	0.0226951	2.27	5.24	12.35	7.54	4.33	10.57	5.3	12.21	0	10.27	4.97	7.93	16.46	01	LUAD	551	0	11		4	2	5	11	0.15	High
TCGA-97-8176	TCGA.97.8176.01	0.358249	2.37	5.99	12.29	3.62	3.69	12.16	5.93	12.71	11.47	10.5	4.7	7.39	13.91	01	LUAD	468	1	13		7	2	4	13	0.15	High
TCGA-97-8177	TCGA.97.8177.01	-0.308023	5.49	5.81	11.78	5.59	4.36	10.38	8.18	11.55	1.77	10.23	5.96	8.43	15.78	01	LUAD	499	0	32		11	11	10	32	0.15	Low
TCGA-97-8179	TCGA.97.8179.01	-0.0548967	5.41	5.17	12.34	5.23	2.4	11.89	6.15	11.41	2.04	11.09	4.24	7.28	14.69	01	LUAD	435	0	19		9	2	8	19	0.15	High
TCGA-97-8547	TCGA.97.8547.01	-0.0543636	2.27	5.53	12.21	5.75	3.11	10.38	6.57	10.83	6	11.34	4.63	8.37	14.71	01	LUAD	657	0	31		9	11	11	31	0.15	High
TCGA-97-8552	TCGA.97.8552.01	-0.665673	5.69	6.6	11.44	5.43	6.43	10.13	8.29	11.01	0	11.91	5.74	8.32	16.18	01	LUAD	626	0	26		9	10	7	26	0.15	Low
TCGA-97-A4LX	TCGA.97.A4LX.01	-0.34111	4.93	6.11	11.48	7.88	6.25	10.72	7.99	11.19	1.86	10.5	8.62	8.35	13.28	01	LUAD	614	0	27		6	12	9	27	0.15	Low
TCGA-97-A4M0	TCGA.97.A4M0.01	-0.339112	5.41	5.53	11.17	6.16	5.95	12.05	8.61	10.46	0	10.52	6.76	7.48	15.87	01	LUAD	652	0	26		10	8	8	26	0.15	Low
TCGA-97-A4M1	TCGA.97.A4M1.01	-0.565632	6.17	6.34	11.55	5.29	5.48	10.26	8.35	10.99	0.57	11.15	4.14	8.66	15.58	01	LUAD	601	0	20		10	8	2	20	0.15	Low
TCGA-97-A4M2	TCGA.97.A4M2.01	-0.449488	6.3	5.8	11.2	6.48	6.45	10.71	8.52	10.83	4.08	11.19	6.48	9.74	15.24	01	LUAD	624	0	3	Low	1	2	0	3	0.15	Low
TCGA-97-A4M3	TCGA.97.A4M3.01	-0.265223	4.57	6.09	11.63	4.3	4.66	10.51	7.54	10.91	0	9.39	4.48	7.38	14.08	01	LUAD	540	0	31		11	11	9	31	0.15	Low
TCGA-97-A4M5	TCGA.97.A4M5.01	-0.218268	5.88	5.85	11.61	6.07	5.02	10.62	8.1	11.04	8.73	11.07	5.5	8.53	14.54	01	LUAD	634	0	21		5	7	9	21	0.15	Low
TCGA-97-A4M6	TCGA.97.A4M6.01	-0.407608	5.88	5.64	11.33	5.92	6.87	10.07	6.81	11.27	1.9	11.4	6.82	8.15	15.11	01	LUAD	568	0	18		7	5	6	18	0.15	Low
TCGA-97-A4M7	TCGA.97.A4M7.01	-0.401277	4.81	5.77	11.51	6	5.72	9.49	7.68	11.07	0.52	10.26	6.65	8.61	15.66	01	LUAD	629	0	20		6	9	5	20	0.15	Low
TCGA-99-7458	TCGA.99.7458.01	-0.475402	6.84	6.2	11.97	8.35	7.16	11	8.1	11.08	0	10.66	6.22	8.01	17.06	01	LUAD	747	0	12		3	3	6	12	0.15	Low
TCGA-99-8025	TCGA.99.8025.01	-0.108919	3.54	5.39	12.19	5.17	3.74	11.45	7.18	11.03	0	10.16	4.64	7.85	15.75	01	LUAD	1060	0	44	High	23	12	9	44	0.15	High
TCGA-99-8028	TCGA.99.8028.01	-0.322665	4.04	6.33	11.76	8.21	7.13	10.71	7.93	11.45	0.52	10.09	8.11	8.62	14.44	01	LUAD	1118	0	13		5	7	1	13	0.15	Low
TCGA-99-8032	TCGA.99.8032.01	-0.203865	9.91	5.74	12.1	5.13	4.22	11.79	7.21	11.74	4.87	10.07	5.42	7.71	14.88	01	LUAD	44	0	22		8	8	6	22	0.15	Low
TCGA-99-8033	TCGA.99.8033.01	0.397578	2.29	5.01	12.57	7.38	3.62	13.41	5.11	11.98	6.1	10.81	7.41	7.43	12.41	01	LUAD	656	1	31		10	13	8	31	0.15	High
TCGA-99-AA5R	TCGA.99.AA5R.01	-0.592423	6.15	6.35	11.01	7.08	7.31	10.06	8.95	10.96	1.67	10.85	7.5	8.78	15.23	01	LUAD	658	0	0	Low	0	0	0	0	0.15	Low
TCGA-J2-8192	TCGA.J2.8192.01	-0.252416	5.14	5.73	12.19	7.02	5.67	10.8	6.92	11	1.52	10.31	4.75	9.08	16.21	01	LUAD	739	0	20		9	6	5	20	0.15	Low
TCGA-J2-8194	TCGA.J2.8194.01	-0.226696	4.34	6.17	12.76	5.38	4.64	11.09	7.05	10.64	2.3	10.78	5	7.91	16.29	01	LUAD	724	0	7	Low	3	2	2	7	0.15	Low
TCGA-J2-A4AD	TCGA.J2.A4AD.01	0.0418234	5.15	4.88	11.9	4.57	3.31	11.33	5.46	12.16	2.34	10.44	3.89	7.54	14.05	01	LUAD	550	1	23		8	8	7	23	0.15	High
TCGA-J2-A4AE	TCGA.J2.A4AE.01	-0.307334	4.99	4.99	12.09	6.02	6.65	10.16	8.25	11.41	0	10.76	5.61	8.65	15.52	01	LUAD	1079	0	16		5	7	4	16	0.15	Low
TCGA-J2-A4AG	TCGA.J2.A4AG.01	-0.279135	4.69	5.49	11.43	5.69	6.23	11.17	7.87	10.85	1.09	10.57	5.78	7.55	16.47	01	LUAD	988	0	8	Low	4	2	2	8	0.15	Low
TCGA-L4-A4E5	TCGA.L4.A4E5.01	0.0114559	2.59	5.54	12.86	6.73	3.63	11.68	8.35	11.35	1.71	10.3	5.77	6.6	14.04	01	LUAD	578	0	47	High	16	11	20	47	0.15	High
TCGA-L9-A443	TCGA.L9.A443.01	0.118225	4.59	4.81	11.69	4.48	5.57	11.74	7.19	11.4	7.38	10.12	5.39	7.96	15.01	01	LUAD	193	1	30		13	9	8	30	0.15	High
TCGA-L9-A444	TCGA.L9.A444.01	-0.422001	4.26	6.86	11.69	8.3	5.72	10.97	8.28	11.3	0.82	10.89	8.68	7.64	13.87	01	LUAD	307	0	46	High	20	11	15	46	0.15	Low
TCGA-L9-A50W	TCGA.L9.A50W.01	-0.201776	4.41	5.73	11.42	3.86	5.17	10.9	7.42	10.76	8.06	11.79	6.44	7.73	16.57	01	LUAD	442	1	21		6	5	10	21	0.15	Low
TCGA-L9-A5IP	TCGA.L9.A5IP.01	0.312796	1.67	4.67	13.01	6.64	1.67	11.65	4.88	11.86	1.46	10.23	5.38	6.78	14.24	01	LUAD	58	1	32		14	6	12	32	0.15	High
TCGA-L9-A743	TCGA.L9.A743.01	-0.210221	3.32	5.85	11.92	7.17	6.05	9.97	8.16	11.65	2.74	10.36	7.82	7.29	15.95	01	LUAD	664	0	51	High	28	18	5	51	0.15	Low
TCGA-L9-A7SV	TCGA.L9.A7SV.01	-0.0429166	3.38	5.54	12.72	4.59	2.56	10.31	8.38	11.56	0.46	9.21	5.03	6.11	15.2	01	LUAD	565	0	48	High	21	17	10	48	0.15	High
TCGA-L9-A8F4	TCGA.L9.A8F4.01	0.0161991	4.9	5.54	12	5.88	5.95	11.53	7.33	11.42	5.98	10.19	7.69	7.43	10.67	01	LUAD	476	0	37		16	7	14	37	0.15	High
TCGA-MN-A4N1	TCGA.MN.A4N1.01	0.303936	1.41	5.67	12.91	4.63	1.62	11.67	6.76	11.88	3.46	8.79	3.66	6.68	14.7	01	LUAD	827	0	64	High	28	21	15	64	0.15	High
TCGA-MN-A4N4	TCGA.MN.A4N4.01	0.0552243	4.37	5.32	11.91	4.92	2.28	11.04	8.2	10.93	7.63	9.8	4.99	7.36	13.13	01	LUAD	1175	0	51	High	24	19	8	51	0.15	High
TCGA-MN-A4N5	TCGA.MN.A4N5.01	-0.0251141	3.21	5.74	12.23	7.82	4.26	10.1	7.19	11.94	6.04	10.43	7.84	7.32	16.67	01	LUAD	84	0	39		18	8	13	39	0.15	High
TCGA-MP-A4SV	TCGA.MP.A4SV.01	0.0536056	3.79	6.12	12.13	7.11	5.1	11.91	6.89	11.74	8.05	10.61	7.62	7.71	15.11	01	LUAD	2620	1	42	High	21	16	5	42	0.15	High
TCGA-MP-A4SW	TCGA.MP.A4SW.01	-0.0708898	5.06	5.53	12.37	5.7	5.62	10.6	7.8	11.51	6.79	10.33	6.09	8.07	16.17	01	LUAD	1778	1	39		14	14	11	39	0.15	High
TCGA-MP-A4SY	TCGA.MP.A4SY.01	0.146664	3.34	4.13	12.21	7.18	3.56	11.53	6.49	11.64	0	9.55	4.44	7.91	16.47	01	LUAD	1501	1	16		3	9	4	16	0.15	High
TCGA-MP-A4T7	TCGA.MP.A4T7.01	-0.0894582	4.38	6.09	11.81	5.07	4.22	11.75	6.89	11.93	4.95	11.09	5.15	7.04	15.05	01	LUAD	167	1	18		7	6	5	18	0.15	High
TCGA-MP-A4T8	TCGA.MP.A4T8.01	0.299557	3.58	4.15	12.65	4.08	3.23	11.98	5.55	11.99	3.17	10.48	4.62	6.7	13.68	01	LUAD	161	1	32		16	9	7	32	0.15	High
TCGA-MP-A4T9	TCGA.MP.A4T9.01	-0.0822628	4.83	5.26	12.73	6.94	4.79	9.94	7.44	11.22	6.06	10.67	7.72	7.89	15.06	01	LUAD	1265	1	37		13	13	11	37	0.15	High
TCGA-MP-A4TA	TCGA.MP.A4TA.01	0.467393	2.33	4.79	12.24	5.36	2.82	12.5	5.09	11.72	8.64	10.21	6.65	6.93	12.02	01	LUAD	950	1	30		7	10	13	30	0.15	High
TCGA-MP-A4TC	TCGA.MP.A4TC.01	0.191966	3.83	4.85	12.28	8.37	3.27	10.79	6.67	11.86	6.98	9.76	7.01	7.58	16.59	01	LUAD	74	1	23		10	1	12	23	0.15	High
TCGA-MP-A4TE	TCGA.MP.A4TE.01	-0.028599	8.63	5.01	11.67	4.44	2.31	12.15	4.58	12.18	0.91	10.09	3.23	6.67	14.18	01	LUAD	896	1	16		8	5	3	16	0.15	High
TCGA-MP-A4TF	TCGA.MP.A4TF.01	0.467838	0.86	4.36	12.9	7.81	2.09	12	7.41	11.39	5.62	9.47	4.84	6.25	13.05	01	LUAD	336	1	52	High	22	19	11	52	0.15	High
TCGA-MP-A4TH	TCGA.MP.A4TH.01	-0.53818	6.16	6.63	11.19	5.82	7.15	10.07	8.86	10.71	4.44	11.03	7.18	8.04	14.31	01	LUAD	741	0	16		6	6	4	16	0.15	Low
TCGA-MP-A4TI	TCGA.MP.A4TI.01	-0.0219119	3.2	5.87	11.92	8.44	6.25	11.54	6.88	12.56	1.61	9.91	8.04	8.28	13.7	01	LUAD	429	1	44	High	13	19	12	44	0.15	High
TCGA-MP-A4TK	TCGA.MP.A4TK.01	-0.211947	4.6	6.59	12.15	5.49	5.86	10.91	8.35	11.81	4.63	10.06	6.79	8.4	15.04	01	LUAD	582	1	61	High	23	17	21	61	0.15	Low
TCGA-MP-A5C7	TCGA.MP.A5C7.01	-0.698184	7.61	7.27	11.38	3.61	3.88	10.3	7.58	10.89	0.5	11.47	2.48	7.66	13.9	01	LUAD	2248	0	14		7	2	5	14	0.15	Low
TCGA-NJ-A4YF	TCGA.NJ.A4YF.01	0.0959151	1.15	5.96	12.26	3.15	3.34	12.1	7.72	11.28	4.4	10.45	5.34	6.08	15.49	01	LUAD	2161	0	63	High	28	22	13	63	0.15	High
TCGA-NJ-A4YG	TCGA.NJ.A4YG.01	-0.267708	4.56	5.35	11.58	5.66	4.96	11.32	7.54	11.17	0	10.95	4.93	7.86	16.1	01	LUAD	2261	0	12		7	2	3	12	0.15	Low
TCGA-NJ-A4YP	TCGA.NJ.A4YP.01	-0.206851	2.48	5.62	11.09	5	3.78	11.49	6.9	11.1	0.59	11.2	4.99	7.84	15.49	01	LUAD	50	0	8	Low	4	1	3	8	0.15	Low
TCGA-NJ-A4YQ	TCGA.NJ.A4YQ.01	-0.150231	3.89	6.22	11.96	6.38	6.37	11.1	8.44	11.47	1.81	9.25	8	7.77	12.45	01	LUAD	1432	0	40		12	14	14	40	0.15	Low
TCGA-NJ-A55R	TCGA.NJ.A55R.01	-0.255423	6.8	5.48	11.68	4.84	4.44	11.73	7.79	11.64	1.42	11.07	5.4	7.56	11.12	01	LUAD	603	0	18		8	7	3	18	0.15	Low
TCGA-NJ-A7XG	TCGA.NJ.A7XG.01	-0.22229	3.64	5.16	11.4	3.93	3.79	10.66	7.51	11.43	0.94	10.95	3.21	7.93	17.15	01	LUAD	617	0	17		6	10	1	17	0.15	Low
TCGA-O1-A52J	TCGA.O1.A52J.01	-0.0519631	3.33	4.94	11.63	5.72	4.77	10.13	5.35	10.62	8.75	12.16	5.65	8.28	16.29	01	LUAD	1798	1	29		12	8	9	29	0.15	High
TCGA-S2-AA1A	TCGA.S2.AA1A.01	-0.647694	6.53	6.46	11.58	6.07	7.65	9.49	8.96	10.55	0	10.59	6.76	8.71	12.03	01	LUAD	513	0	12		3	4	5	12	0.15	Low
